# Supplementary material for: Crystal structure of 4-amino-5-chloro-2,6-di­methyl­pyrimidinium thio­phene-2,5-di­carboxyl­ate
Source: Acta Crystallogr E Crystallogr Commun. 2016 Jun 24;72(Pt 7):1043–6. doi: 10.1107/S2056989016010148 (PMC4992934; doi:10.1107/S2056989016010148)
Supplement: Supplementary file 1 [file e-72-01043-sup1.cif]

##############################################################################
#                                                                            #
# This CIF contains the data in a paper accepted for publication in          #
# Acta Crystallographica Section E. It conforms to the requirements of       #
# Notes for Authors for Acta Crystallographica Section E, and has been       #
# peer reviewed under the auspices of the IUCr Commission on Journals.       #
#                                                                            #
# Full details of the Crystallographic Information File format               #
# are given in the paper "The Crystallographic Information File (CIF):       #
# a New Standard Archive File for Crystallography" by S. R. Hall, F. H.      #
# Allen and I. D. Brown [Acta Cryst. (1991), A47, 655-685].                  #
#                                                                            #
# The current version of the core CIF dictionary is obtainable from          #
# ftp://ftp.iucr.org/pub/cif_core.dic.                                       #
#                                                                            #
# Software is freely available for graphical display of the structure(s)     #
# in this CIF. For information consult the CIF software page                 #
# http://www.iucr.org/resources/cif/software.                                #
#                                                                            #
# This file may be used for bona fide research purposes within the           #
# scientific community so long as proper attribution is given to the journal # 
# article from which it was obtained.                                        #
#                                                                            #
##############################################################################
data_I
_database_code_depnum_ccdc_archive 'CCDC 1486940'
_audit_creation_method     'SHELXL-2014/7'
_journal_date_recd_electronic     2016-05-21
_journal_date_accepted     2016-06-21
_journal_name_full     'Acta Crystallographica, Section E'
_journal_year     2016
_journal_volume     72
_journal_issue      7
_journal_page_first     1043
_journal_page_last     1046
_journal_paper_category     GO
_journal_paper_doi     10.1107/S2056989016010148
_journal_coeditor_code     LH5814
_publ_contact_author_name     'Packianathan Thomas Muthiah'
_publ_contact_author_address
;
School of Chemistry, Bharathidasan University, Tiruchirappalli 620 024,
Tamilnadu, India
;
_publ_contact_author_email     'tommtrichy@yahoo.co.in'
_publ_contact_author_fax     ?
_publ_contact_author_phone     ?
_publ_section_title
;
Crystal structure of 4-amino-5-chloro-2,6-dimethylpyrimidinium
thiophene-2,5-dicarboxylate
;
loop_
    _publ_author_name
    _publ_author_footnote
    _publ_author_address
    'Rajam, Ammaiyappan' .
;
School of Chemistry, Bharathidasan University, Tiruchirappalli 620 024,
Tamilnadu, India
;
    'Thomas Muthiah, Packianathan' .
;
School of Chemistry, Bharathidasan University, Tiruchirappalli 620 024,
Tamilnadu, India
;
    'Butcher, Ray J.' .
;
Department of Chemistry, Howard University, 525 College Street NW, Washington,
DC 20059,
USA
;
    'Zeller, Matthias' .
;
Department of Chemistry, Youngstown State University, 1 University Plaza,
Youngstown, OH 44555,
USA
;
_publ_section_synopsis
;
In the title salt, the cations and anions are linked through
O---H...O,N---H...O, N---H...N and \p--\p stacking interactions, forming
double layers parallel to (101). Weak C---H...O and C---H...S hydrogen bonds
connect the double layers into a three-dimensional network.
;
_chemical_name_systematic
;
4-Amino-5-chloro-2,6-dimethylpyrimidinium
thiophene-2,5-dicarboxylate
;
_chemical_name_common     ?
_chemical_formula_moiety     'C6 H9 Cl N3 +, C6 H3 O4 S -'
_chemical_formula_sum     'C12 H12 Cl N3 O4 S'
_chemical_formula_iupac     'C6 H9 Cl N3 +, C6 H3 O4 S -'
_chemical_formula_weight     329.76
_chemical_melting_point     ?
_shelx_space_group_comment
;
The symmetry employed for this shelxl refinement is uniquely defined
by the following loop, which should always be used as a source of
symmetry information in preference to the above space-group names.
They are only intended as comments.
;
_space_group_crystal_system     monoclinic
_space_group_name_H-M_alt     'P 21/n'
_space_group_name_Hall     '-P 2yn'
loop_
    _space_group_symop_operation_xyz
    'x, y, z'
    '-x+1/2, y+1/2, -z+1/2'
    '-x, -y, -z'
    'x-1/2, -y-1/2, z-1/2'
_cell_length_a     7.9948(3)
_cell_length_b     11.3928(4)
_cell_length_c     15.7757(6)
_cell_angle_alpha     90
_cell_angle_beta     98.520(2)
_cell_angle_gamma     90
_cell_volume     1421.04(9)
_cell_formula_units_Z     4
_cell_measurement_reflns_used     6601
_cell_measurement_theta_min     3.055
_cell_measurement_theta_max     30.023
_cell_measurement_temperature     100(2)
_exptl_crystal_description     plate
_exptl_crystal_colour     colourless
_exptl_crystal_size_max     0.230
_exptl_crystal_size_mid     0.190
_exptl_crystal_size_min     0.060
_exptl_crystal_density_diffrn     1.541
_exptl_crystal_density_meas     ?
_exptl_crystal_density_method     ?
_exptl_crystal_F_000     680
_exptl_absorpt_coefficient_mu     0.435
_exptl_absorpt_correction_type     multi-scan
_exptl_absorpt_process_details
;
(SADABS; Krause <i>et al.</i>,  2015)
;
_shelx_estimated_absorpt_T_min     0.907
_shelx_estimated_absorpt_T_max     0.974
_exptl_absorpt_correction_T_min     0.4244
_exptl_absorpt_correction_T_max     0.7460
_diffrn_ambient_temperature     100(2)
_diffrn_radiation_type     MoK\a
_diffrn_radiation_wavelength     0.71073
_diffrn_radiation_monochromator
                                   'laterally graded multilayer (Goebel) mirror'
_diffrn_measurement_device_type     'Bruker AXS D8 Quest CMOS'
_diffrn_measurement_method     '\w and \f scans'
_diffrn_detector_area_resol_mean     ?
_diffrn_reflns_number     10749
_diffrn_reflns_av_R_equivalents     0.0525
_diffrn_reflns_theta_min     2.611
_diffrn_reflns_theta_max     30.036
_diffrn_reflns_theta_full     25.242
_diffrn_measured_fraction_theta_max     0.939
_diffrn_measured_fraction_theta_full     0.982
_diffrn_reflns_limit_h_min     -11
_diffrn_reflns_limit_h_max     9
_diffrn_reflns_limit_k_min     -15
_diffrn_reflns_limit_k_max     16
_diffrn_reflns_limit_l_min     -21
_diffrn_reflns_limit_l_max     21
_refine_special_details     ?
_reflns_number_total     3911
_reflns_number_gt     2862
_reflns_threshold_expression     'I > 2\s(I)'
_refine_ls_structure_factor_coef     Fsqd
_refine_ls_matrix_type     full
_refine_ls_R_factor_all     0.0810
_refine_ls_R_factor_gt     0.0602
_refine_ls_wR_factor_gt     0.1640
_refine_ls_wR_factor_ref     0.1851
_refine_ls_goodness_of_fit_ref     1.101
_refine_ls_restrained_S_all     1.101
_refine_ls_number_reflns     3911
_refine_ls_number_parameters     208
_refine_ls_number_restraints     0
_refine_ls_hydrogen_treatment     mixed
_refine_ls_weighting_scheme     calc
_refine_ls_weighting_details
                      'w=1/[\s^2^(Fo^2^)+(0.1146P)^2^] where P=(Fo^2^+2Fc^2^)/3'
_atom_sites_solution_hydrogens     mixed
_atom_sites_solution_primary     direct
_atom_sites_solution_secondary     difmap
_refine_ls_shift/su_max     0.000
_refine_ls_shift/su_mean     0.000
_refine_diff_density_max     1.585
_refine_diff_density_min     -0.685
_refine_ls_extinction_method     none
_refine_ls_extinction_coef     .
loop_
    _atom_type_symbol
    _atom_type_description
    _atom_type_scat_dispersion_real
    _atom_type_scat_dispersion_imag
    _atom_type_scat_source
    'C' 'C' 0.0033 0.0016
                         'International Tables Vol C Tables 4.2.6.8 and 6.1.1.4'
    'H' 'H' 0.0000 0.0000
                         'International Tables Vol C Tables 4.2.6.8 and 6.1.1.4'
    'N' 'N' 0.0061 0.0033
                         'International Tables Vol C Tables 4.2.6.8 and 6.1.1.4'
    'O' 'O' 0.0106 0.0060
                         'International Tables Vol C Tables 4.2.6.8 and 6.1.1.4'
    'S' 'S' 0.1246 0.1234
                         'International Tables Vol C Tables 4.2.6.8 and 6.1.1.4'
    'Cl' 'Cl' 0.1484 0.1585
                         'International Tables Vol C Tables 4.2.6.8 and 6.1.1.4'
_computing_data_collection
;
APEX2 (Bruker, 2014)
;
_computing_cell_refinement
;
SAINT (Bruker, 2014)
;
_computing_data_reduction
;
SAINT (Bruker, 2014)
;
_computing_structure_solution
;
SIR92 (Altomare <i>et al.</i>,  1993)
;
_computing_structure_refinement
;
SHELXL2014 (Sheldrick, 2015) and
<i>SHELXLE</i>  (H\"ubschle <i>et al.</i>,  2011)
;
_computing_molecular_graphics
;
Mercury (Macrae <i>et al.</i>, 2008)
;
_computing_publication_material
;
PLATON (Spek, 2009)
;
loop_
    _atom_site_type_symbol
    _atom_site_label
    _atom_site_fract_x
    _atom_site_fract_y
    _atom_site_fract_z
    _atom_site_U_iso_or_equiv
    _atom_site_adp_type
    _atom_site_calc_flag
    _atom_site_occupancy
    _atom_site_disorder_assembly
    _atom_site_disorder_group
    S S1A 0.83375(7) 0.63795(4) 0.43028(4) 0.01808(18) Uani d 1 . .
    O O1A 0.6790(2) 0.57301(14) 0.58125(10) 0.0252(4) Uani d 1 . .
    O O2A 0.6743(2) 0.75418(14) 0.63699(10) 0.0218(4) Uani d 1 . .
    O O3A 1.0617(2) 0.81066(15) 0.26723(10) 0.0227(4) Uani d 1 . .
    H H3A 1.110(5) 0.780(3) 0.214(2) 0.060(11) Uiso d 1 . .
    O O4A 0.9244(3) 0.63757(15) 0.25678(12) 0.0309(4) Uani d 1 . .
    C C1A 0.7104(3) 0.6802(2) 0.58237(14) 0.0178(4) Uani d 1 . .
    C C2A 0.7953(3) 0.7287(2) 0.51203(14) 0.0187(4) Uani d 1 . .
    C C3A 0.8446(3) 0.84283(19) 0.49963(15) 0.0204(5) Uani d 1 . .
    H H3AA 0.8325 0.9054 0.5381 0.024 Uiso calc 1 . .
    C C4A 0.9151(3) 0.85594(18) 0.42313(15) 0.0199(5) Uani d 1 . .
    H H4AA 0.9568 0.9282 0.4046 0.024 Uiso calc 1 . .
    C C5A 0.9166(3) 0.75252(19) 0.37866(14) 0.0182(4) Uani d 1 . .
    C C6A 0.9689(3) 0.7288(2) 0.29484(14) 0.0198(5) Uani d 1 . .
    Cl Cl1B 0.43554(7) 0.14586(5) 0.77201(3) 0.02236(18) Uani d 1 . .
    N N1B 0.6246(2) 0.34003(17) 0.60286(13) 0.0206(4) Uani d 1 . .
    H H1B 0.639(4) 0.413(3) 0.5956(19) 0.031(7) Uiso d 1 . .
    N N3B 0.6059(2) 0.14982(16) 0.54703(13) 0.0205(4) Uani d 1 . .
    N N4B 0.5127(3) -0.00013(17) 0.62434(14) 0.0242(4) Uani d 1 . .
    H H4B1 0.512(4) -0.043(3) 0.5793(19) 0.040(9) Uiso d 1 . .
    H H4B2 0.478(4) -0.039(3) 0.671(2) 0.045(9) Uiso d 1 . .
    C C2B 0.6450(3) 0.2616(2) 0.54118(15) 0.0204(5) Uani d 1 . .
    C C4B 0.5460(3) 0.1121(2) 0.61845(15) 0.0205(5) Uani d 1 . .
    C C5B 0.5201(3) 0.1938(2) 0.68398(14) 0.0196(4) Uani d 1 . .
    C C6B 0.5592(3) 0.3099(2) 0.67489(15) 0.0191(4) Uani d 1 . .
    C C7B 0.7142(3) 0.3044(2) 0.46395(15) 0.0235(5) Uani d 1 . .
    H H7BA 0.6941 0.2453 0.4185 0.035 Uiso calc 1 . .
    H H7BB 0.8360 0.3181 0.4787 0.035 Uiso calc 1 . .
    H H7BC 0.6579 0.3778 0.4439 0.035 Uiso calc 1 . .
    C C8B 0.5357(3) 0.4046(2) 0.73702(15) 0.0250(5) Uani d 1 . .
    H H8BA 0.4198 0.4019 0.7502 0.037 Uiso calc 1 . .
    H H8BB 0.5563 0.4810 0.7120 0.037 Uiso calc 1 . .
    H H8BC 0.6156 0.3931 0.7898 0.037 Uiso calc 1 . .
loop_
    _atom_site_aniso_label
    _atom_site_aniso_U_11
    _atom_site_aniso_U_22
    _atom_site_aniso_U_33
    _atom_site_aniso_U_12
    _atom_site_aniso_U_13
    _atom_site_aniso_U_23
    S1A 0.0222(3) 0.0148(3) 0.0193(3) -0.00038(18) 0.0096(2) -0.00055(19)
    O1A 0.0324(9) 0.0188(8) 0.0273(9) -0.0044(7) 0.0142(7) 0.0021(7)
    O2A 0.0242(8) 0.0230(8) 0.0207(8) -0.0008(6) 0.0118(6) -0.0003(6)
    O3A 0.0267(8) 0.0229(8) 0.0217(8) -0.0026(7) 0.0140(7) -0.0021(7)
    O4A 0.0445(11) 0.0221(9) 0.0308(10) -0.0068(7) 0.0212(8) -0.0064(7)
    C1A 0.0186(9) 0.0192(10) 0.0164(10) 0.0001(8) 0.0054(8) -0.0009(8)
    C2A 0.0169(9) 0.0197(10) 0.0207(10) 0.0010(8) 0.0064(8) -0.0006(9)
    C3A 0.0234(11) 0.0193(10) 0.0199(11) -0.0029(8) 0.0078(9) -0.0015(8)
    C4A 0.0208(10) 0.0183(11) 0.0218(11) -0.0040(8) 0.0076(9) -0.0013(8)
    C5A 0.0166(9) 0.0184(10) 0.0210(11) -0.0010(8) 0.0081(8) -0.0002(8)
    C6A 0.0212(10) 0.0203(11) 0.0197(11) 0.0030(8) 0.0089(8) 0.0015(9)
    Cl1B 0.0281(3) 0.0207(3) 0.0200(3) -0.0013(2) 0.0090(2) -0.0002(2)
    N1B 0.0218(9) 0.0168(9) 0.0239(10) -0.0020(7) 0.0055(8) 0.0024(8)
    N3B 0.0225(9) 0.0188(10) 0.0212(10) 0.0004(7) 0.0059(8) 0.0018(7)
    N4B 0.0349(11) 0.0171(10) 0.0227(10) 0.0003(8) 0.0116(9) 0.0000(8)
    C2B 0.0165(9) 0.0210(11) 0.0235(11) 0.0009(8) 0.0021(8) 0.0015(9)
    C4B 0.0183(10) 0.0215(11) 0.0228(11) 0.0013(8) 0.0071(8) 0.0006(9)
    C5B 0.0201(10) 0.0187(10) 0.0207(11) 0.0003(8) 0.0050(8) 0.0002(9)
    C6B 0.0176(9) 0.0163(10) 0.0233(11) 0.0006(8) 0.0026(8) -0.0003(9)
    C7B 0.0240(10) 0.0208(11) 0.0273(12) 0.0000(9) 0.0094(9) 0.0024(10)
    C8B 0.0327(12) 0.0177(11) 0.0256(12) 0.0009(9) 0.0078(10) -0.0044(9)
_geom_special_details
;
 All esds (except the esd in the dihedral angle between two l.s. planes)
 are estimated using the full covariance matrix.  The cell esds are taken
 into account individually in the estimation of esds in distances, angles
 and torsion angles; correlations between esds in cell parameters are only
 used when they are defined by crystal symmetry.  An approximate (isotropic)
 treatment of cell esds is used for estimating esds involving l.s. planes.
;
loop_
    _geom_bond_atom_site_label_1
    _geom_bond_atom_site_label_2
    _geom_bond_site_symmetry_2
    _geom_bond_distance
    _geom_bond_publ_flag
    S1A C2A . 1.716(2) ?
    S1A C5A . 1.722(2) ?
    O1A C1A . 1.247(3) ?
    O2A C1A . 1.269(3) ?
    O3A C6A . 1.306(3) ?
    O3A H3A . 1.04(4) ?
    O4A C6A . 1.226(3) ?
    C1A C2A . 1.490(3) ?
    C2A C3A . 1.381(3) ?
    C3A C4A . 1.414(3) ?
    C3A H3AA . 0.9500 ?
    C4A C5A . 1.372(3) ?
    C4A H4AA . 0.9500 ?
    C5A C6A . 1.470(3) ?
    Cl1B C5B . 1.721(2) ?
    N1B C2B . 1.348(3) ?
    N1B C6B . 1.363(3) ?
    N1B H1B . 0.85(3) ?
    N3B C2B . 1.318(3) ?
    N3B C4B . 1.358(3) ?
    N4B C4B . 1.312(3) ?
    N4B H4B1 . 0.86(3) ?
    N4B H4B2 . 0.94(3) ?
    C2B C7B . 1.492(3) ?
    C4B C5B . 1.429(3) ?
    C5B C6B . 1.372(3) ?
    C6B C8B . 1.488(3) ?
    C7B H7BA . 0.9800 ?
    C7B H7BB . 0.9800 ?
    C7B H7BC . 0.9800 ?
    C8B H8BA . 0.9800 ?
    C8B H8BB . 0.9800 ?
    C8B H8BC . 0.9800 ?
loop_
    _geom_angle_atom_site_label_1
    _geom_angle_atom_site_label_2
    _geom_angle_atom_site_label_3
    _geom_angle_site_symmetry_1
    _geom_angle_site_symmetry_3
    _geom_angle
    _geom_angle_publ_flag
    C2A S1A C5A . . 91.32(10) ?
    C6A O3A H3A . . 109(2) ?
    O1A C1A O2A . . 126.5(2) ?
    O1A C1A C2A . . 117.76(19) ?
    O2A C1A C2A . . 115.72(19) ?
    C3A C2A C1A . . 128.7(2) ?
    C3A C2A S1A . . 111.97(17) ?
    C1A C2A S1A . . 119.24(16) ?
    C2A C3A C4A . . 112.3(2) ?
    C2A C3A H3AA . . 123.9 ?
    C4A C3A H3AA . . 123.9 ?
    C5A C4A C3A . . 112.36(19) ?
    C5A C4A H4AA . . 123.8 ?
    C3A C4A H4AA . . 123.8 ?
    C4A C5A C6A . . 130.0(2) ?
    C4A C5A S1A . . 112.08(16) ?
    C6A C5A S1A . . 117.83(16) ?
    O4A C6A O3A . . 125.4(2) ?
    O4A C6A C5A . . 119.7(2) ?
    O3A C6A C5A . . 114.8(2) ?
    C2B N1B C6B . . 122.5(2) ?
    C2B N1B H1B . . 121(2) ?
    C6B N1B H1B . . 116(2) ?
    C2B N3B C4B . . 118.7(2) ?
    C4B N4B H4B1 . . 118(2) ?
    C4B N4B H4B2 . . 127(2) ?
    H4B1 N4B H4B2 . . 115(3) ?
    N3B C2B N1B . . 122.3(2) ?
    N3B C2B C7B . . 119.5(2) ?
    N1B C2B C7B . . 118.2(2) ?
    N4B C4B N3B . . 117.9(2) ?
    N4B C4B C5B . . 122.1(2) ?
    N3B C4B C5B . . 120.0(2) ?
    C6B C5B C4B . . 119.5(2) ?
    C6B C5B Cl1B . . 120.89(18) ?
    C4B C5B Cl1B . . 119.55(17) ?
    N1B C6B C5B . . 116.8(2) ?
    N1B C6B C8B . . 117.9(2) ?
    C5B C6B C8B . . 125.2(2) ?
    C2B C7B H7BA . . 109.5 ?
    C2B C7B H7BB . . 109.5 ?
    H7BA C7B H7BB . . 109.5 ?
    C2B C7B H7BC . . 109.5 ?
    H7BA C7B H7BC . . 109.5 ?
    H7BB C7B H7BC . . 109.5 ?
    C6B C8B H8BA . . 109.5 ?
    C6B C8B H8BB . . 109.5 ?
    H8BA C8B H8BB . . 109.5 ?
    C6B C8B H8BC . . 109.5 ?
    H8BA C8B H8BC . . 109.5 ?
    H8BB C8B H8BC . . 109.5 ?
loop_
    _geom_torsion_atom_site_label_1
    _geom_torsion_atom_site_label_2
    _geom_torsion_atom_site_label_3
    _geom_torsion_atom_site_label_4
    _geom_torsion_site_symmetry_1
    _geom_torsion_site_symmetry_2
    _geom_torsion_site_symmetry_3
    _geom_torsion_site_symmetry_4
    _geom_torsion
    _geom_torsion_publ_flag
    O1A C1A C2A C3A . . . . -179.2(2) ?
    O2A C1A C2A C3A . . . . 2.2(3) ?
    O1A C1A C2A S1A . . . . 3.9(3) ?
    O2A C1A C2A S1A . . . . -174.75(16) ?
    C5A S1A C2A C3A . . . . 0.03(18) ?
    C5A S1A C2A C1A . . . . 177.43(18) ?
    C1A C2A C3A C4A . . . . -177.4(2) ?
    S1A C2A C3A C4A . . . . -0.4(3) ?
    C2A C3A C4A C5A . . . . 0.6(3) ?
    C3A C4A C5A C6A . . . . 176.1(2) ?
    C3A C4A C5A S1A . . . . -0.6(3) ?
    C2A S1A C5A C4A . . . . 0.31(18) ?
    C2A S1A C5A C6A . . . . -176.79(17) ?
    C4A C5A C6A O4A . . . . -162.8(2) ?
    S1A C5A C6A O4A . . . . 13.7(3) ?
    C4A C5A C6A O3A . . . . 17.1(3) ?
    S1A C5A C6A O3A . . . . -166.44(16) ?
    C4B N3B C2B N1B . . . . -1.3(3) ?
    C4B N3B C2B C7B . . . . 178.83(19) ?
    C6B N1B C2B N3B . . . . -1.3(3) ?
    C6B N1B C2B C7B . . . . 178.6(2) ?
    C2B N3B C4B N4B . . . . -177.9(2) ?
    C2B N3B C4B C5B . . . . 2.5(3) ?
    N4B C4B C5B C6B . . . . 179.2(2) ?
    N3B C4B C5B C6B . . . . -1.2(3) ?
    N4B C4B C5B Cl1B . . . . -2.4(3) ?
    N3B C4B C5B Cl1B . . . . 177.20(17) ?
    C2B N1B C6B C5B . . . . 2.4(3) ?
    C2B N1B C6B C8B . . . . -177.5(2) ?
    C4B C5B C6B N1B . . . . -1.2(3) ?
    Cl1B C5B C6B N1B . . . . -179.59(16) ?
    C4B C5B C6B C8B . . . . 178.8(2) ?
    Cl1B C5B C6B C8B . . . . 0.4(3) ?
loop_
    _geom_hbond_atom_site_label_D
    _geom_hbond_atom_site_label_H
    _geom_hbond_atom_site_label_A
    _geom_hbond_site_symmetry_A
    _geom_hbond_distance_DH
    _geom_hbond_distance_HA
    _geom_hbond_distance_DA
    _geom_hbond_angle_DHA
    O3A H3A O2A 4_675 1.04(4) 1.44(4) 2.475(2) 176(4)
    N1B H1B O1A . 0.85(3) 1.87(3) 2.719(3) 178(3)
    N4B H4B1 N3B 3_656 0.86(3) 2.40(3) 3.218(3) 158(3)
    N4B H4B2 O4A 4_566 0.94(3) 1.86(3) 2.784(3) 170(3)
    C7B H7BB S1A 3_766 0.98 2.86 3.807(2) 164
    C8B H8BB O3A 4_576 0.98 2.53 3.281(3) 134
    C8B H8BC O2A 2_646 0.98 2.47 3.301(3) 143
    C7B H7BB Cg 3_766 0.98 2.69 3.556(3) 148
_shelx_hkl_file
;
   1   0   0   -0.29    0.02
  -1   0   0   -0.29    0.02
   2   0   0  201.02   10.06
  -2   0   0  209.41   10.37
  -3   0   0    0.01    0.05
   3   0   0    0.00    0.04
  -4   0   0   26.60    1.54
   4   0   0   26.27    1.50
   5   0   0    0.00    0.08
  -5   0   0    0.00    0.08
  -6   0   0    4.36    0.44
   6   0   0    3.53    0.38
  -7   0   0    0.14    0.13
   7   0   0   -0.03    0.13
  -8   0   0   59.60    3.41
  -9   0   0    0.00    0.28
 -10   0   0    4.68    0.67
 -11   0   0    0.25    0.47
   1  -1   0   55.42    2.87
   1   1   0   65.88    3.01
  -1   1   0   54.38    2.87
   2  -1   0  324.66   17.01
  -2  -1   0  353.91   17.12
   2   1   0  360.96   16.90
  -2   1   0  328.36   17.07
   3  -1   0   39.15    2.17
  -3  -1   0   40.51    2.17
   3   1   0   43.64    2.15
  -3   1   0   41.39    2.19
   4  -1   0   -0.02    0.06
  -4  -1   0    0.14    0.07
   4   1   0    0.09    0.06
  -4   1   0    0.07    0.07
   5  -1   0   -0.02    0.09
  -5  -1   0    0.11    0.08
  -5   1   0   -0.03    0.08
   5   1   0    0.00    0.08
   6  -1   0    3.55    0.39
  -6  -1   0    4.42    0.47
  -6   1   0    4.51    0.46
   6   1   0    3.44    0.35
   7  -1   0    0.04    0.14
  -7  -1   0    0.05    0.13
  -7   1   0    0.15    0.14
   7   1   0    0.00    0.13
  -8  -1   0    6.51    0.62
   8   1   0    3.93    0.41
  -8   1   0    5.56    0.56
  -9   1   0    3.92    0.55
 -10  -1   0    2.48    0.59
 -10   1   0    3.12    0.62
 -11  -1   0   -0.37    0.46
 -11   1   0    0.34    0.45
   0  -2   0  978.42   47.95
   0   2   0 1000.00   48.07
  -1  -2   0   26.71    1.40
   1   2   0   25.59    1.36
  -1   2   0   23.92    1.37
  -2  -2   0    4.60    0.40
   2  -2   0    4.11    0.37
   2   2   0    5.21    0.36
  -2   2   0    4.00    0.39
   3  -2   0   18.21    1.18
  -3  -2   0   20.55    1.21
   3   2   0   22.38    1.17
  -3   2   0   19.79    1.22
   4  -2   0   13.78    0.97
  -4  -2   0   15.52    1.01
   4   2   0   16.72    0.96
  -4   2   0   15.16    1.02
  -5  -2   0   19.22    1.25
   5  -2   0   17.60    1.20
  -5   2   0   19.72    1.27
   5   2   0   19.92    1.16
  -6  -2   0    2.53    0.32
   6  -2   0    1.50    0.26
   6   2   0    1.77    0.23
  -6   2   0    2.22    0.32
  -7  -2   0   10.26    0.84
   7   2   0    8.73    0.67
  -7   2   0   10.43    0.87
  -8  -2   0    7.74    0.72
   8   2   0    6.06    0.52
  -8   2   0    7.98    0.72
  -9  -2   0    0.10    0.39
  -9   2   0   -0.13    0.25
 -10  -2   0    0.11    0.33
 -10   2   0   -0.02    0.34
 -11  -2   0   -0.11    0.50
 -11   2   0    0.34    0.47
   0  -3   0   -0.06    0.09
   0   3   0   -0.08    0.05
  -1  -3   0   14.04    0.91
  -1   3   0   12.66    0.87
   1   3   0   14.71    0.89
  -2  -3   0    4.16    0.40
  -2   3   0    3.71    0.39
   2   3   0    4.46    0.36
  -3  -3   0    0.56    0.15
  -3   3   0    0.48    0.14
   3   3   0    0.47    0.10
  -4  -3   0    0.36    0.13
   4   3   0    0.42    0.11
  -4   3   0    0.29    0.12
  -5  -3   0    0.48    0.17
   5   3   0    0.45    0.11
  -5   3   0    0.52    0.17
  -6  -3   0    2.43    0.35
   6   3   0    2.15    0.26
  -6   3   0    2.70    0.35
  -7  -3   0    0.27    0.15
  -7   3   0    0.23    0.15
   7   3   0    0.18    0.12
  -8  -3   0    3.41    0.45
  -8   3   0    3.04    0.46
   8   3   0    2.22    0.30
  -9  -3   0   13.65    1.15
  -9   3   0   14.14    1.18
 -10  -3   0    0.58    0.36
 -10   3   0    0.94    0.35
   0  -4   0  201.16   10.09
   0   4   0  210.48   10.11
  -1  -4   0    7.43    0.64
  -1   4   0    8.41    0.69
  -1   4   0    7.18    0.60
   1   4   0    7.84    0.61
  -2  -4   0   15.66    1.08
   2   4   0   16.66    1.02
  -2   4   0   15.02    1.04
  -3  -4   0    0.61    0.17
  -3   4   0    0.37    0.13
   3   4   0    0.35    0.12
  -4  -4   0   45.81    2.65
  -4   4   0   45.82    2.65
   4   4   0   49.96    2.53
  -5  -4   0    2.75    0.37
   5   4   0    2.82    0.30
  -5   4   0    2.28    0.31
  -6  -4   0    5.37    0.58
  -6   4   0    6.07    0.62
   6   4   0    5.93    0.49
  -7  -4   0    0.57    0.20
  -7   4   0    0.58    0.22
   7   4   0    0.25    0.13
  -8  -4   0   10.97    0.96
   8   4   0   10.32    0.70
  -9  -4   0    0.24    0.28
  -9   4   0    0.17    0.29
 -10  -4   0    5.35    0.78
 -10   4   0    5.26    0.76
   0  -5   0    0.54    0.15
   0   5   0    0.08    0.09
  -1  -5   0    1.87    0.29
  -1   5   0    1.65    0.26
   1   5   0    1.71    0.26
  -1   5   0    1.52    0.26
  -2  -5   0   82.81    4.36
  -2   5   0   79.64    4.29
   2   5   0   83.54    4.27
  -3  -5   0   16.87    1.20
   3   5   0   17.18    1.08
  -3   5   0   15.81    1.15
  -4  -5   0   75.95    4.21
   4   5   0   81.54    4.05
  -4   5   0   77.34    4.20
  -5  -5   0   10.08    0.88
   5   5   0   11.23    0.77
  -5   5   0   10.43    0.89
  -6  -5   0   20.10    1.46
   6   5   0   21.30    1.28
  -6   5   0   21.48    1.49
  -7  -5   0   10.08    0.89
   7   5   0   10.20    0.73
  -7   5   0   10.75    0.90
  -8  -5   0    7.84    0.80
  -8   5   0    7.02    0.68
   8   5   0    6.28    0.50
  -9  -5   0    3.90    0.63
  -9   5   0    3.95    0.56
 -10  -5   0    1.04    0.43
 -10   5   0    1.02    0.40
   0  -6   0   85.40    4.62
   0   6   0   86.54    4.63
  -1  -6   0    3.11    0.43
   1   6   0    2.89    0.35
  -1   6   0    2.98    0.42
  -1   6   0    2.97    0.36
  -2  -6   0   30.94    2.01
   2   6   0   31.76    1.92
  -2   6   0   34.20    2.13
  -2   6   0   31.19    1.95
  -3  -6   0    3.66    0.46
   3   6   0    3.60    0.38
  -3   6   0    3.58    0.44
  -4  -6   0    2.49    0.38
   4   6   0    2.27    0.30
  -4   6   0    2.42    0.36
  -5  -6   0   29.97    2.01
  -5   6   0   31.34    2.01
   5   6   0   31.72    1.81
  -6  -6   0    7.98    0.79
   6   6   0    8.60    0.66
  -6   6   0    8.70    0.82
  -7  -6   0    0.20    0.21
   7   6   0    0.02    0.15
  -8   6   0    0.16    0.26
   8   6   0    0.06    0.16
  -9  -6   0    0.07    0.34
  -9   6   0    0.24    0.34
 -10  -6   0   -0.16    0.49
 -10   6   0   -0.09    0.45
   0  -7   0    0.12    0.13
   0   7   0    0.00    0.14
  -1  -7   0  134.90    7.21
   1   7   0  142.07    7.20
  -1   7   0  129.50    7.07
  -1   7   0  149.61    7.36
  -2  -7   0    4.72    0.56
  -2   7   0    4.29    0.58
   2   7   0    4.24    0.47
  -2   7   0    4.73    0.53
  -3  -7   0    5.63    0.65
  -3   7   0    5.34    0.54
   3   7   0    4.86    0.50
  -3   7   0    5.14    0.67
  -4  -7   0   10.05    0.95
  -4   7   0   10.62    0.92
   4   7   0   10.00    0.79
  -5  -7   0    0.17    0.17
  -5   7   0   -0.13    0.17
   5   7   0   -0.02    0.14
  -6  -7   0    7.35    0.74
  -6   7   0    7.52    0.80
   6   7   0    7.76    0.64
  -7  -7   0    4.80    0.63
  -7   7   0    4.46    0.59
   7   7   0    3.70    0.41
  -8  -7   0    0.02    0.30
   8   7   0   -0.08    0.17
  -8   7   0   -0.01    0.30
  -9  -7   0   15.52    1.40
  -9   7   0   16.65    1.41
 -10  -7   0    0.29    0.55
 -10   7   0   -0.36    0.49
   0  -8   0   71.01    4.14
   0   8   0   73.76    4.17
  -1  -8   0    0.35    0.15
   1   8   0    0.09    0.16
  -1   8   0    0.04    0.18
  -1   8   0    0.21    0.13
  -2  -8   0    5.29    0.64
  -2   8   0    4.03    0.67
   2   8   0    4.80    0.56
  -2   8   0    4.69    0.52
  -3  -8   0   12.74    1.13
  -3   8   0   12.58    1.05
   3   8   0   14.33    1.09
  -3   8   0   13.10    1.21
  -4  -8   0   12.81    1.12
  -4   8   0   12.21    1.04
  -4   8   0   12.64    1.26
   4   8   0   13.42    0.98
  -5  -8   0   14.32    1.24
   5   8   0   15.62    1.09
  -5   8   0   15.64    1.22
  -6  -8   0    2.74    0.50
  -6   8   0    2.50    0.41
   6   8   0    2.31    0.38
  -7  -8   0    0.16    0.28
  -7   8   0   -0.02    0.26
   7   8   0   -0.01    0.20
  -8  -8   0    1.05    0.34
   8   8   0    0.96    0.33
  -8   8   0    1.10    0.33
  -9  -8   0    0.29    0.46
  -9   8   0   -0.25    0.43
   0  -9   0    0.05    0.19
   0   9   0    0.08    0.14
   0   9   0   -0.01    0.25
  -1  -9   0    9.87    0.96
  -1   9   0    9.46    0.88
   1   9   0   10.34    0.98
  -1   9   0    8.50    0.95
  -2  -9   0   38.29    2.60
   2   9   0   41.01    2.53
  -2   9   0   41.48    2.78
  -2   9   0   39.09    2.51
  -3  -9   0    1.18    0.38
   3   9   0    0.97    0.24
  -3   9   0    0.50    0.29
  -3   9   0    1.23    0.32
  -4  -9   0   19.40    1.57
  -4   9   0   19.97    1.51
  -4   9   0   20.95    1.82
   4   9   0   21.88    1.48
  -5  -9   0   10.79    1.04
  -5   9   0   11.11    1.00
   5   9   0   12.73    0.94
  -5   9   0    7.99    1.04
  -6   9   0   11.77    1.09
   6   9   0   11.77    0.93
  -7  -9   0    0.14    0.33
   7   9   0   -0.06    0.25
  -7   9   0    0.19    0.32
  -8  -9   0    0.42    0.43
  -8   9   0   -0.24    0.38
  -9  -9   0   -0.20    0.54
  -9   9   0   -0.19    0.47
   0  10   0   76.39    4.32
   0  10   0   66.46    4.01
  -1 -10   0    2.36    0.42
   1  10   0    1.95    0.47
  -1  10   0    2.52    0.38
  -1  10   0    1.36    0.45
   1  10   0    2.05    0.40
  -2 -10   0    3.66    0.50
  -2  10   0    2.28    0.61
  -2  10   0    3.63    0.53
   2  10   0    2.66    0.51
  -3 -10   0    0.69    0.24
   3  10   0    0.39    0.27
  -3  10   0    0.07    0.33
  -3  10   0    0.51    0.21
  -4 -10   0   57.70    3.68
  -4  10   0   62.20    3.64
  -4  10   0   58.74    3.87
  -5 -10   0    0.59    0.29
  -5  10   0    0.62    0.26
  -5  10   0   -0.17    0.46
   5  10   0    0.44    0.26
  -6 -10   0    0.14    0.33
  -6  10   0    0.30    0.32
  -6  10   0    0.11    0.53
   6  10   0   -0.23    0.27
  -7 -10   0    1.61    0.43
  -7  10   0    1.43    0.39
   7  10   0    1.74    0.49
  -8 -10   0    3.53    0.85
  -8  10   0    3.06    0.74
   0  11   0    0.13    0.22
   0  11   0    0.04    0.31
  -1 -11   0   50.93    3.46
   1  11   0   48.82    3.12
  -1  11   0   50.85    3.19
  -1  11   0   57.61    3.59
   1  11   0   54.60    3.36
   2  11   0   -0.05    0.32
  -2  11   0    0.20    0.23
   2  11   0    0.22    0.22
  -2  11   0    0.03    0.38
  -3 -11   0   11.24    1.19
  -3  11   0   10.87    1.05
   3  11   0   11.54    1.06
  -3  11   0    7.81    1.11
  -4 -11   0    0.14    0.32
  -4  11   0    0.11    0.28
   4  11   0    0.04    0.32
  -4  11   0   -0.10    0.48
  -5 -11   0    1.90    0.60
   5  11   0    1.61    0.53
  -5  11   0    1.03    0.31
  -5  11   0   -0.04    0.54
  -6 -11   0   18.93    1.65
   6  11   0   18.22    1.34
  -6  11   0   21.08    1.68
  -7 -11   0    9.21    1.11
  -7  11   0    9.90    1.06
   7  11   0   11.23    0.88
  -8 -11   0    0.34    0.57
  -8  11   0    0.16    0.59
   0  12   0    4.35    0.62
   0  12   0    2.88    0.75
  -1 -12   0    1.98    0.56
   1  12   0    2.42    0.49
  -1  12   0    2.30    0.47
   1  12   0    1.00    0.39
  -2 -12   0   -0.13    0.33
  -2  12   0    0.06    0.48
  -2  12   0    0.03    0.28
   2  12   0   -0.06    0.37
  -3 -12   0   12.03    1.25
   3  12   0   12.14    1.17
  -3  12   0    8.54    1.28
  -3  12   0   10.38    0.99
   3  12   0   11.97    1.10
  -4 -12   0    0.37    0.38
   4  12   0    0.27    0.38
   4  12   0    0.40    0.29
  -4  12   0    0.29    0.62
  -4  12   0    0.22    0.33
  -5 -12   0    9.39    1.11
  -5  12   0    9.15    1.03
   5  12   0    8.30    0.93
  -6 -12   0    0.13    0.50
   6  12   0   -0.29    0.46
   6  12   0    0.33    0.34
  -6  12   0    0.06    0.44
  -7 -12   0    0.62    0.57
  -7  12   0    0.90    0.53
   0  13   0   -0.21    0.30
   0  13   0   -0.03    0.53
  -1  13   0    9.65    0.99
   1  13   0    6.23    0.99
  -1  13   0    7.39    1.18
   1  13   0    8.97    0.95
  -2 -13   0    1.85    0.46
   2  13   0    2.26    0.53
  -2  13   0    0.62    0.60
  -2  13   0    2.46    0.54
   2  13   0    3.25    0.56
  -3 -13   0    1.12    0.44
   3  13   0    1.40    0.36
   3  13   0    0.81    0.49
  -3  13   0    0.69    0.37
  -4 -13   0   16.57    1.50
   4  13   0   18.35    1.42
  -4  13   0   17.21    1.52
  -5 -13   0    0.47    0.52
  -5  13   0    0.03    0.44
   5  13   0    0.35    0.38
   5  13   0   -0.37    0.50
  -6 -13   0    0.25    0.58
  -6  13   0   -0.10    0.52
   0  14   0   26.10    1.92
   0  14   0   21.03    1.95
   1  14   0    3.85    0.73
  -1  14   0    4.22    0.79
  -2 -14   0   -0.20    0.48
   2  14   0    0.20    0.39
  -2  14   0   -0.03    0.41
   2  14   0    0.20    0.63
  -3 -14   0    6.49    1.06
   3  14   0    4.26    1.13
   3  14   0    6.30    0.85
  -3  14   0    7.39    0.98
  -4 -14   0    3.76    0.91
   4  14   0    2.51    0.67
  -4  14   0    3.19    0.88
   4  14   0    4.40    0.75
  -5 -14   0    0.87    0.62
  -5  14   0    0.98    0.59
   5  14   0    0.82    0.47
   0  15   0    0.25    0.51
  -1  15   0    8.46    1.09
   1  15   0    8.84    1.06
   2  15   0    0.85    0.47
  -2  15   0    0.59    0.51
  -3 -15   0    0.28    0.65
   3  15   0    0.84    0.49
  -3  15   0    0.81    0.57
   3  15   0   -0.43    0.81
   0  16   0    1.14    0.60
 -11   0   1    0.65    0.46
 -10   0   1    0.06    0.31
  -9   0   1   37.53    2.35
  -8   0   1    0.20    0.17
  -7   0   1    3.28    0.41
  -6   0   1    0.01    0.09
   5   0  -1    0.27    0.07
   4   0  -1   -0.10    0.05
  -4   0   1   -0.03    0.05
  -3   0   1    8.28    0.55
   3   0  -1    7.13    0.49
  -2   0   1   -0.04    0.05
   2   0  -1   -0.06    0.02
  -1   0  -1   13.05    0.74
   1   0   1   13.12    0.74
  -2   0  -1   -0.12    0.06
   2   0   1    0.12    0.07
   3   0   1   25.28    1.40
  -3   0  -1   23.18    1.39
   4   0   1    0.03    0.07
  -5   0  -1   14.98    1.04
   5   0   1   14.13    0.98
  -6   0  -1    0.07    0.11
   6   0   1    0.03    0.13
   7   0   1    0.52    0.17
   8   0   1   -0.07    0.20
  -8   0  -1    0.09    0.20
  -9   0  -1    1.19    0.42
 -10   0  -1    0.14    0.34
 -11   0  -1   15.48    1.38
 -11  -1   1    8.82    1.00
 -11   1   1    9.23    0.95
 -10  -1   1    5.56    0.71
 -10   1   1    5.51    0.70
  -9  -1   1    6.38    0.67
  -9   1   1    5.42    0.73
  -8  -1   1    2.17    0.36
  -8   1   1    1.94    0.36
  -7  -1   1   14.11    1.04
  -7   1   1   13.58    1.04
  -6  -1   1   29.08    1.70
  -6   1   1   29.52    1.72
   6   1  -1   24.66    1.50
  -5  -1   1   40.02    2.18
  -5   1   1   40.13    2.20
   5   1  -1   37.24    2.04
  -4  -1   1    0.52    0.13
   4   1  -1    0.32    0.08
  -4   1   1    0.30    0.11
  -3  -1   1    6.64    0.47
   3   1  -1    6.37    0.41
  -3   1   1    6.32    0.48
  -2  -1   1    0.08    0.06
   2   1  -1    0.02    0.02
  -2   1   1   -0.01    0.06
  -1  -1   1  108.80    5.20
   1   1  -1   99.74    5.26
  -1  -1  -1   61.92    3.08
   1  -1   1   62.83    3.08
   1   1   1   62.04    3.07
  -1   1  -1   58.76    3.06
  -2  -1  -1  521.82   26.16
   2  -1   1  535.12   26.40
   2   1   1  566.33   26.38
  -2   1  -1  503.09   26.13
  -3  -1  -1  147.06    7.55
   3  -1   1  152.87    7.57
  -3   1  -1  153.39    7.76
   3   1   1  163.61    7.56
   4  -1   1   25.41    1.56
  -4  -1  -1   25.23    1.56
  -4   1  -1   26.40    1.58
   4   1   1   28.89    1.57
   5  -1   1    1.01    0.21
  -5  -1  -1    1.42    0.24
   5   1   1    1.02    0.18
  -5   1  -1    1.07    0.21
   6  -1   1    0.08    0.13
  -6  -1  -1    0.15    0.11
   6   1   1    0.09    0.12
  -6   1  -1    0.28    0.11
  -7  -1  -1   16.69    1.20
   7  -1   1   14.87    1.10
   7   1   1   14.68    1.05
  -7   1  -1   16.72    1.21
  -8  -1  -1    5.74    0.62
   8  -1   1    4.15    0.50
  -8   1  -1    5.93    0.61
   8   1   1    3.98    0.45
  -9  -1  -1    5.22    0.63
  -9   1  -1    4.86    0.65
 -10  -1  -1    0.98    0.36
 -10   1  -1    0.86    0.35
 -11  -1  -1   -0.48    0.50
 -11   1  -1   -0.04    0.48
 -11  -2   1    0.90    0.46
 -11   2   1    1.11    0.46
 -10  -2   1    0.21    0.33
 -10   2   1    0.48    0.32
  -9  -2   1    0.52    0.24
  -9   2   1    0.58    0.27
  -8  -2   1    0.04    0.17
  -8   2   1    0.10    0.18
  -7  -2   1    0.75    0.23
  -7   2   1    0.51    0.16
  -6  -2   1   25.18    1.55
   6   2  -1   23.13    1.34
  -6   2   1   25.30    1.57
  -5  -2   1    8.53    0.66
   5   2  -1    7.76    0.54
  -5   2   1    8.25    0.67
  -4  -2   1    6.96    0.55
   4   2  -1    7.01    0.47
  -4   2   1    6.91    0.57
  -3  -2   1   25.24    1.38
  -3   2   1   22.19    1.39
   3   2  -1   26.31    1.31
  -2  -2   1    8.35    0.52
  -2   2   1    6.24    0.51
  -1  -2   1    1.20    0.19
   1   2  -1    1.33    0.14
   0  -2   1   22.77    1.25
   0  -2  -1   23.70    1.32
   0  -2   1   24.29    1.31
   0   2  -1   23.84    1.30
   0   2   1   23.54    1.31
   0   2  -1   23.16    1.25
   1  -2   1   19.95    1.15
  -1  -2  -1   20.44    1.18
   1   2   1   21.25    1.17
  -1   2  -1   19.30    1.14
   2  -2   1   30.61    1.72
  -2  -2  -1   30.50    1.72
  -2   2  -1   30.55    1.71
   2   2   1   32.95    1.70
  -3  -2  -1    4.66    0.45
   3  -2   1    4.52    0.43
  -3   2  -1    4.58    0.44
   3   2   1    5.86    0.45
   4  -2   1   56.55    3.11
  -4  -2  -1   56.64    3.10
  -4   2  -1   57.27    3.10
   4   2   1   61.15    3.06
   5  -2   1    0.73    0.20
  -5  -2  -1    1.12    0.23
   5   2   1    0.76    0.18
  -5   2  -1    0.84    0.20
   6  -2   1    8.08    0.73
  -6  -2  -1    9.43    0.80
  -6   2  -1    9.31    0.78
   6   2   1    9.15    0.71
  -7  -2  -1    0.51    0.17
   7  -2   1    0.26    0.18
  -7   2  -1    0.59    0.16
   7   2   1    0.24    0.15
  -8  -2  -1   23.35    1.61
  -8   2  -1   23.70    1.62
   8   2   1   21.48    1.41
  -9  -2  -1    0.11    0.26
  -9   2  -1    0.24    0.25
   9   2   1    0.00    0.22
 -10  -2  -1    0.26    0.37
 -10   2  -1   -0.19    0.37
 -11  -3   1    2.99    0.87
 -11   3   1    4.68    0.84
 -10  -3   1    6.01    0.80
 -10   3   1    6.88    0.74
  -9  -3   1   -0.02    0.25
  -9   3   1   -0.03    0.24
  -8  -3   1    0.13    0.19
  -8   3   1    0.16    0.18
  -7  -3   1    0.46    0.15
  -7   3   1    0.53    0.19
  -6  -3   1   55.07    3.02
   6   3  -1   53.38    2.78
  -6   3   1   54.93    3.05
  -5  -3   1   22.60    1.41
  -5   3   1   22.74    1.45
   5   3  -1   22.68    1.27
  -4  -3   1   93.38    4.81
  -4   3   1   92.42    4.86
   4   3  -1   99.35    4.70
  -3  -3   1    4.42    0.41
  -3   3   1    4.24    0.42
   3   3  -1    4.52    0.34
  -2  -3   1   63.97    3.24
  -2   3   1   56.13    3.22
   2   3  -1   68.76    3.17
  -1  -3   1  128.72    6.66
  -1   3   1  142.98    6.77
   1   3  -1  136.31    6.80
   0  -3  -1   92.02    4.65
   0  -3   1   92.99    4.64
   0   3   1   95.44    4.66
   0   3  -1   87.74    4.55
   0   3  -1   92.72    4.63
   1  -3   1   21.94    1.30
  -1  -3  -1   22.54    1.36
   1   3   1   23.65    1.34
  -1   3  -1   22.12    1.30
  -2  -3  -1  345.08   17.64
   2  -3   1  322.96   17.26
  -2   3  -1  343.06   17.61
   2   3   1  367.91   17.58
   3  -3   1   17.38    1.19
  -3  -3  -1   18.89    1.23
  -3   3  -1   19.38    1.22
   3   3   1   20.56    1.18
   4  -3   1   27.59    1.75
  -4  -3  -1   29.60    1.77
   4   3   1   31.18    1.70
  -4   3  -1   28.67    1.75
  -5  -3  -1   10.66    0.86
   5  -3   1   10.61    0.84
   5   3   1   12.09    0.82
  -5   3  -1   11.47    0.89
   6  -3   1   -0.02    0.16
  -6  -3  -1    0.07    0.12
  -6   3  -1    0.14    0.12
   6   3   1    0.05    0.12
  -7  -3  -1   11.26    0.95
  -7   3  -1   11.92    0.96
   7   3   1   10.85    0.81
  -8  -3  -1    3.51    0.48
   8   3   1    2.60    0.36
  -9  -3  -1    2.95    0.56
  -9   3  -1    3.52    0.50
 -10  -3  -1    2.43    0.68
 -10   3  -1    3.10    0.66
 -10  -4   1   -0.02    0.37
 -10   4   1    0.00    0.34
  -9   4   1   29.60    1.97
  -8  -4   1    0.00    0.21
  -8   4   1   -0.11    0.20
  -7  -4   1   29.06    1.87
   7   4  -1   27.05    1.52
  -7   4   1   31.09    1.92
  -6  -4   1    1.17    0.26
   6   4  -1    1.14    0.17
  -6   4   1    1.55    0.25
  -5  -4   1   13.46    1.01
  -5   4   1   13.93    1.03
   5   4  -1   14.60    0.87
  -4  -4   1    1.35    0.22
   4   4  -1    1.37    0.15
  -4   4   1    0.96    0.21
  -3  -4   1    1.46    0.24
  -3   4   1    1.36    0.22
   3   4  -1    1.37    0.17
  -2  -4   1   85.35    4.33
   2   4  -1   86.62    4.24
  -2   4   1   80.26    4.31
  -1  -4   1  102.29    5.51
   1   4  -1  108.14    5.49
  -1   4   1  118.61    5.64
   0  -4   1   34.36    1.98
   0  -4  -1   33.50    1.98
   0   4  -1   35.12    1.97
   0   4   1   35.58    2.00
   0   4  -1   32.46    1.87
  -1  -4  -1    5.08    0.51
  -1   4  -1    5.36    0.50
   1   4   1    5.69    0.50
  -1   4  -1    4.74    0.46
  -2  -4  -1    3.12    0.39
   2   4   1    2.95    0.32
  -2   4  -1    3.05    0.35
   3  -4   1   82.64    4.51
  -3  -4  -1   87.14    4.55
  -3   4  -1   83.34    4.49
   3   4   1   94.32    4.47
  -4  -4  -1   38.06    2.27
   4  -4   1   35.90    2.24
   4   4   1   42.08    2.19
  -4   4  -1   38.34    2.25
  -5  -4  -1    8.01    0.71
   5  -4   1    7.09    0.68
  -5   4  -1    8.62    0.73
   5   4   1    8.59    0.65
  -6  -4  -1   12.63    1.03
   6   4   1   13.17    0.92
  -6   4  -1   12.74    1.02
  -7  -4  -1    2.30    0.37
   7   4   1    1.66    0.29
  -7   4  -1    2.65    0.40
  -8  -4  -1    3.72    0.54
  -8   4  -1    3.39    0.52
   8   4   1    3.27    0.40
  -9  -4  -1    1.74    0.52
   9   4   1    1.38    0.39
  -9   4  -1    1.65    0.46
 -10  -4  -1    0.41    0.42
 -10   4  -1    0.16    0.39
 -10  -5   1    0.20    0.40
 -10   5   1   -0.21    0.40
  -9  -5   1    0.38    0.30
  -9   5   1    0.12    0.30
  -8  -5   1    2.11    0.45
  -8   5   1    2.10    0.41
  -7  -5   1    0.21    0.17
  -7   5   1    0.15    0.17
   7   5  -1    0.03    0.10
  -6  -5   1    8.15    0.75
   6   5  -1    8.25    0.58
  -6   5   1    8.92    0.81
  -5  -5   1   26.35    1.76
   5   5  -1   29.48    1.58
  -5   5   1   27.80    1.80
  -4  -5   1   14.10    1.06
  -4   5   1   14.03    1.07
   4   5  -1   14.92    0.92
  -3  -5   1    0.01    0.09
  -3   5   1   -0.07    0.08
   3   5  -1    0.00    0.07
  -2  -5   1    3.32    0.42
   2   5  -1    3.30    0.34
  -2   5   1    3.30    0.44
  -2   5   1    3.02    0.39
  -1  -5   1   45.10    2.63
  -1   5   1   47.45    2.70
   1   5  -1   47.45    2.60
   0  -5  -1    0.90    0.18
   0  -5   1    0.72    0.21
   0   5   1    0.61    0.16
   0   5  -1    0.69    0.18
   0   5  -1    0.53    0.15
  -1  -5  -1   55.55    3.21
   1   5   1   58.65    3.20
  -1   5  -1   55.25    3.12
  -1   5  -1   64.11    3.32
  -2  -5  -1    6.83    0.65
  -2   5  -1    6.20    0.58
   2   5   1    6.45    0.57
  -3  -5  -1   19.97    1.39
  -3   5  -1   19.45    1.34
   3   5   1   20.67    1.30
  -4  -5  -1    2.68    0.38
   4   5   1    2.33    0.30
  -4   5  -1    2.28    0.32
  -5  -5  -1    7.28    0.73
  -5   5  -1    7.73    0.70
   5   5   1    8.06    0.65
  -6  -5  -1   10.20    0.89
  -6   5  -1   10.77    0.89
   6   5   1   10.59    0.79
  -7  -5  -1   16.53    1.30
  -7   5  -1   17.07    1.28
   7   5   1   17.53    1.15
  -8   5  -1    0.09    0.24
   8   5   1    0.01    0.21
  -9  -5  -1    4.02    0.63
  -9   5  -1    5.11    0.69
   9   5   1    3.74    0.45
 -10  -5  -1    0.56    0.46
 -10   5  -1    0.49    0.40
 -10  -6   1    3.79    0.83
 -10   6   1    3.88    0.75
  -9  -6   1   28.72    2.05
  -9   6   1   30.56    2.02
  -8  -6   1    1.08    0.28
  -8   6   1    1.39    0.42
  -7  -6   1   17.92    1.36
  -7   6   1   19.65    1.42
   7   6  -1   17.36    1.03
  -6  -6   1   14.67    1.18
   6   6  -1   14.95    0.94
  -6   6   1   15.43    1.19
  -5  -6   1    0.19    0.14
  -5   6   1    0.16    0.14
   5   6  -1    0.12    0.10
  -4  -6   1   14.64    1.14
   4   6  -1   15.71    1.00
  -4   6   1   14.42    1.12
  -3  -6   1   23.10    1.58
   3   6  -1   24.88    1.46
  -3   6   1   22.85    1.55
  -2  -6   1    5.48    0.57
  -2   6   1    5.44    0.62
  -2   6   1    5.03    0.53
   2   6  -1    5.61    0.52
  -1  -6   1   10.41    0.90
   1   6  -1   10.76    0.86
  -1   6   1   10.19    0.90
   0  -6  -1    2.41    0.35
   0  -6   1    2.24    0.36
   0   6  -1    1.97    0.28
   0   6   1    1.95    0.30
   0   6  -1    2.01    0.33
  -1  -6  -1   12.06    1.00
  -1   6  -1   13.26    1.06
   1   6   1   12.72    0.99
  -1   6  -1   11.64    0.91
  -2  -6  -1   11.18    0.97
  -2   6  -1   13.30    1.09
   2   6   1   11.85    0.92
  -2   6  -1   11.46    0.92
  -3  -6  -1   35.60    2.28
  -3   6  -1   36.93    2.22
   3   6   1   37.28    2.16
  -4  -6  -1   22.32    1.60
   4   6   1   23.56    1.48
  -4   6  -1   23.35    1.58
  -5  -6  -1    3.45    0.45
   5   6   1    3.36    0.40
  -5   6  -1    3.60    0.46
  -6  -6  -1    2.33    0.36
  -6   6  -1    2.08    0.37
   6   6   1    1.79    0.31
  -7  -6  -1    0.14    0.22
  -7   6  -1    0.01    0.22
   7   6   1    0.06    0.19
  -8  -6  -1   10.48    1.05
  -8   6  -1   11.78    1.07
   8   6   1   11.27    0.84
  -9  -6  -1    8.53    0.95
  -9   6  -1    7.75    0.81
 -10  -6  -1   -0.26    0.51
 -10   6  -1   -0.01    0.44
 -10  -7   1   10.36    1.15
 -10   7   1    9.91    1.00
  -9  -7   1    0.84    0.39
  -9   7   1    0.49    0.35
  -8  -7   1    0.33    0.30
  -8   7   1    0.40    0.28
  -7  -7   1    0.43    0.23
  -7   7   1    0.56    0.23
   7   7  -1    0.17    0.13
  -6  -7   1    7.42    0.76
   6   7  -1    6.61    0.54
  -6   7   1    6.77    0.74
  -5  -7   1    0.09    0.16
  -5   7   1   -0.07    0.16
   5   7  -1   -0.05    0.12
  -4  -7   1    0.00    0.15
   4   7  -1   -0.04    0.12
  -4   7   1    0.06    0.15
  -3  -7   1    5.86    0.61
   3   7  -1    5.49    0.51
  -3   7   1    5.82    0.58
  -3   7   1    5.33    0.69
  -2  -7   1   11.87    1.03
  -2   7   1   12.42    1.12
  -2   7   1   12.08    0.99
   2   7  -1   12.56    0.96
  -1  -7   1    0.80    0.24
   1   7  -1    0.66    0.22
   0  -7  -1   12.87    1.06
   0  -7   1   12.64    1.04
   0   7  -1   11.62    0.93
   0   7  -1   12.11    1.01
   0   7   1   12.04    1.03
  -1  -7  -1   18.42    1.39
  -1   7  -1   18.58    1.38
  -1   7  -1   17.48    1.26
   1   7   1   18.58    1.34
  -2  -7  -1   21.07    1.57
  -2   7  -1   23.03    1.69
  -2   7  -1   20.17    1.45
   2   7   1   22.50    1.52
  -3  -7  -1    0.09    0.15
   3   7   1    0.06    0.13
  -3   7  -1    0.06    0.19
  -3   7  -1    0.05    0.12
  -4  -7  -1    9.06    0.89
  -4   7  -1    9.13    0.82
   4   7   1    9.56    0.79
  -5  -7  -1    0.16    0.18
   5   7   1    0.23    0.16
  -5   7  -1    0.24    0.17
  -6  -7  -1    2.01    0.43
  -6   7  -1    1.76    0.40
   6   7   1    1.27    0.31
   7   7   1    0.37    0.21
  -7   7  -1    0.46    0.25
  -8  -7  -1    0.19    0.33
  -8   7  -1   -0.06    0.30
   8   7   1    0.00    0.26
  -9  -7  -1    1.57    0.43
  -9   7  -1    1.00    0.37
  -9  -8   1    3.57    0.77
  -9   8   1    2.23    0.70
  -8  -8   1    0.11    0.34
  -8   8   1    0.13    0.32
  -7  -8   1    0.28    0.31
   7   8  -1    0.12    0.15
  -7   8   1    0.02    0.26
  -6  -8   1    8.41    0.88
  -6   8   1    8.37    0.84
   6   8  -1    8.42    0.66
  -5  -8   1   29.92    2.15
  -5   8   1   32.50    2.17
   5   8  -1   34.84    1.93
  -4  -8   1    0.24    0.18
  -4   8   1    0.06    0.26
  -4   8   1    0.10    0.17
   4   8  -1    0.00    0.15
  -3  -8   1    1.32    0.29
   3   8  -1    1.36    0.29
  -3   8   1    1.69    0.31
  -3   8   1    0.96    0.26
  -2  -8   1    9.49    0.88
   2   8  -1    9.94    0.87
  -2   8   1    8.10    1.10
  -2   8   1    9.32    0.86
  -1  -8   1   39.43    2.52
   1   8  -1   36.14    2.30
  -1   8   1   41.12    2.60
   1   8  -1   40.74    2.47
   0  -8   1    7.66    0.76
   0  -8  -1    7.55    0.75
   0   8  -1    7.10    0.67
   0   8   1    7.22    0.79
   0   8  -1    7.40    0.76
  -1  -8  -1    2.70    0.44
   1   8   1    2.44    0.41
  -1   8  -1    2.76    0.39
  -1   8  -1    2.26    0.41
  -2  -8  -1   21.45    1.62
  -2   8  -1   21.68    1.52
   2   8   1   21.88    1.54
  -2   8  -1   21.82    1.91
  -3  -8  -1   94.62    5.59
  -3   8  -1  100.20    5.50
  -3   8  -1  111.33    5.88
   3   8   1  104.35    5.48
  -4  -8  -1    6.60    0.74
  -4   8  -1    6.91    0.74
   4   8   1    7.29    0.70
  -5  -8  -1    2.05    0.45
   5   8   1    1.39    0.34
  -5   8  -1    1.62    0.37
  -6  -8  -1    2.39    0.49
   6   8   1    1.97    0.38
  -6   8  -1    2.35    0.38
  -7  -8  -1    9.59    1.02
   7   8   1   11.13    0.87
  -7   8  -1   10.65    1.01
  -8  -8  -1   11.58    1.11
   8   8   1   13.17    0.93
  -8   8  -1   12.38    1.18
  -9  -8  -1    0.56    0.48
  -9   8  -1   -0.22    0.42
  -9  -9   1    0.22    0.50
  -9   9   1    0.22    0.49
  -8  -9   1    0.49    0.40
  -8   9   1    0.36    0.39
  -7  -9   1    0.18    0.32
  -7   9   1   -0.03    0.31
   7   9  -1   -0.09    0.18
   7   9  -1    0.18    0.18
  -6  -9   1    0.35    0.28
   6   9  -1    0.12    0.19
  -6   9   1    0.02    0.42
  -6   9   1    0.40    0.26
  -5  -9   1    8.67    0.87
  -5   9   1    9.08    0.99
  -5   9   1    6.63    0.89
   5   9  -1    9.54    0.76
  -4  -9   1    3.64    0.49
  -4   9   1    2.25    0.64
   4   9  -1    3.37    0.43
  -4   9   1    4.19    0.55
  -3  -9   1    1.25    0.36
  -3   9   1    1.22    0.29
   3   9  -1    0.99    0.24
  -3   9   1    0.71    0.27
  -2  -9   1   11.70    1.05
   2   9  -1   12.43    1.05
  -2   9   1   11.14    1.15
   2   9  -1   10.75    0.92
  -2   9   1   11.34    0.99
  -1  -9   1    8.10    0.82
   1   9  -1    7.41    0.72
  -1   9   1    7.30    0.87
   1   9  -1    7.79    0.82
  -1   9   1    7.89    0.80
   0  -9  -1    0.19    0.18
   0   9  -1    0.29    0.14
   0   9   1    0.06    0.25
   0   9  -1    0.18    0.22
  -1  -9  -1   19.09    1.52
  -1   9  -1   18.36    1.37
  -1   9  -1   18.49    1.51
   1   9   1   19.69    1.71
  -2  -9  -1    0.86    0.24
   2   9   1    0.71    0.22
  -2   9  -1    0.22    0.26
  -2   9  -1    1.10    0.29
  -3  -9  -1    0.50    0.23
  -3   9  -1    0.54    0.18
  -3   9  -1    0.13    0.29
   3   9   1    0.29    0.20
  -4  -9  -1    0.26    0.23
  -4   9  -1    0.13    0.20
   4   9   1    0.15    0.22
  -4   9  -1    0.04    0.33
  -5  -9  -1    0.49    0.26
  -5   9  -1    0.08    0.37
   5   9   1    0.33    0.22
  -5   9  -1    0.57    0.22
  -6  -9  -1    0.49    0.30
  -6   9  -1    0.84    0.27
   6   9   1    0.38    0.25
  -7  -9  -1   22.34    1.78
  -7   9  -1   25.21    1.83
  -8  -9  -1    0.11    0.41
  -8   9  -1   -0.14    0.39
  -9  -9  -1    0.27    0.55
  -9   9  -1   -0.05    0.53
  -8 -10   1    3.13    0.83
  -8  10   1    3.12    0.79
  -7 -10   1    1.35    0.39
  -7  10   1    1.70    0.40
   7  10  -1    1.23    0.38
  -6 -10   1    0.68    0.33
   6  10  -1    1.37    0.35
  -6  10   1   -0.06    0.53
  -6  10   1    0.68    0.32
   6  10  -1    0.47    0.24
   5  10  -1   66.78    3.81
  -5  10   1   73.55    4.64
  -5  10   1   72.54    4.20
  -4 -10   1   29.01    2.12
  -4  10   1   32.03    2.12
  -4  10   1   28.59    2.25
   4  10  -1   28.18    1.85
  -3 -10   1   45.16    3.02
  -3  10   1   46.85    3.19
   3  10  -1   50.47    2.89
  -3  10   1   48.54    3.02
   3  10  -1   44.15    2.73
  -2 -10   1   17.49    1.44
  -2  10   1   17.21    1.34
   2  10  -1   16.42    1.26
  -2  10   1   17.16    1.58
  -1 -10   1   42.86    2.85
  -1  10   1   42.33    2.85
   1  10  -1   46.45    2.83
   1  10  -1   41.00    2.58
  -1  10   1   40.32    2.66
   0 -10  -1    8.56    0.93
   0  10  -1    7.83    0.77
   0  10  -1    7.47    0.82
   0  10   1    7.54    0.88
  -1 -10  -1    0.32    0.22
   1  10   1    0.02    0.25
  -1  10  -1    0.17    0.27
  -1  10  -1    0.40    0.18
  -2 -10  -1    6.63    0.76
   2  10   1    6.38    0.78
  -2  10  -1    6.53    0.73
  -2  10  -1    6.25    0.87
  -3 -10  -1   48.43    3.24
  -3  10  -1   49.70    3.20
  -3  10  -1   50.77    3.40
   3  10   1   55.57    3.19
  -4 -10  -1   20.17    2.24
  -4  10  -1   22.85    1.71
   4  10   1   23.45    1.63
  -4  10  -1   19.26    1.80
  -5 -10  -1   11.35    1.16
  -5  10  -1   11.86    1.03
  -5  10  -1    8.11    1.18
  -6 -10  -1    7.52    0.94
   6  10   1    6.96    0.76
  -6  10  -1    7.41    0.85
  -7 -10  -1   10.57    1.12
  -7  10  -1   11.92    1.06
   7  10   1   11.32    1.29
  -8 -10  -1    0.82    0.50
  -8  10  -1    0.84    0.48
  -8 -11   1    0.84    0.59
  -8  11   1    0.54    0.54
  -7 -11   1    1.39    0.47
   7  11  -1    3.17    0.47
  -7  11   1    2.34    0.75
  -6 -11   1   19.31    1.70
   6  11  -1   20.71    1.38
   6  11  -1   20.19    1.33
  -6  11   1   19.59    1.57
  -5 -11   1    2.03    0.60
   5  11  -1    2.12    0.43
   5  11  -1    1.51    0.35
  -5  11   1    1.32    0.34
  -4 -11   1    0.58    0.32
   4  11  -1    0.51    0.23
  -4  11   1    0.02    0.46
   4  11  -1    0.44    0.30
  -4  11   1    0.61    0.28
  -3  11   1    0.08    0.25
   3  11  -1   -0.11    0.29
  -3  11   1   -0.15    0.40
   3  11  -1    0.31    0.21
  -2 -11   1    3.17    0.48
   2  11  -1    2.95    0.48
   2  11  -1    2.32    0.52
  -2  11   1    2.53    0.44
  -2  11   1    2.02    0.68
  -1 -11   1    6.13    0.73
  -1  11   1    5.02    0.82
   1  11  -1    5.95    0.68
  -1  11   1    5.11    0.65
   1  11  -1    5.88    0.79
   0  11   1    6.75    0.82
   0  11  -1    8.53    0.81
   0  11  -1    7.76    0.95
   0  11   1    7.62    0.76
   1  11   1    5.50    0.77
  -1  11  -1    4.64    0.81
  -1  11  -1    6.35    0.71
  -2 -11  -1    6.54    0.93
   2  11   1    6.04    0.73
  -2  11  -1    6.80    0.82
  -2  11  -1    6.23    0.93
  -3 -11  -1    0.82    0.32
  -3  11  -1    0.05    0.43
   3  11   1    0.45    0.33
  -3  11  -1    0.57    0.26
  -4 -11  -1    1.63    0.39
  -4  11  -1    0.13    0.50
  -4  11  -1    1.47    0.48
   4  11   1    1.67    0.56
  -5 -11  -1    5.26    0.75
  -5  11  -1    4.97    0.61
   5  11   1    5.10    0.72
  -6 -11  -1    7.22    0.92
   6  11   1    6.42    0.83
  -6  11  -1    6.84    0.87
  -7 -11  -1    7.32    1.08
  -7  11  -1    7.70    0.95
  -8 -11  -1    2.20    0.64
  -7 -12   1    5.64    1.08
  -7  12   1    5.85    0.95
  -6 -12   1    5.19    0.85
  -6  12   1    4.66    0.81
   6  12  -1    4.81    0.61
  -5 -12   1    0.20    0.41
   5  12  -1    0.02    0.38
  -5  12   1   -0.18    0.38
   5  12  -1    0.01    0.29
  -4 -12   1   11.27    1.22
   4  12  -1   12.29    1.09
  -4  12   1   10.80    1.15
   4  12  -1   11.70    1.02
  -3 -12   1    9.01    1.07
   3  12  -1    8.69    0.97
  -3  12   1    8.74    0.89
   3  12  -1    9.33    0.88
  -2 -12   1    7.49    0.93
   2  12  -1    7.27    0.75
  -2  12   1    6.42    0.71
   2  12  -1    6.79    0.91
  -2  12   1    6.32    1.03
  -1  12   1   14.53    1.22
  -1  12   1   13.09    1.31
   1  12  -1   15.45    1.41
   1  12  -1   11.54    1.54
   0  12   1    0.00    0.27
   0  12  -1    0.06    0.25
   0  12   1   -0.07    0.39
   0  12  -1   -0.05    0.41
  -1 -12  -1   -0.05    0.32
   1  12   1    0.03    0.26
  -1  12  -1    0.11    0.44
   1  12   1   -0.15    0.40
  -1  12  -1    0.19    0.27
  -2 -12  -1    0.36    0.33
  -2  12  -1    0.18    0.27
  -2  12  -1    0.10    0.48
   2  12   1    0.11    0.40
  -3 -12  -1    6.53    0.91
  -3  12  -1    4.70    1.03
  -3  12  -1    5.76    0.67
   3  12   1    6.79    0.91
  -4 -12  -1    6.59    0.83
   4  12   1    6.87    0.85
  -4  12  -1    6.83    0.73
  -4  12  -1    3.85    1.08
  -5 -12  -1    6.00    0.92
  -5  12  -1    6.29    0.85
   5  12   1    5.29    0.86
  -6 -12  -1   10.45    1.22
  -6  12  -1    9.67    1.09
   6  12   1    8.61    1.04
  -7 -12  -1   -0.03    0.59
  -7  12  -1    0.17    0.52
  -6 -13   1    4.58    1.04
   6  13  -1    5.05    1.03
  -6  13   1    2.97    0.92
  -5 -13   1    7.23    1.05
  -5  13   1    5.88    0.94
   5  13  -1    6.79    0.96
  -4 -13   1    0.26    0.44
   4  13  -1    0.30    0.53
  -4  13   1    0.35    0.40
   4  13  -1   -0.07    0.48
  -3 -13   1    1.37    0.43
  -3  13   1    0.81    0.36
   3  13  -1    0.55    0.31
   3  13  -1    1.08    0.48
  -2 -13   1    1.58    0.42
   2  13  -1    1.83    0.52
   2  13  -1    0.99    0.47
  -2  13   1    0.33    0.58
  -2  13   1    1.56    0.52
  -1  13   1    3.22    0.61
   1  13  -1    2.19    0.54
  -1  13   1    1.43    0.58
   1  13  -1    2.86    0.53
   0  13   1    0.23    0.52
   0  13  -1    0.56    0.30
   0  13  -1    0.15    0.50
   0  13   1    0.70    0.32
  -1 -13  -1    2.86    0.71
   1  13   1    2.70    0.90
   1  13   1    3.76    0.68
  -1  13  -1    4.56    0.67
  -2 -13  -1    4.02    0.81
  -2  13  -1    3.16    1.08
  -2  13  -1    4.08    0.60
   2  13   1    4.36    0.69
   2  13   1    3.47    0.86
  -3 -13  -1    0.28    0.44
   3  13   1   -0.29    0.50
  -3  13  -1   -0.06    0.37
   3  13   1    0.20    0.35
  -4 -13  -1    0.85    0.46
  -4  13  -1    1.21    0.43
   4  13   1    1.94    0.64
   4  13   1    0.49    0.53
  -5 -13  -1    1.30    0.53
   5  13   1    3.13    0.73
  -5  13  -1    2.10    0.49
   5  13   1    1.35    0.57
  -6 -13  -1    0.04    0.59
   6  13   1    0.28    0.46
  -6  13  -1    0.04    0.53
  -5 -14   1   13.03    1.44
  -5  14   1   10.49    1.11
  -4 -14   1    0.29    0.54
   4  14  -1    0.09    0.60
  -4  14   1   -0.06    0.49
   4  14  -1    0.59    0.40
  -3 -14   1   -0.05    0.52
   3  14  -1   -0.38    0.60
  -3  14   1    0.18    0.44
   3  14  -1    0.67    0.38
  -2 -14   1    1.55    0.48
  -2  14   1    3.01    0.71
   2  14  -1    2.74    0.63
   2  14  -1    0.95    0.60
  -1  14   1   21.81    1.79
   1  14  -1   20.91    1.70
   1  14  -1   18.91    1.90
   0  14  -1    1.21    0.39
   0  14   1    0.57    0.78
   0  14  -1    0.45    0.67
   0  14   1    1.14    0.41
   1  14   1    0.30    0.65
  -1  14  -1    0.22    1.16
   1  14   1    1.34    0.41
  -1  14  -1    1.34    0.41
  -2 -14  -1    0.67    0.60
   2  14   1    0.44    0.63
   2  14   1    0.41    0.44
  -2  14  -1   -0.08    0.41
  -3 -14  -1   34.38    2.71
   3  14   1   33.01    2.40
   3  14   1   38.52    2.72
  -3  14  -1   36.40    2.58
  -4 -14  -1    2.10    0.57
  -4  14  -1    1.34    0.50
   4  14   1    2.31    0.78
   4  14   1    1.11    0.70
  -5 -14  -1   -0.09    0.64
   5  14   1    1.00    0.51
  -5  14  -1    0.17    0.58
  -4 -15   1    0.86    0.69
  -3 -15   1    0.36    0.63
   3  15  -1    0.25    0.50
  -3  15   1    0.03    0.55
   3  15  -1   -0.59    0.88
   2  15  -1    0.20    0.48
   2  15  -1    0.46    0.78
  -2  15   1    0.21    0.56
  -1  15   1    6.35    0.90
   1  15  -1    5.03    0.90
   0  15   1    1.42    0.50
   0  15  -1    1.88    0.50
  -1  15  -1   -0.11    0.51
   1  15   1    0.25    0.49
  -2 -15  -1    8.25    1.13
  -2  15  -1    9.68    1.17
   2  15   1   10.83    1.19
  -3 -15  -1    0.09    0.68
   3  15   1    0.25    0.53
  -3  15  -1   -0.11    0.57
   0  16  -1    1.61    0.63
   0  16   1    1.64    0.63
 -11   0   2    0.09    0.44
 -10   0   2    0.01    0.30
  -9   0   2    0.08    0.22
  -8   0   2   46.40    2.71
  -7   0   2    0.07    0.12
  -6   0   2  145.66    7.26
  -5   0   2    0.06    0.06
  -4   0   2   47.78    2.48
  -3   0   2   -0.18    0.04
   0   0   2   -0.03    0.03
   0   0  -2   -0.06    0.02
  -1   0  -2   -0.05    0.07
   1   0   2   -0.01    0.04
  -3   0  -2    0.02    0.06
   3   0   2    0.02    0.06
  -4   0  -2   61.87    3.40
   4   0   2   66.67    3.43
  -5   0  -2    0.05    0.10
   5   0   2   -0.04    0.11
   6   0   2   22.33    1.47
  -6   0  -2   22.71    1.52
   7   0   2    0.01    0.18
  -7   0  -2    0.10    0.15
   8   0   2   -0.03    0.24
  -8   0  -2    0.11    0.21
  -9   0  -2    0.06    0.27
   9   0   2   -0.17    0.30
 -10   0  -2   12.77    1.14
 -11  -1   2    0.34    0.45
 -11   1   2    0.32    0.42
 -10  -1   2    1.77    0.52
 -10   1   2    1.56    0.52
  -9  -1   2    1.34    0.39
  -9   1   2    1.59    0.39
  -8  -1   2    1.49    0.31
  -8   1   2    1.78    0.32
  -7  -1   2   23.51    1.51
  -7   1   2   23.92    1.53
  -6  -1   2    0.81    0.17
  -6   1   2    0.58    0.16
  -5  -1   2    4.60    0.41
  -5   1   2    4.44    0.42
  -4  -1   2    3.63    0.32
  -4   1   2    3.27    0.33
  -3  -1   2    7.09    0.45
  -3   1   2    6.62    0.48
  -2  -1   2   13.09    0.67
   0  -1   2  223.55   10.23
   0  -1  -2  192.97   10.26
   0   1   2  191.45    9.95
  -1  -1  -2   12.86    0.82
   1  -1   2   14.22    0.82
  -1   1  -2   13.66    0.81
   1   1   2   13.23    0.81
  -2  -1  -2  882.48   44.34
   2  -1   2  933.30   44.53
  -2   1  -2  882.24   44.32
   2   1   2  922.72   44.33
   3  -1   2    4.02    0.38
  -3  -1  -2    3.97    0.41
   3   1   2    4.47    0.40
  -3   1  -2    4.11    0.41
   4  -1   2   43.81    2.40
  -4  -1  -2   40.51    2.36
   4   1   2   44.48    2.37
  -4   1  -2   40.29    2.35
  -5  -1  -2    0.17    0.09
   5  -1   2    0.04    0.11
   5   1   2    0.06    0.10
  -5   1  -2    0.01    0.10
  -6  -1  -2    0.76    0.22
   6  -1   2    0.38    0.16
  -6   1  -2    0.75    0.21
   6   1   2    0.33    0.14
  -7  -1  -2    0.27    0.16
   7  -1   2   -0.01    0.20
   7   1   2    0.00    0.17
  -7   1  -2    0.17    0.15
  -8  -1  -2    0.13    0.21
   8  -1   2   -0.04    0.26
   8   1   2    0.02    0.23
  -8   1  -2    0.16    0.20
  -9  -1  -2    0.23    0.27
   9  -1   2    0.11    0.56
  -9   1  -2    0.48    0.27
   9   1   2    0.04    0.29
 -10  -1  -2   11.71    1.12
 -10   1  -2   12.65    1.10
 -11  -2   2    3.29    0.81
 -11   2   2    4.05    0.78
 -10  -2   2   -0.28    0.32
 -10   2   2    0.13    0.31
  -9  -2   2    0.00    0.22
  -9   2   2    0.04    0.23
  -8  -2   2    3.33    0.45
  -8   2   2    3.16    0.44
  -7  -2   2    1.65    0.26
  -7   2   2    1.61    0.29
  -6  -2   2    2.39    0.29
  -6   2   2    2.31    0.32
  -5  -2   2   34.71    1.92
  -5   2   2   34.02    1.96
  -4  -2   2    1.99    0.23
  -4   2   2    1.74    0.24
  -3  -2   2   67.01    3.15
  -3   2   2   58.97    3.21
  -2  -2   2    3.64    0.30
  -1  -2   2    5.12    0.36
  -1  -2   2    4.74    0.51
   1   2  -2    5.42    0.35
  -1   2   2    5.92    0.46
   0  -2   2    0.38    0.10
   0  -2  -2    0.22    0.14
   0   2  -2    0.37    0.11
   0   2   2    0.35    0.12
   0   2  -2    0.35    0.14
   1  -2   2   37.28    1.91
  -1  -2  -2   33.56    1.92
  -1   2  -2   34.81    1.88
   1   2   2   36.51    1.92
   2  -2   2  431.29   21.01
  -2  -2  -2  399.52   20.77
   2   2   2  427.60   20.90
  -2   2  -2  403.73   20.94
  -3  -2  -2   17.70    1.19
   3  -2   2   19.28    1.22
   3   2   2   19.54    1.18
  -3   2  -2   18.80    1.19
  -4  -2  -2    7.59    0.65
   4  -2   2    7.06    0.63
   4   2   2    8.17    0.62
  -4   2  -2    7.45    0.65
  -5  -2  -2   42.90    2.55
   5  -2   2   45.86    2.59
   5   2   2   45.69    2.51
  -5   2  -2   43.35    2.54
  -6  -2  -2    3.67    0.44
   6  -2   2    2.68    0.41
  -6   2  -2    3.59    0.40
   6   2   2    3.20    0.40
  -7  -2  -2   18.53    1.35
   7  -2   2   16.89    1.25
  -7   2  -2   18.40    1.33
   7   2   2   18.09    1.22
  -8  -2  -2    0.73    0.21
   8  -2   2    0.64    0.37
   8   2   2    0.73    0.23
  -9  -2  -2    4.14    0.58
  -9   2  -2    4.64    0.65
   9   2   2    3.46    0.53
 -10  -2  -2    2.04    0.67
 -10   2  -2    1.82    0.65
 -11  -3   2    0.11    0.48
 -11   3   2    0.72    0.48
 -10  -3   2    0.12    0.33
 -10   3   2    0.22    0.33
  -9  -3   2    0.09    0.24
  -9   3   2    0.09    0.27
  -8  -3   2    2.72    0.42
  -8   3   2    2.68    0.42
  -7  -3   2   36.34    2.21
  -7   3   2   38.72    2.28
  -6  -3   2    6.80    0.61
  -6   3   2    7.26    0.65
  -5  -3   2    0.02    0.08
  -5   3   2    0.11    0.09
  -4  -3   2   13.96    0.91
  -4   3   2   13.97    0.97
   4   3  -2   13.95    0.75
  -3  -3   2    5.77    0.47
  -3   3   2    5.28    0.49
   3   3  -2    6.86    0.39
  -2  -3   2    8.60    0.60
   2   3  -2    8.96    0.52
   2   3  -2    7.56    0.50
  -1  -3   2   11.54    0.78
   1   3  -2   11.60    0.71
  -1   3   2   12.31    0.84
   1   3  -2   12.26    0.74
   0  -3  -2    3.41    0.38
   0  -3   2    3.18    0.30
   0   3   2    3.35    0.35
   0   3  -2    3.92    0.36
   0   3  -2    3.47    0.33
   1  -3   2   86.86    4.32
  -1  -3  -2   82.38    4.36
  -1   3  -2   84.20    4.28
   1   3   2   87.84    4.35
  -2  -3  -2   30.83    1.85
   2  -3   2   31.20    1.82
  -2   3  -2   31.41    1.80
   2   3   2   33.94    1.83
   3  -3   2   10.13    0.79
  -3  -3  -2   10.97    0.84
  -3   3  -2   10.81    0.81
   3   3   2   11.19    0.79
  -4  -3  -2    3.49    0.41
   4  -3   2    3.06    0.40
   4   3   2    3.45    0.37
  -4   3  -2    3.49    0.41
  -5  -3  -2    5.11    0.55
   5  -3   2    4.88    0.53
   5   3   2    5.42    0.49
  -5   3  -2    5.55    0.54
  -6  -3  -2    1.85    0.30
   6  -3   2    0.96    0.32
  -6   3  -2    2.13    0.33
   6   3   2    1.51    0.28
   7  -3   2    0.09    0.23
  -7  -3  -2    0.10    0.17
   7   3   2    0.13    0.18
  -7   3  -2    0.17    0.17
  -8  -3  -2    0.12    0.24
  -8   3  -2    0.11    0.21
   8   3   2    0.00    0.22
  -9  -3  -2    0.14    0.29
   9   3   2   -0.07    0.29
  -9   3  -2    0.20    0.29
 -10  -3  -2    0.35    0.40
 -10   3  -2    0.88    0.40
 -10  -4   2    0.28    0.36
 -10   4   2    0.39    0.35
  -9  -4   2    9.04    0.88
  -9   4   2   10.36    0.94
  -8  -4   2    6.24    0.64
  -8   4   2    6.13    0.62
  -7  -4   2    3.22    0.41
  -7   4   2    3.63    0.46
  -6  -4   2   26.41    1.70
  -6   4   2   28.65    1.78
  -5  -4   2    8.51    0.70
   5   4  -2    8.40    0.49
  -5   4   2    8.09    0.70
  -4  -4   2    8.69    0.68
  -4   4   2    7.83    0.69
   4   4  -2    8.96    0.53
  -3  -4   2    6.87    0.58
   3   4  -2    7.23    0.47
  -3   4   2    6.69    0.60
  -2  -4   2   -0.01    0.06
  -2   4   2    0.02    0.09
   2   4  -2    0.00    0.05
   2   4  -2    0.05    0.05
  -1  -4   2   -0.03    0.07
   1   4  -2    0.00    0.05
   1   4  -2    0.02    0.06
  -1   4   2    0.05    0.08
   0  -4  -2    4.53    0.47
   0   4  -2    4.72    0.45
   0   4   2    4.61    0.46
   0   4  -2    4.53    0.41
   1  -4   2   20.36    1.29
  -1  -4  -2   20.47    1.36
  -1   4  -2   21.14    1.28
   1   4   2   21.81    1.35
  -2  -4  -2  101.50    5.33
   2  -4   2  101.41    5.28
  -2   4  -2  100.36    5.23
   2   4   2  110.14    5.30
  -3  -4  -2    0.13    0.09
   3  -4   2   -0.04    0.10
  -3   4  -2    0.00    0.07
   3   4   2    0.04    0.08
   4  -4   2    4.99    0.52
  -4  -4  -2    6.01    0.61
   4   4   2    6.12    0.54
  -4   4  -2    6.19    0.59
   5  -4   2    7.22    0.71
  -5  -4  -2    8.01    0.77
  -5   4  -2    8.52    0.76
   5   4   2    9.14    0.71
   6  -4   2   22.90    1.59
  -6  -4  -2   22.70    1.62
   6   4   2   24.97    1.52
  -6   4  -2   23.64    1.60
  -7  -4  -2   -0.04    0.19
   7  -4   2   -0.04    0.25
  -7   4  -2   -0.06    0.18
   7   4   2   -0.03    0.19
  -8   4  -2    1.56    0.35
   8   4   2    1.15    0.40
  -9  -4  -2    0.25    0.31
   9   4   2    0.18    0.29
  -9   4  -2    0.05    0.31
 -10  -4  -2    0.98    0.42
 -10   4  -2    0.77    0.40
 -10  -5   2    4.52    0.73
 -10   5   2    2.89    0.67
  -9   5   2    0.27    0.28
  -8  -5   2    7.78    0.78
  -7  -5   2    6.03    0.60
  -7   5   2    5.98    0.61
  -6  -5   2   10.48    0.87
  -6   5   2   10.65    0.88
  -5  -5   2    6.44    0.63
  -5   5   2    6.99    0.66
   5   5  -2    6.89    0.45
  -4  -5   2   56.33    3.17
  -4   5   2   56.53    3.21
   4   5  -2   61.14    2.96
  -3  -5   2    0.06    0.08
   3   5  -2    0.03    0.06
  -3   5   2    0.05    0.09
  -2  -5   2  178.23    8.97
  -2   5   2  202.88    9.20
   2   5  -2  163.72    8.77
   2   5  -2  178.64    8.84
  -1  -5   2    1.39    0.24
   1   5  -2    1.31    0.21
   1   5  -2    1.34    0.22
  -1   5   2    1.17    0.24
   0  -5  -2  111.46    5.93
   0   5  -2  117.65    5.93
   0   5  -2  109.17    5.77
   0   5   2  123.85    6.00
  -1  -5  -2    2.55    0.37
   1   5   2    2.59    0.35
  -1   5  -2    2.71    0.32
  -1   5  -2    2.62    0.34
  -2  -5  -2   20.93    1.43
   2  -5   2   18.98    1.32
   2   5   2   21.39    1.37
  -2   5  -2   19.79    1.31
   3  -5   2    1.72    0.30
  -3  -5  -2    2.23    0.31
  -3   5  -2    2.21    0.30
   3   5   2    2.26    0.30
   4  -5   2    0.56    0.15
  -4  -5  -2    1.34    0.29
   4   5   2    0.87    0.20
  -4   5  -2    0.94    0.21
   5  -5   2    9.00    0.85
  -5  -5  -2    9.41    0.87
  -5   5  -2   10.08    0.87
   5   5   2    9.82    0.78
  -6  -5  -2   28.37    1.99
   6   5   2   32.83    1.89
  -6   5  -2   29.61    1.97
  -7  -5  -2    5.73    0.67
   7   5   2    4.90    0.51
  -8  -5  -2    0.93    0.26
  -8   5  -2    1.11    0.28
   8   5   2    0.83    0.25
  -9  -5  -2    0.97    0.35
  -9   5  -2    1.15    0.32
   9   5   2    1.56    0.51
 -10  -5  -2    5.24    0.87
 -10   5  -2    5.60    0.85
 -10  -6   2    2.07    0.49
 -10   6   2    2.13    0.71
  -9  -6   2   12.53    1.15
  -9   6   2   13.80    1.19
  -8  -6   2    3.19    0.54
  -8   6   2    3.65    0.52
  -7  -6   2    2.33    0.40
  -7   6   2    2.09    0.40
  -6  -6   2    6.23    0.62
  -6   6   2    6.20    0.61
   6   6  -2    5.52    0.38
  -5  -6   2    1.49    0.30
   5   6  -2    1.29    0.18
  -5   6   2    1.44    0.26
  -4  -6   2    1.26    0.27
   4   6  -2    1.04    0.18
  -4   6   2    0.97    0.21
  -3  -6   2   46.32    2.78
  -3   6   2   45.35    2.77
  -3   6   2   55.48    3.08
   3   6  -2   47.90    2.61
  -2  -6   2    4.67    0.51
   2   6  -2    4.51    0.44
  -2   6   2    4.42    0.56
   2   6  -2    4.25    0.42
  -1  -6   2    2.70    0.36
   1   6  -2    2.38    0.30
   1   6  -2    2.28    0.32
  -1   6   2    2.10    0.35
   0  -6  -2    3.40    0.45
   0   6  -2    3.60    0.40
   0   6  -2    3.28    0.41
   0   6   2    3.46    0.45
  -1  -6  -2   27.77    1.87
  -1   6  -2   27.51    1.73
  -1   6  -2   29.55    1.89
   1   6   2   29.68    1.87
  -2  -6  -2   17.68    1.35
  -2   6  -2   17.84    1.26
   2   6   2   19.05    1.33
  -2   6  -2   20.11    1.43
  -3  -6  -2    1.91    0.34
  -3   6  -2    1.96    0.30
   3   6   2    1.69    0.29
  -4  -6  -2    5.46    0.62
   4   6   2    5.14    0.53
  -4   6  -2    5.61    0.59
  -5  -6  -2    2.51    0.41
   5   6   2    2.22    0.34
  -5   6  -2    2.46    0.35
  -6  -6  -2   11.36    1.01
  -6   6  -2   11.33    0.96
   6   6   2   11.78    0.89
  -7  -6  -2   11.65    1.11
  -7   6  -2   14.78    1.20
   7   6   2   14.74    1.04
  -8  -6  -2    6.19    0.80
  -8   6  -2    6.77    0.66
   8   6   2    6.36    0.66
  -9  -6  -2    1.32    0.40
   9   6   2    0.97    0.42
  -9   6  -2    1.71    0.39
 -10  -6  -2   -0.51    0.53
 -10   6  -2    0.06    0.46
 -10  -7   2    0.18    0.49
 -10   7   2   -0.26    0.48
  -9  -7   2    0.50    0.36
  -9   7   2    0.27    0.37
  -8  -7   2    0.72    0.32
  -8   7   2    0.42    0.28
  -7  -7   2   67.90    3.94
  -7   7   2   68.49    4.06
  -6  -7   2    0.25    0.18
  -6   7   2    0.11    0.19
   6   7  -2    0.04    0.09
   6   7  -2    0.10    0.09
  -5  -7   2    4.96    0.57
   5   7  -2    5.26    0.45
  -5   7   2    6.06    0.66
  -4  -7   2   23.07    1.66
   4   7  -2   24.53    1.45
  -4   7   2   27.32    1.96
  -4   7   2   22.86    1.65
  -3  -7   2   16.71    1.26
   3   7  -2   16.70    1.09
   3   7  -2   14.23    1.02
  -3   7   2   16.88    1.39
  -3   7   2   15.64    1.20
  -2  -7   2    2.26    0.35
  -2   7   2    1.27    0.31
   2   7  -2    2.08    0.29
   2   7  -2    2.15    0.33
  -1  -7   2    0.01    0.13
  -1   7   2   -0.04    0.14
   1   7  -2   -0.03    0.13
   1   7  -2    0.07    0.09
   0  -7  -2    0.26    0.12
   0   7  -2    0.17    0.10
   0   7  -2    0.07    0.14
   0   7   2    0.14    0.14
  -1  -7  -2   88.85    5.18
  -1   7  -2  103.01    5.31
  -1   7  -2   92.03    5.03
   1   7   2  101.04    5.24
  -2  -7  -2    0.56    0.18
   2   7   2    0.47    0.15
  -2   7  -2    0.35    0.13
  -2   7  -2    0.07    0.18
  -3  -7  -2   27.58    1.96
  -3   7  -2   27.93    1.86
   3   7   2   31.10    1.91
  -4  -7  -2    4.39    0.58
   4   7   2    4.58    0.51
  -4   7  -2    5.06    0.57
  -5  -7  -2   32.44    2.28
  -5   7  -2   33.16    2.18
   5   7   2   36.35    2.12
  -6  -7  -2    2.40    0.48
  -6   7  -2    2.01    0.56
   6   7   2    2.04    0.40
  -7  -7  -2    2.93    0.55
  -7   7  -2    2.81    0.48
   7   7   2    2.39    0.45
  -8  -7  -2    0.30    0.34
  -8   7  -2    0.11    0.30
   8   7   2    0.00    0.30
  -9  -7  -2    1.85    0.46
  -9   7  -2    1.64    0.42
  -9  -8   2   -0.04    0.43
  -9   8   2   -0.06    0.41
  -8  -8   2    3.55    0.61
  -8   8   2    3.86    0.65
  -7  -8   2    0.02    0.26
  -7   8   2   -0.01    0.26
  -6  -8   2    4.11    0.56
   6   8  -2    4.28    0.37
   6   8  -2    3.98    0.36
  -5  -8   2    0.11    0.20
  -5   8   2    0.01    0.20
  -5   8   2    0.01    0.32
   5   8  -2   -0.07    0.13
   5   8  -2    0.10    0.12
  -4  -8   2    2.20    0.39
  -4   8   2    2.39    0.38
  -4   8   2    1.53    0.38
   4   8  -2    2.02    0.28
   4   8  -2    2.14    0.31
  -3  -8   2   31.53    2.16
   3   8  -2   35.65    2.02
  -3   8   2   34.73    2.36
  -3   8   2   32.17    2.13
   3   8  -2   29.73    1.89
  -2  -8   2   21.92    1.60
   2   8  -2   22.06    1.48
   2   8  -2   20.27    1.38
  -1  -8   2   13.39    1.11
  -1   8   2   13.51    1.20
   1   8  -2   12.63    0.99
   1   8  -2   13.12    1.07
   0  -8  -2    0.50    0.17
   0   8  -2    0.18    0.17
   0   8  -2    0.38    0.14
   0   8   2    0.06    0.17
  -1  -8  -2    0.16    0.15
   1   8   2   -0.01    0.18
  -1   8  -2    0.18    0.13
  -1   8  -2    0.00    0.18
  -2  -8  -2   24.05    1.79
  -2   8  -2   23.55    1.64
   2   8   2   26.38    1.76
  -3  -8  -2   -0.11    0.18
  -3   8  -2    0.15    0.15
  -3   8  -2    0.06    0.24
   3   8   2   -0.03    0.19
  -4  -8  -2    3.79    0.57
   4   8   2    3.33    0.47
  -4   8  -2    3.58    0.44
  -5  -8  -2    6.75    0.75
   5   8   2    6.81    0.65
  -5   8  -2    6.77    0.82
  -6   8  -2    4.16    0.48
  -7  -8  -2    2.08    0.56
  -7   8  -2    1.61    0.49
  -8  -8  -2    0.72    0.39
  -8   8  -2    0.33    0.34
   8   8   2    0.44    0.38
  -9  -8  -2    0.56    0.49
  -9   8  -2    0.02    0.44
  -9  -9   2    0.36    0.51
  -9   9   2    0.32    0.48
  -8  -9   2    5.24    0.80
  -8   9   2    4.63    0.70
  -7  -9   2    0.06    0.33
  -7   9   2    0.01    0.30
  -6  -9   2    0.05    0.28
   6   9  -2    0.00    0.15
   6   9  -2    0.12    0.14
  -6   9   2    0.00    0.42
  -6   9   2    0.18    0.26
  -5  -9   2    1.80    0.43
   5   9  -2    1.33    0.29
  -5   9   2    2.02    0.61
   5   9  -2    1.85    0.29
  -4  -9   2    6.54    0.76
   4   9  -2    6.45    0.59
   4   9  -2    7.20    0.65
  -4   9   2    5.08    0.83
  -4   9   2    7.23    0.79
  -3  -9   2    0.52    0.20
   3   9  -2    0.80    0.24
  -3   9   2    0.04    0.26
   3   9  -2    0.33    0.18
  -3   9   2    0.43    0.19
  -2  -9   2  102.25    5.71
   2   9  -2   94.47    5.36
  -2   9   2  109.50    5.93
   2   9  -2  108.35    5.58
  -2   9   2  103.64    5.63
  -1  -9   2   15.03    1.31
   1   9  -2   14.15    1.11
  -1   9   2   15.17    1.34
   1   9  -2   14.74    1.19
   0  -9  -2   19.14    1.50
   0   9  -2   19.29    1.52
   0   9  -2   17.93    1.32
   0   9   2   17.85    1.45
  -1  -9  -2    0.28    0.18
  -1   9  -2    0.14    0.22
  -1   9  -2    0.69    0.23
   1   9   2    0.35    0.22
  -2  -9  -2    9.78    0.99
  -2   9  -2    9.85    0.86
   2   9   2    9.56    1.00
  -2   9  -2    9.53    1.06
  -3  -9  -2    4.45    0.64
   3   9   2    4.37    0.59
  -3   9  -2    3.35    0.68
  -3   9  -2    4.89    0.58
  -4  -9  -2   11.68    1.16
  -4   9  -2   10.78    1.22
  -4   9  -2   12.28    1.11
   4   9   2   12.83    1.07
  -5   9  -2   -0.05    0.23
   5   9   2   -0.14    0.25
  -6  -9  -2    3.04    0.54
  -6   9  -2    3.57    0.58
   6   9   2    3.01    0.53
  -7  -9  -2    5.70    0.82
  -7   9  -2    5.22    0.64
   7   9   2    6.07    0.72
  -8  -9  -2    2.80    0.80
  -8   9  -2    3.51    0.73
  -9  -9  -2    0.22    0.56
  -9   9  -2    0.32    0.80
  -8 -10   2    0.74    0.49
  -8  10   2    0.41    0.44
  -7 -10   2    0.27    0.38
  -7  10   2    0.07    0.36
  -6 -10   2    3.07    0.64
   6  10  -2    3.70    0.39
  -6  10   2    2.99    0.52
   6  10  -2    2.71    0.39
  -5 -10   2    0.17    0.27
  -5  10   2   -0.09    0.44
  -5  10   2    0.24    0.26
   5  10  -2   -0.09    0.21
   5  10  -2    0.12    0.18
  -4 -10   2   14.62    1.27
   4  10  -2   14.75    1.07
   4  10  -2   16.72    1.16
  -4  10   2   15.77    1.28
  -4  10   2   12.38    1.38
  -3 -10   2    1.19    0.41
  -3  10   2    0.64    0.22
  -3  10   2    0.02    0.32
   3  10  -2    0.19    0.22
   3  10  -2    1.13    0.28
  -2 -10   2   24.49    1.84
   2  10  -2   22.65    1.57
   2  10  -2   24.40    1.71
  -2  10   2   22.83    1.73
  -2  10   2   22.66    1.86
  -1 -10   2    0.00    0.22
   1  10  -2   -0.01    0.16
   1  10  -2    0.01    0.28
  -1  10   2    0.09    0.27
   0 -10  -2    5.62    0.75
   0  10  -2    4.64    0.62
   0  10  -2    6.19    0.64
   0  10   2    4.09    0.63
  -1 -10  -2    7.19    0.78
   1  10   2    6.71    0.76
  -1  10  -2    6.42    0.78
  -1  10  -2    8.20    0.79
  -2 -10  -2   41.77    2.95
  -2  10  -2   46.26    2.87
   2  10   2   49.65    3.03
  -2  10  -2   48.25    3.18
  -3 -10  -2    0.42    0.29
   3  10   2   -0.15    0.26
  -3  10  -2   -0.10    0.35
  -3  10  -2    0.19    0.27
  -4 -10  -2   -0.02    0.29
  -4  10  -2   -0.09    0.42
   4  10   2   -0.10    0.28
  -4  10  -2    0.04    0.24
  -5 -10  -2    2.16    0.56
  -5  10  -2    2.06    0.46
   5  10   2    1.76    0.51
  -6 -10  -2   21.91    1.78
  -6  10  -2   22.50    1.77
   6  10   2   25.84    1.71
  -7 -10  -2    2.60    0.77
   7  10   2    2.87    0.70
  -7  10  -2    2.33    0.66
  -8 -10  -2    2.95    0.93
  -8  10  -2    1.37    0.47
  -8 -11   2    0.46    0.58
  -8  11   2    0.16    0.53
  -7 -11   2   16.56    1.57
  -7  11   2   18.57    1.44
  -6 -11   2    1.32    0.40
  -6  11   2    0.61    0.37
   6  11  -2    0.62    0.25
   6  11  -2    1.58    0.36
  -5 -11   2    3.72    0.68
   5  11  -2    3.86    0.53
  -5  11   2    3.31    0.64
   5  11  -2    3.88    0.45
  -4 -11   2   14.84    1.39
  -4  11   2   12.34    1.47
  -4  11   2   16.04    1.33
  -3 -11   2   20.71    2.34
  -3  11   2   25.82    1.88
   3  11  -2   25.01    1.63
  -3  11   2   22.56    2.03
  -2 -11   2   12.15    1.20
  -2  11   2   11.49    1.06
   2  11  -2   12.30    1.02
   2  11  -2   12.39    1.15
  -2  11   2   10.19    1.26
  -1 -11   2    0.52    0.26
  -1  11   2    0.15    0.36
   1  11  -2    0.44    0.30
   1  11  -2    0.62    0.21
   0  11  -2    0.75    0.24
   0  11  -2    0.20    0.33
   0  11   2    0.12    0.32
  -1  11  -2   63.29    3.91
   1  11   2   64.71    3.91
  -1  11  -2   56.70    3.56
  -2 -11  -2    8.04    0.85
  -2  11  -2    8.30    0.89
   2  11   2    8.23    0.96
  -2  11  -2    6.48    0.94
  -3 -11  -2   28.28    2.20
  -3  11  -2   28.15    2.36
   3  11   2   30.39    2.09
  -3  11  -2   29.03    2.08
  -4 -11  -2    0.06    0.33
  -4  11  -2   -0.25    0.49
   4  11   2   -0.04    0.36
  -4  11  -2   -0.08    0.28
  -5 -11  -2   21.71    1.84
   5  11   2   23.07    1.62
  -5  11  -2   17.16    2.05
  -5  11  -2   22.44    1.69
  -6 -11  -2    1.80    0.46
   6  11   2    1.36    0.44
  -6  11  -2    0.98    0.37
  -7 -11  -2   -0.06    0.51
  -7  11  -2   -0.17    0.46
  -7 -12   2    0.49    0.58
  -7  12   2   -0.07    0.53
  -6 -12   2    0.21    0.46
  -6  12   2    0.28    0.46
   6  12  -2    0.24    0.27
  -5 -12   2   -0.13    0.40
  -5  12   2    0.23    0.39
   5  12  -2   -0.04    0.37
   5  12  -2    0.24    0.26
  -4 -12   2    0.42    0.37
  -4  12   2   -0.10    0.61
  -4  12   2    0.67    0.35
   4  12  -2    0.52    0.35
  -3 -12   2    6.86    0.89
   3  12  -2    6.65    0.69
   3  12  -2    5.72    0.77
  -3  12   2    5.69    0.78
  -2 -12   2    4.01    0.65
   2  12  -2    4.26    0.58
   2  12  -2    4.15    0.72
  -2  12   2    2.43    0.56
  -2  12   2    4.09    0.55
   1  12  -2   10.36    0.97
   1  12  -2   10.17    1.09
  -1  12   2    7.45    1.04
  -1  12   2    9.99    0.95
   0  12  -2    0.12    0.26
   0  12  -2    0.15    0.39
   0  12   2    0.10    0.40
   0  12   2    0.36    0.28
  -1 -12  -2    6.16    0.89
  -1  12  -2    5.42    0.93
  -1  12  -2    6.89    0.79
   1  12   2    5.91    0.90
  -2 -12  -2    0.49    0.33
   2  12   2    0.29    0.39
  -2  12  -2   -0.01    0.47
  -2  12  -2    0.54    0.28
  -3 -12  -2    0.47    0.36
   3  12   2   -0.01    0.41
  -3  12  -2   -0.05    0.55
  -3  12  -2    0.24    0.30
  -4 -12  -2    0.04    0.40
   4  12   2   -0.02    0.45
  -4  12  -2    0.16    0.71
  -4  12  -2    0.16    0.33
  -5 -12  -2    1.98    0.70
  -5  12  -2    0.88    0.38
   5  12   2    1.07    0.49
  -6 -12  -2    0.02    0.51
  -6  12  -2   -0.06    0.43
   6  12   2   -0.54    0.54
  -7 -12  -2    3.30    1.05
  -7  12  -2    4.35    1.34
  -6 -13   2    1.08    0.60
  -6  13   2    0.26    0.53
  -5 -13   2    5.78    1.00
  -5  13   2    6.03    0.93
   5  13  -2    6.76    0.72
  -4 -13   2    0.20    0.44
   4  13  -2    0.39    0.31
   4  13  -2    0.14    0.44
  -4  13   2    0.19    0.43
  -3 -13   2    1.30    0.43
  -3  13   2    0.69    0.38
   3  13  -2    0.68    0.46
  -2 -13   2   21.20    1.80
  -2  13   2   14.49    1.70
  -2  13   2   19.46    1.63
   2  13  -2   19.43    1.59
  -1  13   2   12.33    1.47
   1  13  -2   13.65    1.36
  -1  13   2   15.60    1.40
   1  13  -2   14.45    1.25
   0  13  -2    2.52    0.58
   0  13  -2    3.15    0.59
   0  13   2    1.23    0.52
   0  13   2    2.63    0.58
  -1 -13  -2    8.05    0.93
   1  13   2    7.15    1.08
  -1  13  -2    6.66    1.16
   1  13   2    9.86    1.02
  -1  13  -2    8.77    0.97
  -2 -13  -2    0.02    0.41
  -2  13  -2   -0.08    0.33
   2  13   2    0.22    0.53
  -2  13  -2    0.06    0.62
  -3 -13  -2    0.85    0.43
   3  13   2   -0.09    0.56
  -3  13  -2    0.57    0.38
  -4 -13  -2    0.26    0.50
   4  13   2    0.00    0.57
  -4  13  -2    0.00    0.42
  -5 -13  -2    2.30    0.57
  -5  13  -2    2.62    0.78
   5  13   2    1.59    0.63
  -6 -13  -2   11.18    1.37
  -6  13  -2   12.27    1.42
  -5 -14   2   10.86    1.37
  -5  14   2    9.79    1.25
  -4 -14   2    3.14    0.93
   4  14  -2    3.11    0.68
  -4  14   2    2.72    0.86
  -3 -14   2    0.91    0.52
   3  14  -2    0.09    0.58
   3  14  -2    0.92    0.37
  -3  14   2    1.18    0.48
   2  14  -2   -0.09    0.58
   2  14  -2   -0.22    0.36
  -2  14   2   -0.01    0.45
   1  14  -2    2.48    0.64
  -1  14   2    3.18    0.70
   0  14  -2    0.12    0.66
   0  14  -2    0.17    0.39
   0  14   2    0.42    0.43
  -1  14  -2    0.03    0.72
   1  14   2    0.27    0.69
   1  14   2    2.00    0.71
  -1  14  -2    1.72    0.43
  -2 -14  -2   11.13    1.37
  -2  14  -2   11.26    1.19
   2  14   2   12.24    1.26
   2  14   2   10.68    1.39
  -3 -14  -2    3.33    0.87
   3  14   2    1.17    0.70
  -3  14  -2    2.70    0.75
   3  14   2    2.27    0.77
  -4 -14  -2    0.14    0.60
   4  14   2   -0.04    0.49
  -4  14  -2    0.32    0.49
   4  14   2   -0.14    0.73
  -5 -14  -2    2.13    0.70
  -5  14  -2    3.60    1.03
   5  14   2    4.02    0.93
  -3 -15   2    1.47    0.63
  -3  15   2    3.11    0.99
   3  15  -2    2.87    0.78
  -2  15   2   25.35    2.06
   2  15  -2   25.29    1.91
  -1  15   2    1.59    0.52
   1  15  -2    1.31    0.47
   1  15  -2    0.50    0.95
   0  15   2    0.20    0.50
   0  15  -2   -0.09    0.49
  -1  15  -2    4.12    0.87
   1  15   2    5.20    0.89
  -2 -15  -2   -0.12    0.63
  -2  15  -2   -0.03    0.53
   2  15   2    0.34    0.55
  -3 -15  -2    2.78    0.70
  -3  15  -2    3.35    0.88
 -11   0   3    0.81    0.42
 -10   0   3    0.09    0.30
  -9   0   3    1.82    0.38
  -8   0   3    0.14    0.15
  -7   0   3   16.64    1.14
  -6   0   3    0.17    0.08
  -5   0   3   14.05    0.90
  -4   0   3   -0.11    0.04
   0   0  -3   -0.77    0.05
   0   0   3   -0.73    0.03
  -1   0  -3  172.78    9.13
   1   0   3  182.99    9.09
   3   0   3    6.99    0.57
  -3   0  -3    6.89    0.59
   4   0   3   -0.01    0.09
  -5   0  -3   78.40    4.36
   5   0   3   85.87    4.40
   6   0   3    0.02    0.16
  -6   0  -3    0.11    0.14
  -7   0  -3    3.27    0.46
   7   0   3    3.08    0.45
  -9   0  -3    1.01    0.31
   9   0   3    0.39    0.36
 -10   0  -3   -0.03    0.38
 -11  -1   3    6.48    0.83
 -11   1   3    5.89    0.85
 -10  -1   3    0.16    0.31
 -10   1   3    0.21    0.30
  -9  -1   3   10.11    0.89
  -9   1   3   10.49    0.91
  -8  -1   3    5.91    0.58
  -8   1   3    6.35    0.60
  -7  -1   3   24.45    1.52
  -7   1   3   24.09    1.53
  -6  -1   3    1.33    0.21
  -6   1   3    1.01    0.21
  -5  -1   3    3.74    0.35
  -5   1   3    3.59    0.36
  -4  -1   3  157.91    7.38
  -4   1   3  142.96    7.32
  -3  -1   3   78.29    3.98
  -1   1   3   18.20    0.99
   0  -1   3    0.20    0.06
   0  -1  -3    0.13    0.10
   0   1   3    0.12    0.06
   0   1  -3    0.13    0.07
  -1  -1  -3   22.60    1.34
   1  -1   3   24.06    1.33
   1   1   3   22.96    1.33
  -1   1  -3   25.01    1.33
   2  -1   3    7.15    0.55
  -2  -1  -3    6.60    0.56
  -2   1  -3    6.60    0.54
   2   1   3    6.85    0.53
   3  -1   3    7.70    0.62
  -3  -1  -3    7.44    0.63
  -3   1  -3    6.97    0.60
   3   1   3    7.63    0.61
   4  -1   3  341.18   16.00
  -4  -1  -3  305.70   15.93
  -4   1  -3  317.97   16.20
   4   1   3  349.62   15.97
  -5  -1  -3   55.81    3.29
   5  -1   3   62.07    3.34
   5   1   3   62.25    3.30
  -5   1  -3   58.15    3.29
   6  -1   3   29.83    1.87
  -6  -1  -3   28.33    1.88
  -6   1  -3   28.50    1.87
   6   1   3   29.77    1.84
  -7  -1  -3    0.14    0.17
   7  -1   3    0.12    0.21
   7   1   3    0.04    0.21
  -7   1  -3    0.24    0.17
   8  -1   3    0.40    0.28
  -8   1  -3    1.65    0.39
   8   1   3    1.08    0.31
  -9  -1  -3    5.62    0.70
   9  -1   3    4.06    0.69
   9   1   3    5.30    0.78
  -9   1  -3    6.61    0.66
 -10  -1  -3    0.24    0.41
 -10   1  -3    0.45    0.38
 -11  -2   3   -0.10    0.43
 -11   2   3    0.10    0.44
 -10  -2   3    8.04    0.84
 -10   2   3    7.91    0.81
  -9  -2   3    3.21    0.49
  -9   2   3    3.37    0.47
  -8  -2   3    4.63    0.52
  -8   2   3    4.31    0.47
  -7  -2   3    0.36    0.12
  -7   2   3    0.13    0.12
  -6  -2   3    0.29    0.11
  -6   2   3   -0.07    0.10
  -5  -2   3   12.52    0.80
  -5   2   3   11.41    0.84
  -4  -2   3   12.02    0.72
  -4   2   3   10.82    0.77
  -3  -2   3   26.62    1.38
  -2  -2   3    2.25    0.17
  -1  -2   3   11.63    0.64
   1   2  -3   10.83    0.60
  -1   2   3   10.72    0.74
   1   2  -3   12.53    0.60
   0  -2   3   -0.23    0.06
   0  -2  -3   -0.40    0.09
   0   2   3   -0.35    0.07
   0   2  -3   -0.14    0.11
  -1  -2  -3    5.75    0.54
   1  -2   3    7.45    0.54
   1   2   3    6.01    0.52
  -1   2  -3    7.88    0.55
  -2  -2  -3    3.71    0.40
   2  -2   3    4.10    0.40
  -2   2  -3    3.83    0.38
   2   2   3    3.88    0.37
  -3  -2  -3   25.54    1.58
   3  -2   3   25.40    1.57
   3   2   3   26.15    1.54
  -3   2  -3   24.93    1.54
  -4  -2  -3   14.90    1.09
   4  -2   3   15.37    1.10
  -4   2  -3   15.58    1.09
   4   2   3   15.39    1.05
  -5  -2  -3    0.73    0.22
   5  -2   3    0.80    0.23
   5   2   3    0.46    0.14
  -5   2  -3    0.95    0.22
   6  -2   3   27.01    1.80
  -6  -2  -3   26.43    1.81
  -6   2  -3   26.40    1.78
   6   2   3   31.16    1.81
  -7  -2  -3    0.16    0.18
  -7   2  -3    0.16    0.17
   7   2   3    0.04    0.20
  -8  -2  -3    0.94    0.34
   8  -2   3    0.57    0.31
  -8   2  -3    1.80    0.39
   8   2   3    0.81    0.27
  -9  -2  -3   -0.14    0.29
   9  -2   3    0.12    0.39
  -9   2  -3    0.03    0.29
 -10  -2  -3    8.38    0.92
 -10   2  -3    8.04    0.90
 -11  -3   3    0.80    0.47
 -11   3   3    1.17    0.46
 -10  -3   3    5.37    0.69
 -10   3   3    5.59    0.71
  -9  -3   3   11.04    0.95
  -9   3   3   10.44    1.10
  -8  -3   3   12.83    1.02
  -8   3   3   13.83    1.07
  -7  -3   3    0.65    0.22
  -7   3   3    0.45    0.16
  -6  -3   3    3.90    0.40
  -6   3   3    3.92    0.44
  -5  -3   3   12.96    0.87
  -5   3   3   12.85    0.93
  -4  -3   3  151.83    7.13
  -4   3   3  139.52    7.22
  -3  -3   3   23.28    1.30
  -2  -3   3  144.63    6.97
   2   3  -3  136.56    7.05
  -1  -3   3    0.79    0.12
   1  -3  -3    0.84    0.20
  -1  -3   3    0.86    0.17
  -1   3   3    0.85    0.14
   1   3  -3    0.94    0.13
   1   3  -3    0.86    0.12
   0  -3   3   28.65    1.56
   0  -3  -3   25.65    1.61
   0   3  -3   29.10    1.60
   0   3  -3   28.54    1.52
   0   3   3   27.74    1.64
  -1  -3  -3  132.27    6.97
   1  -3   3  148.13    6.95
   1   3   3  137.70    6.97
  -1   3  -3  142.41    7.09
  -2  -3  -3    0.08    0.07
   2  -3   3    0.20    0.07
  -2   3  -3    0.37    0.12
   2   3   3    0.08    0.07
   3  -3   3    0.33    0.10
  -3  -3  -3    0.74    0.17
  -3   3  -3    0.63    0.16
   3   3   3    0.54    0.15
  -4  -3  -3  253.58   13.03
   4  -3   3  273.36   13.10
   4   3   3  274.04   12.98
  -4   3  -3  259.61   12.98
  -5  -3  -3    0.86    0.23
   5  -3   3    0.33    0.16
   5   3   3    0.46    0.14
  -5   3  -3    0.60    0.21
  -6  -3  -3   29.13    2.00
   6  -3   3   30.64    2.00
   6   3   3   33.49    1.96
  -6   3  -3   31.36    2.01
   7  -3   3    4.90    0.61
  -7  -3  -3    6.69    0.70
  -7   3  -3    7.07    0.71
   7   3   3    6.59    0.63
  -8  -3  -3    8.62    0.83
   8  -3   3    6.85    0.78
  -8   3  -3    9.03    0.84
   8   3   3    8.07    0.78
  -9  -3  -3    2.74    0.58
  -9   3  -3    2.97    0.55
 -10  -3  -3   -0.07    0.43
 -10   3  -3   -0.13    0.40
 -10  -4   3    8.29    0.88
 -10   4   3    8.10    0.88
  -9  -4   3    1.08    0.27
  -9   4   3    1.25    0.43
  -8  -4   3    1.88    0.36
  -8   4   3    2.14    0.38
  -7  -4   3   34.83    2.15
  -7   4   3   37.61    2.24
  -6  -4   3    0.17    0.11
  -6   4   3    0.03    0.12
  -5  -4   3   81.00    4.12
  -5   4   3   77.65    4.20
  -4  -4   3    0.13    0.07
  -4   4   3    0.12    0.09
  -3  -4   3   82.41    4.28
   3   4  -3   85.99    4.06
  -2  -4   3   38.49    2.22
   2   4  -3   38.86    2.07
   2   4  -3   40.59    2.09
  -2   4   3   45.58    2.42
  -1  -4   3    0.06    0.07
   1  -4  -3    0.15    0.09
  -1   4   3    0.54    0.15
   1   4  -3    0.02    0.05
   1   4  -3    0.05    0.05
   0  -4   3   86.85    4.47
   0  -4  -3   83.33    4.56
   0   4   3   89.81    4.61
   0   4  -3   92.87    4.56
   0   4  -3   88.41    4.42
  -1  -4  -3    4.10    0.47
   1  -4   3    3.91    0.38
   1   4   3    4.03    0.41
  -1   4  -3    4.38    0.41
   2  -4   3    5.03    0.48
  -2  -4  -3    5.26    0.55
   2   4   3    4.96    0.47
  -2   4  -3    5.04    0.48
  -3  -4  -3   35.84    2.19
   3  -4   3   35.52    2.17
  -3   4  -3   35.96    2.11
   3   4   3   36.94    2.12
   4  -4   3   17.75    1.30
  -4  -4  -3   16.50    1.26
  -4   4  -3   17.32    1.23
   4   4   3   19.11    1.25
   5  -4   3   37.07    2.30
  -5  -4  -3   33.82    2.24
  -5   4  -3   34.64    2.19
   5   4   3   39.27    2.19
   6  -4   3    7.95    0.88
  -6  -4  -3    8.92    0.84
  -6   4  -3    9.02    0.82
   6   4   3    9.48    0.79
  -7  -4  -3    2.84    0.48
   7  -4   3    2.39    0.51
   7   4   3    2.66    0.42
  -7   4  -3    2.81    0.52
  -8  -4  -3    4.63    0.64
   8  -4   3    3.35    0.65
  -8   4  -3    5.02    0.59
   8   4   3    3.87    0.78
  -9  -4  -3    7.08    0.81
  -9   4  -3    6.42    0.68
 -10  -4  -3    2.54    0.83
 -10   4  -3    1.30    0.43
 -10  -5   3    8.79    0.94
 -10   5   3    8.82    0.91
  -9  -5   3   18.22    1.41
  -9   5   3   19.00    1.44
  -8  -5   3   -0.02    0.21
  -8   5   3   -0.03    0.22
  -7  -5   3   13.83    1.06
  -7   5   3   13.96    1.11
  -6  -5   3    0.61    0.19
  -6   5   3    0.62    0.20
  -5  -5   3    9.09    0.75
  -5   5   3    9.36    0.80
  -4  -5   3   31.28    1.84
  -4   5   3   29.62    1.87
   4   5  -3   31.93    1.54
   4   5  -3   28.86    1.55
  -3  -5   3   32.59    1.99
   3   5  -3   35.58    1.80
  -3   5   3   38.13    2.23
   3   5  -3   31.26    1.77
  -2  -5   3    5.89    0.56
  -2   5   3    6.05    0.63
   2   5  -3    5.87    0.46
   2   5  -3    5.98    0.46
  -1  -5   3   18.79    1.28
   1  -5  -3   19.91    1.34
   1   5  -3   18.62    1.14
  -1   5   3   18.64    1.32
   1   5  -3   18.91    1.21
   0  -5  -3   13.25    1.03
   0   5  -3   13.28    0.91
   0   5  -3   13.76    0.99
   0   5   3   13.68    1.05
   1  -5   3   55.07    3.13
  -1  -5  -3   54.74    3.21
  -1   5  -3   57.16    3.08
  -1   5  -3   63.19    3.30
   1   5   3   57.64    3.22
  -2  -5  -3    1.92    0.33
   2  -5   3    1.50    0.25
  -2   5  -3    2.10    0.27
   2   5   3    1.84    0.30
  -3  -5  -3   16.17    1.23
   3  -5   3   15.28    1.18
   3   5   3   16.25    1.13
  -3   5  -3   16.31    1.15
  -4  -5  -3    0.13    0.13
   4  -5   3    0.00    0.17
   4   5   3    0.05    0.13
  -4   5  -3    0.18    0.11
  -5  -5  -3    2.13    0.33
   5   5   3    1.94    0.34
  -5   5  -3    2.56    0.33
   6  -5   3    0.60    0.25
  -6  -5  -3    0.87    0.27
   6   5   3    0.57    0.18
  -6   5  -3    0.85    0.30
  -7  -5  -3    2.74    0.48
   7  -5   3    2.14    0.54
   7   5   3    2.67    0.43
  -7   5  -3    2.97    0.45
  -8  -5  -3    1.76    0.51
  -8   5  -3    1.40    0.40
  -9  -5  -3    4.78    0.77
   9   5   3    3.33    0.82
  -9   5  -3    5.48    0.75
 -10  -5  -3   -0.17    0.50
 -10   5  -3    0.13    0.47
 -10  -6   3    0.19    0.42
 -10   6   3    0.07    0.43
  -9   6   3    0.27    0.30
  -8  -6   3   12.72    1.08
  -8   6   3   14.01    1.16
  -7  -6   3   43.02    2.69
  -7   6   3   46.99    2.78
  -6  -6   3    5.35    0.58
  -6   6   3    5.58    0.62
  -5  -6   3   24.39    1.64
  -5   6   3   25.48    1.71
  -4  -6   3   11.82    0.93
  -4   6   3   11.04    0.92
   4   6  -3   12.00    0.70
   4   6  -3   10.81    0.69
  -3  -6   3    8.37    0.73
  -3   6   3    8.74    0.86
   3   6  -3    7.63    0.57
   3   6  -3    8.13    0.58
  -2  -6   3   44.04    2.62
   2   6  -3   42.83    2.41
   2   6  -3   46.52    2.49
  -2   6   3   48.19    2.80
  -1  -6   3   20.59    1.41
   1  -6  -3   19.99    1.41
  -1   6   3   21.40    1.49
   1   6  -3   18.88    1.23
   1   6  -3   19.42    1.31
   0  -6  -3   10.31    0.90
   0   6  -3   10.98    0.88
   0   6   3   10.18    0.91
   0   6  -3   10.04    0.77
  -1  -6  -3    0.10    0.11
  -1   6  -3    0.09    0.13
  -1   6  -3    0.11    0.09
   1   6   3    0.05    0.12
   2  -6   3   20.06    1.46
  -2  -6  -3   21.50    1.57
  -2   6  -3   22.21    1.45
   2   6   3   23.76    1.55
   3  -6   3   32.87    2.13
  -3  -6  -3   32.19    2.17
  -3   6  -3   32.95    2.05
   3   6   3   35.75    2.11
   4  -6   3    5.39    0.75
  -4  -6  -3    6.04    0.68
  -4   6  -3    5.93    0.61
   4   6   3    5.86    0.57
  -5  -6  -3   18.12    1.42
   5  -6   3   17.73    1.40
   5   6   3   19.17    1.30
  -5   6  -3   18.78    1.39
  -6  -6  -3   16.41    1.36
  -6   6  -3   17.45    1.31
   6   6   3   18.93    1.27
  -7  -6  -3    0.08    0.25
  -7   6  -3    0.06    0.23
  -8  -6  -3    0.27    0.33
   8   6   3    0.03    0.39
  -8   6  -3    0.19    0.28
  -9  -6  -3   -0.07    0.43
  -9   6  -3    0.07    0.36
 -10  -7   3    0.34    0.49
 -10   7   3   -0.27    0.48
  -9  -7   3    0.51    0.36
  -9   7   3    0.06    0.34
  -8  -7   3   11.61    1.02
  -8   7   3   11.98    1.09
  -7  -7   3    4.57    0.57
  -6  -7   3    0.05    0.18
  -6   7   3   -0.08    0.19
  -5  -7   3    5.14    0.57
  -5   7   3    5.51    0.62
   5   7  -3    4.93    0.36
   5   7  -3    5.03    0.36
  -4  -7   3   29.76    1.98
  -4   7   3   34.30    2.25
  -4   7   3   30.79    2.03
   4   7  -3   27.63    1.67
   4   7  -3   31.88    1.71
  -3  -7   3    4.77    0.53
   3   7  -3    5.24    0.45
   3   7  -3    4.59    0.42
  -3   7   3    3.76    0.53
  -2  -7   3    1.65    0.29
  -2   7   3    0.89    0.29
   2   7  -3    1.62    0.24
   2   7  -3    1.26    0.25
   1  -7  -3   18.05    1.37
  -1  -7   3   18.01    1.35
   1   7  -3   18.29    1.28
  -1   7   3   18.05    1.41
   1   7  -3   16.87    1.17
   0  -7  -3   17.05    1.32
   0   7   3   17.66    1.34
   0   7  -3   17.72    1.31
   0   7  -3   17.30    1.19
  -1  -7  -3    0.76    0.22
  -1   7  -3    0.66    0.21
  -1   7  -3    0.70    0.19
   1   7   3    0.40    0.16
  -2  -7  -3   12.23    1.10
  -2   7  -3   12.65    1.10
   2   7   3   12.87    1.07
  -2   7  -3   12.58    1.00
  -3  -7  -3   20.91    1.60
   3   7   3   21.07    1.47
  -3   7  -3   21.46    1.49
  -4  -7  -3   73.85    4.42
  -4   7  -3   75.76    4.29
   4   7   3   83.47    4.31
  -5  -7  -3    2.42    0.45
  -5   7  -3    2.24    0.40
   5   7   3    1.61    0.36
  -6  -7  -3    7.72    0.87
   6   7   3    6.97    0.84
  -6   7  -3    7.28    0.71
  -7  -7  -3    0.04    0.29
   7   7   3    0.04    0.28
  -7   7  -3    0.02    0.26
  -8  -7  -3    4.45    0.72
  -8   7  -3    4.05    0.66
   8   7   3    3.48    0.62
  -9  -7  -3    1.28    0.48
  -9   7  -3    1.00    0.40
  -9  -8   3    0.54    0.41
  -9   8   3    0.78    0.41
  -8  -8   3    9.18    1.22
  -8   8   3    9.31    0.89
  -7  -8   3   -0.07    0.25
  -7   8   3    0.07    0.27
  -6  -8   3    0.07    0.22
  -6   8   3    0.17    0.35
  -5  -8   3    7.62    0.76
   5   8  -3    7.12    0.52
   5   8  -3    7.51    0.54
  -5   8   3    8.20    0.83
  -5   8   3    7.10    0.89
  -4  -8   3    2.54    0.42
   4   8  -3    2.33    0.28
  -4   8   3    1.60    0.51
   4   8  -3    2.26    0.30
  -4   8   3    2.21    0.40
  -3  -8   3   55.21    3.36
  -3   8   3   53.78    3.33
   3   8  -3   59.12    3.14
  -3   8   3   61.32    3.65
  -2  -8   3    8.33    0.83
   2   8  -3    8.14    0.69
   2   8  -3    8.46    0.76
  -1  -8   3    0.24    0.16
   1   8  -3    0.47    0.16
  -1   8   3    0.31    0.19
   1   8  -3    0.30    0.16
   0  -8  -3   51.63    3.18
   0   8  -3   52.95    3.14
   0   8   3   55.03    3.26
   0   8  -3   49.45    2.93
  -1  -8  -3    9.02    0.89
   1   8   3    9.35    0.93
  -1   8  -3    8.78    0.85
  -1   8  -3    9.31    0.80
  -2  -8  -3    0.10    0.18
  -2   8  -3   -0.05    0.13
   2   8   3    0.07    0.18
  -3  -8  -3    2.68    0.46
  -3   8  -3    1.49    0.44
  -3   8  -3    2.79    0.39
   3   8   3    2.22    0.42
  -4  -8  -3    4.48    0.57
  -4   8  -3    4.92    0.60
   4   8   3    5.15    0.63
  -5  -8  -3   62.52    4.04
   5   8   3   73.56    3.90
  -6  -8  -3    7.27    0.87
   6   8   3    7.62    0.77
  -6   8  -3    7.26    0.71
  -7  -8  -3    0.14    0.33
   7   8   3   -0.22    0.31
  -7   8  -3   -0.18    0.30
  -8  -8  -3    2.18    0.70
  -8   8  -3    1.48    0.38
   8   8   3    1.55    0.42
  -9  -8  -3    0.67    0.52
  -9   8  -3    1.02    0.54
  -9  -9   3   12.57    1.33
  -9   9   3   14.47    1.29
  -8  -9   3    1.17    0.39
  -8   9   3    0.80    0.40
  -7   9   3    0.16    0.53
  -7   9   3    0.65    0.31
  -6  -9   3    0.96    0.30
  -6   9   3    0.91    0.26
  -6   9   3    0.30    0.44
  -5  -9   3    0.35    0.24
   5   9  -3    0.34    0.13
   5   9  -3    0.12    0.13
  -5   9   3    0.02    0.37
  -4  -9   3    0.21    0.21
   4   9  -3    0.04    0.15
  -4   9   3    0.12    0.21
   4   9  -3    0.11    0.13
  -4   9   3   -0.06    0.30
  -3  -9   3    0.25    0.20
   3   9  -3    0.36    0.14
  -3   9   3    0.03    0.28
  -3   9   3    0.03    0.18
   3   9  -3    0.04    0.17
  -2  -9   3    1.13    0.32
   2   9  -3    0.94    0.23
   2   9  -3    0.67    0.20
  -2   9   3    0.29    0.25
  -1  -9   3   12.18    1.09
   1   9  -3   12.56    1.05
  -1   9   3   10.97    1.09
   1   9  -3   11.92    0.95
   0  -9  -3   22.56    1.70
   0   9   3   21.91    1.73
   0   9  -3   21.87    1.53
   0   9  -3   23.98    1.73
  -1  -9  -3   13.03    1.21
  -1   9  -3   13.06    1.07
  -1   9  -3   14.82    1.29
   1   9   3   14.55    1.27
  -2  -9  -3    0.05    0.20
  -2   9  -3    0.32    0.16
  -2   9  -3   -0.02    0.27
   2   9   3    0.08    0.22
  -3  -9  -3    9.83    0.99
   3   9   3   10.32    0.93
  -3   9  -3    9.34    1.04
  -3   9  -3   10.65    0.94
  -4  -9  -3    5.05    0.62
   4   9   3    4.79    0.63
  -5  -9  -3    2.94    0.58
   5   9   3    3.05    0.52
  -5   9  -3    3.47    0.48
  -6  -9  -3    2.94    0.61
   6   9   3    2.19    0.54
  -6   9  -3    2.35    0.53
  -7  -9  -3    1.03    0.40
  -7   9  -3    1.17    0.34
   7   9   3    1.04    0.38
  -8  -9  -3   -0.02    0.48
  -8   9  -3   -0.20    0.41
  -8 -10   3    1.26    0.48
  -8  10   3    1.02    0.47
  -7 -10   3    2.04    0.65
  -7  10   3    2.13    0.63
  -6 -10   3    8.80    1.26
   6  10  -3    8.75    0.52
  -6  10   3    8.48    0.94
  -6  10   3    5.90    1.10
   6  10  -3    7.36    0.57
  -5 -10   3    4.33    0.64
   5  10  -3    4.23    0.42
  -5  10   3    2.22    0.56
   5  10  -3    3.51    0.42
  -5  10   3    4.42    0.59
  -4 -10   3    0.06    0.25
  -4  10   3    0.00    0.24
  -4  10   3    0.00    0.38
   4  10  -3    0.08    0.16
   4  10  -3    0.04    0.19
  -3 -10   3   82.66    4.86
  -3  10   3   91.28    5.24
   3  10  -3   80.30    4.45
  -3  10   3   84.93    4.89
  -2 -10   3   44.36    2.88
   2  10  -3   41.29    2.56
   2  10  -3   46.77    2.76
  -2  10   3   44.97    3.04
   1  10  -3   24.62    1.84
  -1  10   3   24.14    1.94
   1  10  -3   22.66    1.59
   0 -10  -3    6.52    0.81
   0  10  -3    6.35    0.67
   0  10   3    4.51    0.65
   0  10  -3    5.92    0.76
  -1 -10  -3    4.78    0.62
  -1  10  -3    3.97    0.66
   1  10   3    3.03    0.53
  -1  10  -3    4.42    0.51
  -2 -10  -3    2.79    0.49
   2  10   3    2.19    0.50
  -2  10  -3    2.95    0.44
  -2  10  -3    1.81    0.52
   3  10   3    0.16    0.29
  -3  10  -3   -0.10    0.38
  -4 -10  -3    1.74    0.52
   4  10   3    0.91    0.31
  -4  10  -3    1.74    0.42
  -4  10  -3    0.69    0.45
  -5 -10  -3   22.37    1.88
   5  10   3   26.96    1.79
  -5  10  -3   20.98    1.99
  -5  10  -3   22.10    1.70
  -6 -10  -3    8.43    1.03
  -6  10  -3    7.81    0.80
   6  10   3    7.62    0.85
  -7 -10  -3   -0.06    0.45
  -7  10  -3   -0.04    0.39
   7  10   3   -0.34    0.45
  -8 -10  -3    0.27    0.56
  -8  10  -3    0.46    0.50
  -8 -11   3    6.76    1.08
  -8  11   3    6.37    1.04
  -7 -11   3    3.61    0.82
  -7  11   3    4.09    0.81
  -6 -11   3    0.17    0.40
  -6  11   3   -0.07    0.39
   6  11  -3   -0.04    0.17
   6  11  -3    0.10    0.15
  -5 -11   3    0.43    0.33
  -5  11   3   -0.01    0.53
   5  11  -3    0.26    0.24
   5  11  -3    0.56    0.19
  -5  11   3    0.84    0.33
  -4 -11   3   30.47    2.88
  -4  11   3   34.36    2.78
  -4  11   3   36.82    2.47
   4  11  -3   41.25    2.27
  -3 -11   3    2.13    0.48
   3  11  -3    1.80    0.37
  -3  11   3    1.79    0.47
  -2 -11   3   12.76    1.23
  -2  11   3   10.51    1.26
   2  11  -3   12.24    0.99
  -2  11   3   10.68    1.03
   2  11  -3   13.06    1.17
   1  11  -3    7.05    0.69
   1  11  -3    6.96    0.82
  -1  11   3    5.79    0.90
   0 -11  -3    0.89    0.33
   0  11   3    0.23    0.33
   0  11  -3    0.77    0.21
   0  11  -3    0.18    0.32
  -1 -11  -3    5.30    0.65
  -1  11  -3    4.30    0.74
  -1  11  -3    5.31    0.66
   1  11   3    5.25    0.82
  -2 -11  -3    6.59    0.86
  -2  11  -3    5.69    0.90
   2  11   3    6.92    0.88
  -2  11  -3    7.05    0.72
  -3 -11  -3    0.73    0.31
  -3  11  -3    0.03    0.45
   3  11   3    0.23    0.37
  -3  11  -3    0.70    0.25
  -4 -11  -3    6.84    0.91
  -4  11  -3    6.48    0.78
   4  11   3    6.09    0.86
  -5 -11  -3   -0.02    0.38
  -5  11  -3    0.07    0.32
   5  11   3   -0.17    0.40
  -6 -11  -3    2.88    0.78
  -6  11  -3    1.89    0.64
   6  11   3    1.87    0.49
  -7 -11  -3    6.89    1.01
  -7  11  -3    5.33    0.77
  -7 -12   3    0.43    0.57
  -7  12   3    0.12    0.52
  -6 -12   3    0.72    0.46
  -6  12   3    0.30    0.44
   6  12  -3    0.85    0.36
  -5 -12   3   17.16    1.60
  -5  12   3   18.16    1.59
   5  12  -3   17.51    1.19
  -4 -12   3    1.00    0.36
  -4  12   3    0.00    0.65
   4  12  -3    0.36    0.23
   4  12  -3    0.32    0.33
  -4  12   3    0.43    0.34
  -3 -12   3    0.22    0.34
  -3  12   3    0.12    0.51
   3  12  -3   -0.03    0.34
  -3  12   3    0.17    0.33
   3  12  -3    0.05    0.24
  -2 -12   3    3.16    0.64
  -2  12   3    2.73    0.57
   2  12  -3    2.24    0.61
   2  12  -3    3.17    0.51
  -2  12   3    1.61    0.49
   1  12  -3   12.80    1.23
   1  12  -3   10.59    0.97
  -1  12   3   12.18    1.13
  -1  12   3    8.77    1.17
   0  12   3   14.04    1.41
   0  12  -3   11.53    1.34
   0  12  -3   15.64    1.46
  -1 -12  -3   12.06    1.26
  -1  12  -3    9.97    1.09
  -1  12  -3   11.48    1.01
   1  12   3    9.72    1.15
  -2 -12  -3   -0.08    0.34
   2  12   3    0.14    0.42
  -2  12  -3    0.08    0.49
  -2  12  -3   -0.02    0.29
  -3 -12  -3    0.66    0.38
  -3  12  -3    0.35    0.55
   3  12   3    0.66    0.47
  -3  12  -3    1.66    0.49
  -4 -12  -3   -0.02    0.42
   4  12   3   -0.14    0.49
  -4  12  -3   -0.30    0.33
  -5 -12  -3    3.25    0.84
  -5  12  -3    2.88    0.66
   5  12   3    2.74    0.57
  -6 -12  -3    3.76    0.94
   6  12   3    1.76    0.60
  -6  12  -3    2.83    0.76
  -7 -12  -3    0.77    0.66
  -6 -13   3    0.67    0.59
  -6  13   3   -0.09    0.56
  -5 -13   3    1.03    0.51
   5  13  -3    0.79    0.29
  -5  13   3    0.94    0.47
  -4 -13   3    8.84    0.99
   4  13  -3    9.03    0.84
   4  13  -3    9.13    0.94
  -4  13   3    8.50    1.02
  -3 -13   3    8.17    1.07
   3  13  -3    9.05    1.07
   3  13  -3    9.23    0.87
  -3  13   3    8.00    1.03
   2  13  -3    1.25    0.45
  -2  13   3    0.32    0.66
   2  13  -3    2.01    0.48
  -2  13   3    2.02    0.63
   1  13  -3   -0.13    0.48
   1  13  -3    0.04    0.28
  -1  13   3    0.08    0.55
  -1  13   3    0.08    0.35
   0  13  -3    2.87    0.58
   0  13   3    2.84    0.59
   0  13  -3    1.57    0.52
   0  13   3    1.50    0.55
  -1 -13  -3    8.46    1.08
  -1  13  -3    7.96    1.20
   1  13   3    5.96    1.04
  -1  13  -3    9.42    0.96
  -2 -13  -3    1.37    0.44
  -2  13  -3    0.94    0.64
  -2  13  -3    1.84    0.53
   2  13   3    0.97    0.54
  -3 -13  -3    3.32    0.84
   3  13   3    2.31    0.61
  -3  13  -3    4.51    0.73
  -4 -13  -3    7.50    0.98
   4  13   3    6.95    1.16
  -4  13  -3    6.88    0.91
  -5 -13  -3    0.25    0.55
   5  13   3   -0.08    0.67
  -5  13  -3   -0.03    0.45
  -6 -13  -3    1.39    0.65
  -5 -14   3    9.71    1.26
  -5  14   3    6.72    0.95
  -4 -14   3    1.02    0.54
  -4  14   3    0.74    0.51
  -3 -14   3   19.29    1.79
   3  14  -3   19.60    1.66
  -3  14   3   17.61    1.66
   2  14  -3    0.04    0.36
   2  14  -3   -0.14    0.57
  -2  14   3    0.03    0.44
   1  14  -3   -0.03    0.35
   1  14  -3   -0.35    0.61
  -1  14   3    0.08    0.42
   0  14  -3    0.05    0.69
   0  14  -3    0.32    0.38
   0  14   3    0.15    0.43
  -1 -14  -3    1.59    0.50
  -1  14  -3    2.12    0.66
  -1  14  -3    1.06    0.77
   1  14   3    2.67    0.76
  -2 -14  -3    0.35    0.50
  -2  14  -3    1.11    0.42
  -3 -14  -3    4.23    0.99
  -3  14  -3    3.53    0.77
  -4 -14  -3    0.20    0.59
  -4  14  -3   -0.06    0.51
  -5 -14  -3   15.46    1.78
   3  15  -3    0.72    0.45
  -3  15   3    0.86    0.58
  -2  15   3    2.74    0.95
   2  15  -3    0.78    0.44
   2  15  -3    0.53    0.74
   1  15  -3   -0.23    0.78
  -1  15   3    0.49    0.54
   1  15  -3    0.50    0.44
   0  15  -3    0.75    0.47
   0  15   3    1.08    0.56
  -1  15  -3   15.03    1.42
   1  15   3   16.05    1.56
  -2 -15  -3   -0.11    0.65
  -2  15  -3    0.60    0.56
   2  15   3    0.06    0.58
  -3 -15  -3    0.93    0.82
  -3  15  -3   -0.37    0.55
   3  15   3   -0.08    0.62
 -11   0   4    0.28    0.42
  -9   0   4    0.18    0.21
  -8   0   4    3.53    0.42
  -7   0   4   -0.01    0.11
  -6   0   4  132.03    6.55
  -5   0   4   -0.04    0.05
  -4   0   4   91.66    4.48
  -1   0   4    0.02    0.02
   0   0  -4   53.27    2.81
   0   0   4   58.86    2.83
   1   0   4   -0.26    0.04
  -1   0  -4   -0.32    0.06
  -2   0  -4   30.94    1.84
   2   0   4   34.21    1.86
  -3   0  -4    0.05    0.07
   3   0   4   -0.01    0.08
  -4   0  -4   92.74    5.00
   4   0   4   99.63    5.05
  -5   0  -4   -0.06    0.12
   5   0   4   -0.05    0.14
   6   0   4    0.30    0.18
  -6   0  -4    0.41    0.15
   7   0   4   -0.06    0.25
  -7   0  -4    0.00    0.18
  -8   0  -4    8.85    0.87
   8   0   4    8.09    0.84
  -9   0  -4    0.19    0.31
   9   0   4   -0.23    0.42
 -10   0  -4   -0.20    0.40
 -11  -1   4    0.26    0.42
 -11   1   4   -0.35    0.43
 -10  -1   4   11.24    1.18
 -10   1   4   13.07    1.11
  -9  -1   4    1.12    0.35
  -9   1   4    0.56    0.21
  -8  -1   4    0.59    0.17
  -8   1   4    0.64    0.19
  -7  -1   4    5.76    0.51
  -7   1   4    5.34    0.51
  -6  -1   4    1.37    0.21
  -6   1   4    1.04    0.20
  -5  -1   4   61.24    3.04
  -5   1   4   58.07    3.08
  -4  -1   4    3.30    0.25
  -4   1   4    2.83    0.28
  -1  -1   4    1.22    0.11
  -1   1   4    1.22    0.15
   0  -1   4    8.12    0.52
   0  -1  -4    7.15    0.54
   0   1   4    7.63    0.55
   0   1  -4    8.39    0.52
  -1  -1  -4    0.21    0.12
   1   1   4    0.26    0.09
  -2  -1  -4    6.46    0.59
   2  -1   4    8.68    0.62
   2   1   4    6.81    0.57
  -2   1  -4    7.82    0.61
  -3  -1  -4    4.32    0.46
   3  -1   4    4.04    0.43
  -3   1  -4    4.26    0.44
   3   1   4    4.07    0.41
   4  -1   4  544.56   24.35
  -4  -1  -4  461.53   24.03
   4   1   4  503.89   23.80
  -4   1  -4  465.32   24.69
   5  -1   4    0.49    0.15
  -5  -1  -4    0.77    0.22
  -5   1  -4    0.73    0.19
   5   1   4    0.41    0.14
  -6  -1  -4    0.78    0.26
   6  -1   4    0.32    0.19
  -6   1  -4    0.50    0.15
   6   1   4    0.22    0.17
   7  -1   4   10.49    0.89
  -7  -1  -4   10.86    0.94
  -7   1  -4   11.29    0.97
   7   1   4   10.19    1.21
   8  -1   4   -0.01    0.32
  -8  -1  -4    0.12    0.23
   8   1   4    0.05    0.31
  -8   1  -4    0.15    0.24
  -9  -1  -4    0.07    0.31
   9  -1   4    0.02    0.43
   9   1   4    0.17    0.41
  -9   1  -4    0.12    0.31
 -10  -1  -4   -0.22    0.44
 -10   1  -4    0.12    0.40
 -11  -2   4    1.17    0.43
 -11   2   4    2.26    0.75
 -10  -2   4    0.36    0.34
 -10   2   4    0.31    0.31
  -9  -2   4   13.76    1.06
  -9   2   4   13.58    1.06
  -8  -2   4    1.16    0.27
  -8   2   4    0.94    0.28
  -7  -2   4    6.98    0.59
  -7   2   4    6.93    0.63
  -6  -2   4   13.57    0.89
  -6   2   4   13.22    0.95
  -5  -2   4   21.40    1.18
  -5   2   4   19.32    1.24
  -4  -2   4    6.75    0.44
  -3  -2   4  109.75    5.36
  -2  -2   4   10.46    0.55
  -2  -2   4   10.88    0.55
   1  -2  -4  169.01    8.68
  -1  -2   4  170.24    8.76
  -1  -2   4  187.00    8.79
  -1   2   4  164.94    8.58
   0  -2   4   55.64    2.67
   0  -2  -4   47.61    2.71
   0   2   4   50.77    2.74
   0   2  -4   53.83    2.63
   1  -2   4   26.33    1.45
  -1  -2  -4   23.12    1.46
  -1   2  -4   24.81    1.41
   1   2   4   23.06    1.44
  -2  -2  -4   11.74    0.90
   2  -2   4   13.20    0.91
  -2   2  -4   11.77    0.85
   2   2   4   12.82    0.89
  -3  -2  -4   45.39    2.65
   3  -2   4   49.66    2.69
  -3   2  -4   44.39    2.59
   3   2   4   48.83    2.64
  -4  -2  -4   17.39    1.28
   4  -2   4   19.20    1.33
  -4   2  -4   18.14    1.26
   4   2   4   18.50    1.24
  -5  -2  -4    0.70    0.20
   5  -2   4    0.41    0.16
   5   2   4    0.41    0.14
  -5   2  -4    0.80    0.22
   6  -2   4   14.82    1.20
  -6  -2  -4   14.19    1.15
  -6   2  -4   14.49    1.14
   6   2   4   15.80    1.12
  -7  -2  -4   30.29    2.07
   7  -2   4   31.42    2.08
  -7   2  -4   30.77    2.05
  -8  -2  -4    0.09    0.24
   8  -2   4    0.02    0.35
   8   2   4    0.03    0.30
  -8   2  -4    0.13    0.24
   9  -2   4    8.43    1.02
  -9  -2  -4   12.69    1.10
   9   2   4   12.08    1.03
  -9   2  -4   12.38    1.06
 -10  -2  -4    0.30    0.44
 -10   2  -4    0.04    0.41
 -11  -3   4    0.26    0.45
 -11   3   4    0.81    0.46
 -10   3   4   -0.21    0.31
  -9  -3   4    1.23    0.39
  -9   3   4    1.28    0.40
  -8  -3   4    0.05    0.16
  -8   3   4    0.03    0.18
  -7  -3   4    1.88    0.27
  -7   3   4    1.38    0.28
  -6  -3   4    0.74    0.18
  -6   3   4    0.47    0.15
  -5  -3   4   91.67    4.49
  -5   3   4   87.34    4.61
  -4  -3   4    6.66    0.48
  -3  -3   4    0.15    0.06
  -2  -3   4   36.67    1.95
  -2  -3   4   34.76    1.89
  -2   3   4   40.53    2.14
  -1  -3   4  145.84    7.08
  -1  -3   4  147.54    7.23
   1  -3  -4  139.93    7.13
   1   3  -4  138.27    7.06
   1   3  -4  155.53    7.42
  -1   3   4  139.66    7.18
   0  -3  -4   44.99    2.63
   0  -3   4   51.85    2.58
   0   3  -4   49.95    2.61
   0   3   4   47.21    2.66
   0   3  -4   50.56    2.52
   1  -3   4   39.71    2.09
  -1  -3  -4   34.16    2.10
   1   3   4   36.89    2.11
  -1   3  -4   36.48    2.01
  -2  -3  -4    2.98    0.39
   2  -3   4    2.71    0.30
   2   3   4    2.83    0.33
  -2   3  -4    3.26    0.36
  -3  -3  -4   45.75    2.73
   3  -3   4   48.04    2.73
   3   3   4   50.59    2.71
  -3   3  -4   47.09    2.66
   4  -3   4   27.32    1.75
  -4  -3  -4   24.79    1.70
   4   3   4   27.26    1.67
  -4   3  -4   24.69    1.64
  -5  -3  -4    8.12    0.79
   5  -3   4    7.69    0.70
   5   3   4    8.63    0.75
  -5   3  -4    7.70    0.71
  -6  -3  -4    4.89    0.57
   6  -3   4    3.82    0.48
  -6   3  -4    5.20    0.59
   6   3   4    5.13    0.54
   7  -3   4   12.35    1.07
  -7  -3  -4   13.90    1.17
  -7   3  -4   12.69    1.24
   7   3   4   13.76    1.22
  -8  -3  -4    3.14    0.49
   8  -3   4    1.83    0.63
   8   3   4    2.46    0.53
  -8   3  -4    3.68    0.50
  -9  -3  -4    0.33    0.36
   9  -3   4    0.37    0.47
  -9   3  -4    0.26    0.31
   9   3   4    0.47    0.41
 -10  -3  -4   -0.03    0.48
 -10   3  -4   -0.04    0.42
 -10  -4   4    0.89    0.38
 -10   4   4    0.85    0.33
  -9  -4   4    0.94    0.25
  -9   4   4    0.66    0.41
  -8  -4   4    0.26    0.17
  -8   4   4    0.29    0.20
  -7  -4   4   10.73    0.85
  -7   4   4   11.70    0.92
  -6  -4   4    5.55    0.51
  -6   4   4    5.56    0.56
  -5  -4   4    4.88    0.45
  -5   4   4    5.01    0.52
  -4  -4   4   31.87    1.79
  -3  -4   4   25.75    1.49
  -2  -4   4  219.58   11.61
  -2   4   4  256.59   11.85
   2   4  -4  235.81   11.70
   2   4  -4  248.40   11.92
  -1  -4   4    0.08    0.06
  -1  -4   4    0.07    0.08
   1  -4  -4    0.22    0.10
   1   4  -4    0.12    0.06
   1   4  -4    0.29    0.09
  -1   4   4    0.10    0.08
   0  -4   4  116.33    5.93
   0  -4  -4  112.27    6.03
   0   4   4  123.03    6.09
   0   4  -4  117.11    5.86
   0   4  -4  124.96    6.01
   1  -4   4    5.45    0.50
  -1  -4  -4    4.98    0.54
   1   4   4    5.39    0.53
  -1   4  -4    5.37    0.48
  -2  -4  -4   -0.03    0.09
   2  -4   4   -0.11    0.09
   2   4   4   -0.08    0.09
  -2   4  -4   -0.07    0.07
  -3  -4  -4    4.09    0.49
   3  -4   4    3.28    0.40
  -3   4  -4    3.85    0.41
   3   4   4    3.49    0.37
  -4  -4  -4   20.78    1.50
   4  -4   4   19.81    1.43
   4   4   4   20.92    1.39
  -4   4  -4   21.00    1.42
  -5  -4  -4    0.21    0.16
   5  -4   4   -0.02    0.20
   5   4   4   -0.11    0.15
  -5   4  -4    0.03    0.13
   6  -4   4    2.20    0.48
  -6  -4  -4    3.15    0.49
  -6   4  -4    2.92    0.43
   6   4   4    3.08    0.44
   7  -4   4    6.07    0.79
  -7  -4  -4    7.01    0.78
   7   4   4    7.83    0.74
  -7   4  -4    8.19    0.79
   8  -4   4    8.40    0.95
  -8  -4  -4    9.07    0.88
   8   4   4    8.63    0.79
  -8   4  -4    9.97    0.94
  -9  -4  -4    0.62    0.38
  -9   4  -4    0.19    0.35
   9   4   4   -0.11    0.41
 -10  -4  -4    0.49    0.49
 -10   4  -4    0.14    0.47
 -10  -5   4    1.51    0.40
 -10   5   4    1.29    0.39
  -9  -5   4    2.22    0.49
  -9   5   4    2.13    0.49
  -8  -5   4    0.45    0.20
  -8   5   4    0.29    0.21
  -7  -5   4    3.79    0.46
  -7   5   4    3.72    0.48
  -6  -5   4   17.91    1.23
  -6   5   4   18.12    1.30
  -5  -5   4    0.69    0.19
  -5   5   4    0.74    0.21
  -4  -5   4   14.06    0.99
  -3  -5   4    1.28    0.21
   3   5  -4    1.05    0.10
  -3   5   4    0.77    0.25
  -2  -5   4   46.88    2.60
   2   5  -4   46.60    2.42
   2   5  -4   45.06    2.37
  -2   5   4   47.93    2.75
  -1  -5   4   13.80    1.01
   1  -5  -4   13.43    1.02
  -1   5   4   13.88    1.07
   1   5  -4   12.98    0.85
   1   5  -4   13.59    0.92
   0  -5   4  148.55    7.79
   0  -5  -4  148.09    7.91
   0   5  -4  156.38    7.72
   0   5  -4  166.92    7.91
   0   5   4  164.94    8.01
   1  -5   4    0.32    0.09
  -1  -5  -4    0.61    0.20
  -1   5  -4    0.59    0.15
   1   5   4    0.46    0.14
   2  -5   4   22.03    1.51
  -2  -5  -4   23.06    1.60
  -2   5  -4   23.67    1.48
   2   5   4   24.14    1.57
  -3  -5  -4    0.14    0.13
   3  -5   4    0.02    0.14
  -3   5  -4    0.05    0.10
   3   5   4   -0.04    0.12
   4  -5   4   12.81    1.09
  -4  -5  -4   13.67    1.15
  -4   5  -4   13.47    1.06
   4   5   4   14.47    1.08
  -5  -5  -4    0.03    0.17
   5  -5   4    0.05    0.22
   5   5   4   -0.03    0.16
  -5   5  -4   -0.03    0.15
  -6  -5  -4    3.15    0.45
   6  -5   4    2.43    0.53
  -6   5  -4    3.27    0.47
   7  -5   4    0.85    0.35
  -7  -5  -4    0.95    0.30
  -7   5  -4    1.28    0.38
   7   5   4    0.97    0.26
   8  -5   4    9.05    1.07
  -8  -5  -4   10.98    1.00
  -8   5  -4   12.30    1.05
   8   5   4   11.88    0.95
  -9  -5  -4    0.73    0.39
   9   5   4    0.39    0.44
  -9   5  -4    0.63    0.36
 -10  -5  -4   -0.04    0.56
 -10   5  -4   -0.18    0.47
 -10  -6   4    0.65    0.42
 -10   6   4    0.42    0.40
  -9  -6   4    5.11    0.66
  -9   6   4    5.45    0.72
  -8  -6   4   15.95    1.26
  -8   6   4   16.09    1.43
  -7  -6   4   39.19    2.46
  -7   6   4   42.61    2.57
  -6  -6   4   14.43    1.10
  -6   6   4   14.70    1.16
  -5  -6   4   21.64    1.46
  -5   6   4   22.09    1.54
  -4  -6   4   24.25    1.59
  -4   6   4   26.73    1.80
  -4   6   4   22.54    1.61
  -3  -6   4    2.41    0.34
  -3   6   4    2.48    0.43
   3   6  -4    2.70    0.24
   3   6  -4    2.52    0.24
  -2  -6   4    6.09    0.60
   2   6  -4    5.98    0.49
   2   6  -4    5.73    0.46
  -2   6   4    5.34    0.59
  -1  -6   4   37.11    2.25
   1  -6  -4   37.27    2.28
   1   6  -4   35.45    2.13
  -1   6   4   37.91    2.35
   1   6  -4   36.73    2.04
   0  -6  -4   24.06    1.68
   0   6   4   26.50    1.76
   0   6  -4   25.69    1.53
   0   6  -4   24.77    1.64
   1  -6   4    4.01    0.47
  -1  -6  -4    4.39    0.54
   1   6   4    4.35    0.53
  -1   6  -4    4.79    0.47
  -1   6  -4    4.75    0.57
   2  -6   4    1.31    0.29
  -2  -6  -4    1.95    0.32
  -2   6  -4    1.75    0.25
   2   6   4    1.58    0.31
   3  -6   4   22.49    1.64
  -3  -6  -4   24.84    1.77
   3   6   4   26.32    1.68
  -3   6  -4   24.30    1.61
   4  -6   4    0.25    0.20
  -4  -6  -4    0.74    0.21
  -4   6  -4    0.66    0.21
   4   6   4    0.34    0.16
  -5  -6  -4    2.08    0.38
   5  -6   4    1.46    0.43
  -5   6  -4    2.01    0.31
   5   6   4    1.59    0.43
   6  -6   4    1.67    0.52
  -6  -6  -4    2.45    0.47
   6   6   4    1.78    0.40
  -7  -6  -4    0.13    0.28
   7   6   4   -0.01    0.28
  -7   6  -4    0.09    0.23
  -8  -6  -4    6.35    0.78
   8   6   4    7.74    0.81
  -8   6  -4    8.60    0.88
  -9  -6  -4    2.47    0.74
   9   6   4    2.29    0.66
  -9   6  -4    3.06    0.70
 -10  -7   4    0.49    0.47
 -10   7   4   -0.15    0.46
  -9  -7   4    0.43    0.36
  -9   7   4    0.21    0.37
  -8  -7   4    5.25    0.64
  -8   7   4    5.09    0.67
  -7  -7   4    0.15    0.21
  -7   7   4   -0.01    0.26
  -6  -7   4    0.04    0.18
  -6   7   4    0.08    0.19
  -5  -7   4  130.95    7.30
  -5   7   4  165.10    7.87
  -5   7   4  131.35    7.37
  -4  -7   4   -0.11    0.14
   4   7  -4    0.15    0.06
   4   7  -4    0.00    0.06
  -4   7   4   -0.12    0.15
  -4   7   4   -0.05    0.22
  -3  -7   4    0.22    0.13
   3   7  -4    0.23    0.09
  -3   7   4   -0.03    0.18
   3   7  -4    0.14    0.07
  -2  -7   4   14.90    1.16
   2   7  -4   14.48    1.01
  -2   7   4   14.87    1.25
   2   7  -4   14.13    0.95
   1  -7  -4   95.04    5.10
  -1  -7   4   92.93    5.06
   1   7  -4   86.85    4.76
  -1   7   4   97.02    5.21
   1   7  -4   96.05    4.96
   0  -7  -4   16.72    1.32
   0   7   4   18.66    1.42
   0   7  -4   17.49    1.19
   0   7  -4   18.05    1.32
  -1  -7  -4    0.09    0.14
  -1   7  -4    0.02    0.17
  -1   7  -4    0.06    0.10
   1   7   4   -0.06    0.15
  -2  -7  -4    1.63    0.31
   2   7   4    1.45    0.33
  -2   7  -4    1.15    0.35
  -2   7  -4    1.49    0.28
  -3  -7  -4   12.74    1.11
   3  -7   4    9.97    0.94
   3   7   4   13.73    1.10
  -3   7  -4   13.25    1.04
   4  -7   4    0.15    0.23
  -4  -7  -4    0.56    0.20
  -4   7  -4    0.83    0.26
  -5  -7  -4    0.14    0.22
   5   7   4    0.00    0.21
  -5   7  -4    0.11    0.18
  -6  -7  -4    1.69    0.51
   6   7   4    1.11    0.28
  -6   7  -4    1.16    0.36
  -7  -7  -4   35.08    2.57
  -7   7  -4   35.68    2.40
   7   7   4   42.20    2.43
  -8  -7  -4   -0.01    0.37
   8   7   4   -0.12    0.40
  -8   7  -4   -0.20    0.33
  -9  -7  -4    2.76    0.85
  -9   7  -4    2.17    0.75
  -9  -8   4    5.99    0.86
  -9   8   4    7.04    0.88
  -8  -8   4    2.28    0.61
  -8   8   4    2.80    0.60
  -7  -8   4    3.58    0.55
  -7   8   4    3.81    0.61
  -6  -8   4    7.28    0.77
  -6   8   4    5.28    0.75
  -6   8   4    7.11    0.75
  -5  -8   4    2.89    0.46
  -5   8   4    2.47    0.60
  -5   8   4    2.58    0.47
  -4  -8   4    3.79    0.53
   4   8  -4    3.62    0.33
   4   8  -4    3.62    0.33
  -4   8   4    3.76    0.53
  -4   8   4    2.86    0.60
  -3  -8   4    1.50    0.33
   3   8  -4    1.35    0.24
   3   8  -4    1.56    0.24
  -2  -8   4    2.71    0.44
  -2   8   4    2.06    0.46
   2   8  -4    2.60    0.37
   2   8  -4    2.64    0.32
   1  -8  -4   26.48    1.86
  -1  -8   4   25.51    1.80
   1   8  -4   24.28    1.57
   1   8  -4   25.83    1.72
   0  -8  -4    1.53    0.36
   0   8  -4    1.11    0.31
   0   8  -4    1.41    0.27
  -1  -8  -4    4.80    0.62
   1   8   4    3.99    0.83
  -1   8  -4    5.15    0.53
  -1   8  -4    4.17    0.53
  -2  -8  -4    6.92    0.78
  -2   8  -4    6.12    0.89
  -2   8  -4    7.08    0.65
   2   8   4    6.27    0.87
  -3  -8  -4    1.30    0.34
  -3   8  -4    0.68    0.28
   3   8   4    0.77    0.22
  -3   8  -4    1.33    0.29
  -4  -8  -4    0.32    0.22
   4   8   4    0.09    0.22
  -4   8  -4    0.31    0.18
  -5   8  -4   -0.02    0.20
   5   8   4   -0.12    0.26
  -6  -8  -4   -0.06    0.30
   6   8   4   -0.18    0.29
  -6   8  -4   -0.15    0.24
  -7  -8  -4    1.32    0.36
  -7   8  -4    0.48    0.29
   7   8   4    0.25    0.35
  -8  -8  -4    2.16    0.74
   8   8   4    1.92    0.47
  -8   8  -4    2.18    0.64
  -9  -8  -4    0.05    0.57
  -9   8  -4    0.18    0.51
  -9  -9   4    0.14    0.50
  -9   9   4    0.40    0.50
  -8  -9   4   14.77    1.30
  -8   9   4   15.37    1.26
  -7  -9   4    0.15    0.32
  -7   9   4    0.07    0.32
  -7   9   4    0.09    0.52
  -6  -9   4    9.54    0.93
  -6   9   4    8.83    1.18
  -6   9   4   10.30    0.99
  -5  -9   4    0.29    0.23
   5   9  -4    0.69    0.15
  -5   9   4    0.00    0.36
   5   9  -4    0.31    0.09
  -4  -9   4    0.78    0.22
  -4   9   4    0.23    0.32
   4   9  -4    0.63    0.19
  -4   9   4    0.48    0.21
   4   9  -4    0.23    0.13
  -3  -9   4    2.63    0.46
   3   9  -4    1.86    0.32
   3   9  -4    2.30    0.30
  -2  -9   4    0.21    0.18
   2   9  -4   -0.05    0.12
   2   9  -4   -0.06    0.18
  -2   9   4    0.04    0.25
   1   9  -4    7.76    0.79
   1   9  -4    7.78    0.70
  -1   9   4    7.01    0.87
   0  -9  -4  187.93   10.15
   0   9   4  208.85   10.33
   0   9  -4  202.05   10.15
   0   9  -4  187.46    9.81
  -1  -9  -4   24.74    1.92
  -1   9  -4   25.18    1.70
  -1   9  -4   26.84    2.01
   1   9   4   26.11    1.93
  -2  -9  -4    1.78    0.40
   2   9   4    1.25    0.40
  -2   9  -4    0.94    0.29
  -2   9  -4    1.93    0.35
  -3  -9  -4    1.26    0.42
  -3   9  -4    1.04    0.33
   3   9   4    1.08    0.27
  -3   9  -4    0.32    0.32
   4   9   4   17.70    1.34
  -4   9  -4   16.35    1.40
  -4   9  -4   16.28    1.58
  -5  -9  -4    0.14    0.30
  -5   9  -4    0.02    0.23
   5   9   4   -0.05    0.31
  -6  -9  -4   -0.02    0.35
   6   9   4   -0.19    0.36
  -6   9  -4   -0.02    0.29
  -7  -9  -4    0.15    0.41
  -7   9  -4   -0.16    0.36
   7   9   4   -0.32    0.41
  -8  -9  -4    1.44    0.52
  -8   9  -4    1.37    0.44
  -8 -10   4    0.55    0.49
  -8  10   4    0.05    0.45
  -7 -10   4    1.70    0.40
  -7  10   4    2.83    0.66
  -6  10   4    1.55    0.53
  -5 -10   4    0.08    0.28
  -5  10   4   -0.12    0.29
   5  10  -4    0.10    0.12
   5  10  -4   -0.07    0.12
  -5  10   4   -0.10    0.44
  -4 -10   4    2.99    0.49
   4  10  -4    2.61    0.38
  -4  10   4    1.77    0.46
   4  10  -4    2.85    0.35
  -4  10   4    2.89    0.51
  -3 -10   4    0.93    0.26
  -3  10   4    0.76    0.30
  -3  10   4    0.10    0.34
   3  10  -4    0.64    0.21
   3  10  -4    0.91    0.26
  -2 -10   4   51.88    3.28
   2  10  -4   48.03    2.88
   2  10  -4   55.06    3.11
  -2  10   4   52.82    3.48
   1  10  -4    2.91    0.52
  -1  10   4    1.93    0.55
   1  10  -4    2.81    0.41
   0 -10  -4    3.09    0.56
   0  10   4    2.16    0.55
   0  10  -4    3.06    0.57
   0  10  -4    3.23    0.46
  -1 -10  -4    0.27    0.24
   1  10   4   -0.06    0.27
  -1  10  -4    0.06    0.31
  -1  10  -4    0.18    0.18
  -2 -10  -4    0.46    0.26
   2  10   4    0.10    0.28
  -2  10  -4    0.01    0.34
  -2  10  -4    0.54    0.20
  -3 -10  -4    7.33    0.87
  -3  10  -4    5.61    0.93
  -3  10  -4    7.30    0.76
   3  10   4    6.32    0.80
  -4 -10  -4    8.32    1.00
  -4  10  -4    5.70    0.92
   4  10   4    8.06    0.90
  -4  10  -4    8.84    0.80
  -5 -10  -4    0.15    0.34
  -5  10  -4    0.16    0.28
  -5  10  -4    0.08    0.50
   5  10   4    0.01    0.37
  -6 -10  -4    0.04    0.41
   6  10   4   -0.19    0.43
  -6  10  -4    0.00    0.32
  -7 -10  -4    1.83    0.47
   7  10   4    0.82    0.50
  -7  10  -4    0.99    0.40
  -8 -10  -4    0.84    0.58
  -8  10  -4    0.87    0.57
  -8 -11   4    3.20    0.98
  -8  11   4    2.93    0.90
  -7 -11   4    1.40    0.47
  -7  11   4    1.71    0.45
  -6 -11   4    0.90    0.38
  -6  11   4    0.68    0.37
  -5 -11   4   24.45    1.83
  -5  11   4   18.86    1.87
   5  11  -4   24.42    1.37
   5  11  -4   22.28    1.32
  -5  11   4   23.90    1.78
  -4  11   4    2.88    0.55
   4  11  -4    2.85    0.37
   4  11  -4    2.42    0.45
  -3 -11   4    1.88    0.51
  -3  11   4    0.32    0.43
  -3  11   4    1.20    0.31
   3  11  -4    1.37    0.30
  -2 -11   4    2.09    0.49
  -2  11   4    0.70    0.38
   2  11  -4    1.18    0.40
   1  11  -4   64.48    3.73
   1  11  -4   57.41    3.42
  -1  11   4   61.63    3.97
   0 -11  -4   19.82    1.67
   0  11  -4   19.78    1.63
   0  11  -4   18.65    1.38
   0  11   4   16.96    1.53
  -1 -11  -4    9.71    1.05
  -1  11  -4   10.12    0.89
  -1  11  -4   10.22    1.15
   1  11   4    9.35    1.11
  -2 -11  -4    3.06    0.63
  -2  11  -4    3.22    0.51
   2  11   4    2.16    0.61
  -2  11  -4    2.20    0.48
  -3 -11  -4   31.85    2.42
  -3  11  -4   30.60    2.48
   3  11   4   32.22    2.25
  -3  11  -4   30.86    2.12
  -4 -11  -4    9.75    1.05
   4  11   4    9.09    1.00
  -4  11  -4   10.11    0.99
  -4  11  -4    8.48    1.24
  -5 -11  -4    9.51    1.14
   5  11   4    8.89    1.00
  -5  11  -4   10.59    1.06
  -6 -11  -4    0.56    0.46
   6  11   4   -0.22    0.52
  -6  11  -4    0.31    0.40
  -7 -11  -4   10.51    1.26
  -7  11  -4    9.43    1.10
  -7 -12   4    4.99    1.04
  -7  12   4    5.32    0.99
  -6 -12   4   -0.12    0.47
  -6  12   4    0.04    0.47
  -5 -12   4    0.42    0.42
   5  12  -4    0.55    0.20
  -5  12   4    0.57    0.40
   5  12  -4    0.01    0.24
  -4 -12   4    0.62    0.37
   4  12  -4    0.41    0.22
   4  12  -4   -0.04    0.29
  -4  12   4    0.14    0.35
  -3 -12   4    0.28    0.35
  -3  12   4    0.03    0.52
   3  12  -4    0.18    0.22
  -3  12   4    0.08    0.33
   2  12  -4   -0.23    0.35
  -2  12   4   -0.06    0.31
  -2  12   4   -0.05    0.48
   2  12  -4   -0.07    0.23
   1  12  -4    0.78    0.24
   1  12  -4    0.34    0.37
  -1  12   4    0.14    0.44
   0 -12  -4    4.84    0.77
   0  12  -4    3.30    0.76
   0  12   4    3.31    0.80
  -1 -12  -4    0.84    0.35
   1  12   4    0.12    0.42
  -1  12  -4    1.25    0.30
  -1  12  -4    0.57    0.49
  -2 -12  -4   -0.03    0.36
  -2  12  -4    0.01    0.52
  -2  12  -4   -0.10    0.28
   2  12   4    0.16    0.46
  -3 -12  -4   11.63    1.29
  -3  12  -4   13.11    1.17
  -3  12  -4   10.78    1.40
   3  12   4   11.02    1.18
  -4 -12  -4    0.30    0.43
   4  12   4    0.02    0.51
  -4  12  -4    0.23    0.34
  -5 -12  -4    0.28    0.48
  -5  12  -4   -0.15    0.40
   5  12   4   -0.33    0.57
  -6 -12  -4   -0.27    0.58
   6  12   4   -0.55    0.66
  -6  12  -4   -0.16    0.48
  -6 -13   4    3.30    0.99
  -6  13   4    1.76    0.57
  -5 -13   4    6.94    1.02
  -5  13   4    8.11    1.06
   5  13  -4    7.06    0.65
  -4 -13   4    3.44    0.78
  -4  13   4    3.59    0.76
   4  13  -4    2.84    0.92
  -3 -13   4    0.24    0.42
   3  13  -4    0.02    0.42
   3  13  -4    0.70    0.27
  -3  13   4    0.34    0.39
   2  13  -4    0.30    0.29
  -2  13   4    0.22    0.37
   2  13  -4    0.01    0.45
   1  13  -4    1.55    0.49
  -1  13   4    0.22    0.56
  -1  13   4    1.75    0.55
   1  13  -4    2.24    0.50
   0  13   4   12.04    1.46
   0  13  -4   13.79    1.15
   0  13  -4   14.27    1.47
  -1 -13  -4   18.47    1.73
  -1  13  -4   17.50    1.76
   1  13   4   17.09    1.76
  -1  13  -4   17.87    1.40
  -2 -13  -4    1.14    0.44
  -2  13  -4    1.01    0.34
  -2  13  -4    0.57    0.65
   2  13   4    0.79    0.57
  -3 -13  -4    2.04    0.52
   3  13   4    1.13    0.61
  -3  13  -4    2.45    0.66
  -4 -13  -4   -0.06    0.54
  -4  13  -4   -0.05    0.41
   4  13   4   -0.02    0.63
  -5 -13  -4    0.17    0.60
  -5  13  -4   -0.09    0.49
   5  13   4   -0.08    0.75
  -5 -14   4    0.74    0.62
  -5  14   4    0.37    0.67
  -4 -14   4    9.81    1.20
  -4  14   4   10.16    1.22
  -3  14   4   10.41    1.23
   3  14  -4   11.26    1.25
  -2  14   4   11.62    1.29
   2  14  -4   12.81    1.09
   2  14  -4   10.41    1.31
  -1  14   4    2.39    0.77
   1  14  -4    2.26    0.57
   1  14  -4    0.97    0.64
   0  14  -4    4.71    1.21
   0  14  -4    7.02    0.83
   0  14   4    7.43    0.94
  -1 -14  -4    0.26    0.52
  -1  14  -4   -0.22    0.74
  -1  14  -4    0.24    0.39
  -2 -14  -4    0.98    0.54
  -2  14  -4    1.13    0.42
  -3 -14  -4    0.25    0.56
  -3  14  -4    0.20    0.44
  -4 -14  -4    1.66    0.66
  -4  14  -4    1.71    0.54
   3  15  -4    0.17    0.42
  -3  15   4    0.28    0.63
  -2  15   4    1.10    0.57
   2  15  -4    0.73    0.45
   2  15  -4    0.46    1.09
   1  15  -4    9.61    1.02
  -1  15   4    9.83    1.19
   0  15   4   14.49    1.43
   0  15  -4   14.63    1.37
  -1  15  -4    2.65    0.80
   1  15   4    3.30    0.95
  -2 -15  -4   -0.14    0.65
  -2  15  -4    0.56    0.54
  -3  15  -4    0.33    0.56
 -11   0   5   23.89    1.70
 -10   0   5    0.12    0.28
  -9   0   5    2.58    0.41
  -8   0   5    0.06    0.14
  -7   0   5    7.31    0.60
  -6   0   5    0.15    0.08
  -5   0   5   19.12    1.09
  -1   0   5  306.31   15.08
   0   0   5    0.00    0.04
   0   0  -5    0.01    0.05
  -1   0  -5    5.31    0.47
   1   0   5    5.75    0.47
   2   0   5    0.01    0.07
  -2   0  -5   -0.02    0.07
   3   0   5   31.74    1.89
  -3   0  -5   31.29    1.90
  -4   0  -5    0.10    0.10
   4   0   5    0.06    0.12
  -5   0  -5    0.43    0.15
   5   0   5    0.14    0.16
  -6   0  -5    0.49    0.18
   6   0   5   -0.11    0.37
  -7   0  -5   35.82    2.36
   7   0   5   36.53    2.31
   8   0   5   -0.08    0.34
  -8   0  -5    0.05    0.26
  -9   0  -5   -0.04    0.33
   9   0   5    0.28    0.47
 -10   0  -5   -0.29    0.44
 -11  -1   5    6.46    0.81
 -11   1   5    6.47    0.82
 -10  -1   5    4.19    0.60
 -10   1   5    4.89    0.82
  -9  -1   5   11.72    0.92
  -9   1   5   10.51    0.90
  -8  -1   5    5.52    0.55
  -8   1   5    5.63    0.56
  -7  -1   5    3.02    0.33
  -7   1   5    3.08    0.36
  -6  -1   5    0.15    0.07
  -6   1   5    0.01    0.08
  -5  -1   5   38.48    1.92
  -5   1   5   35.07    1.97
  -4  -1   5   35.16    1.73
  -1  -1   5   68.94    3.26
   1  -1  -5   64.78    3.28
  -1   1   5   66.04    3.35
   0  -1  -5   -0.03    0.05
   0   1   5    0.00    0.05
   0   1  -5    0.03    0.05
   1  -1   5   27.30    1.52
  -1  -1  -5   24.19    1.53
   1   1   5   27.54    1.55
  -1   1  -5   26.30    1.51
   2  -1   5    2.64    0.31
  -2  -1  -5    2.49    0.33
   2   1   5    2.58    0.30
  -2   1  -5    2.81    0.33
   3  -1   5   11.04    0.86
  -3  -1  -5   10.95    0.87
   3   1   5   11.31    0.86
  -3   1  -5   10.73    0.85
  -4  -1  -5    7.25    0.69
   4  -1   5    7.88    0.70
   4   1   5    7.70    0.66
  -4   1  -5    7.47    0.69
   5  -1   5    0.00    0.17
  -5  -1  -5   -0.03    0.13
  -5   1  -5   -0.05    0.12
   5   1   5    0.03    0.15
   6  -1   5   55.31    3.13
  -6  -1  -5   48.42    3.02
  -6   1  -5   50.10    3.02
  -7  -1  -5    3.99    0.55
   7  -1   5    3.99    0.58
   7   1   5    3.59    0.54
  -7   1  -5    3.60    0.51
   8  -1   5   11.32    1.04
  -8  -1  -5   11.04    1.01
   8   1   5   10.47    0.93
  -8   1  -5   10.98    0.98
   9  -1   5    0.99    0.50
  -9  -1  -5    1.75    0.56
   9   1   5    1.32    0.46
  -9   1  -5    2.46    0.60
 -10  -1  -5    0.82    0.47
 -10   1  -5    0.55    0.43
 -11  -2   5    2.22    0.74
 -11   2   5    3.60    0.75
 -10  -2   5    6.23    0.67
 -10   2   5    4.57    0.70
  -9  -2   5    0.37    0.21
  -9   2   5    0.36    0.22
  -8  -2   5   17.00    1.16
  -8   2   5   17.53    1.21
  -7  -2   5    1.86    0.26
  -7   2   5    1.49    0.27
  -6  -2   5    9.45    0.64
  -6   2   5    7.99    0.67
  -5  -2   5    0.06    0.05
  -5   2   5    0.07    0.07
  -2  -2   5    7.47    0.43
  -2  -2   5    8.51    0.43
  -2   2   5    8.14    0.59
  -1  -2   5    7.27    0.45
   1  -2  -5    6.53    0.51
  -1   2   5    6.43    0.52
   0  -2   5   17.45    0.99
   0  -2  -5   14.71    1.02
   0   2   5   15.72    1.04
   0   2  -5   17.04    0.96
  -1  -2  -5   11.90    0.91
   1  -2   5   13.72    0.89
   1   2   5   13.28    0.91
  -1   2  -5   13.36    0.87
   2  -2   5   29.53    1.76
  -2  -2  -5   28.03    1.78
  -2   2  -5   29.76    1.73
   2   2   5   29.53    1.76
  -3  -2  -5    0.22    0.10
   3  -2   5    0.24    0.11
  -3   2  -5    0.63    0.17
   3   2   5    0.06    0.10
   4  -2   5    2.22    0.35
  -4  -2  -5    2.45    0.36
   4   2   5    2.15    0.32
  -4   2  -5    2.58    0.31
   5  -2   5    0.31    0.17
  -5  -2  -5    0.35    0.16
   5   2   5    0.32    0.15
  -5   2  -5    0.27    0.13
   6  -2   5   91.32    4.64
  -6  -2  -5   81.57    4.54
   6   2   5   72.35    5.03
  -6   2  -5   78.81    4.47
  -7  -2  -5    8.95    0.93
   7  -2   5    7.86    0.76
   7   2   5    8.36    0.77
   8  -2   5    0.10    0.40
  -8  -2  -5    0.54    0.27
   8   2   5    0.23    0.33
  -8   2  -5    0.56    0.26
  -9  -2  -5    0.17    0.36
   9  -2   5   -0.03    0.54
   9   2   5    0.10    0.45
  -9   2  -5    0.25    0.35
 -10  -2  -5   -0.36    0.48
 -10   2  -5    0.07    0.44
 -11  -3   5    1.81    0.47
 -11   3   5    2.77    0.75
 -10  -3   5    9.36    0.91
 -10   3   5    9.66    0.87
  -9  -3   5    4.74    0.54
  -9   3   5    4.68    0.54
  -8  -3   5   -0.10    0.15
  -8   3   5    0.21    0.17
  -7  -3   5   17.51    1.15
  -7   3   5   18.00    1.24
  -6  -3   5    7.79    0.59
  -6   3   5    7.59    0.66
  -5  -3   5    1.19    0.16
  -5   3   5    0.98    0.20
  -4  -3   5   18.94    1.05
  -3  -3   5  131.46    6.35
  -2  -3   5  117.15    5.61
  -2  -3   5  108.33    5.57
  -2   3   5  116.88    5.78
  -1  -3   5   17.50    0.96
   1  -3  -5   15.12    1.04
   1   3  -5   15.39    0.90
   1   3  -5   17.09    0.88
  -1   3   5   15.30    1.06
   0  -3   5   15.68    0.94
   0  -3  -5   12.59    0.97
   0   3  -5   15.52    0.90
   0   3   5   13.39    0.98
   1  -3   5    0.45    0.14
  -1  -3  -5    0.79    0.18
   1   3   5    0.51    0.14
  -1   3  -5    0.63    0.15
   2  -3   5   10.40    0.82
  -2  -3  -5    9.53    0.83
   2   3   5    9.77    0.78
  -2   3  -5   10.59    0.79
  -3  -3  -5   44.52    2.69
   3  -3   5   47.61    2.69
  -3   3  -5   43.51    2.58
   3   3   5   47.98    2.66
  -4  -3  -5    0.04    0.12
   4  -3   5   -0.01    0.15
   4   3   5   -0.01    0.13
  -4   3  -5    0.09    0.11
  -5  -3  -5    3.05    0.46
  -5   3  -5    3.18    0.40
   5   3   5    3.13    0.41
   6  -3   5   71.42    4.01
  -6  -3  -5   64.53    3.92
   6   3   5   70.92    3.92
  -6   3  -5   67.52    3.88
   7  -3   5    0.01    0.33
  -7   3  -5    0.01    0.20
   7   3   5   -0.16    0.27
  -8  -3  -5   26.35    1.91
   8  -3   5   24.08    1.85
   8   3   5   27.11    1.82
  -8   3  -5   26.10    1.85
   9  -3   5   -0.07    0.58
  -9  -3  -5    0.77    0.38
  -9   3  -5    0.68    0.36
   9   3   5    0.00    0.45
 -10  -3  -5    2.44    0.83
 -10   3  -5    2.27    0.79
 -10  -4   5    0.12    0.35
 -10   4   5    0.29    0.34
  -9  -4   5    3.64    0.52
  -9   4   5    3.84    0.62
  -8  -4   5   22.37    1.52
  -8   4   5   24.66    1.62
  -7  -4   5    0.78    0.23
  -7   4   5    0.94    0.26
  -6  -4   5    7.39    0.60
  -6   4   5    7.45    0.68
  -5  -4   5   15.35    0.98
  -5   4   5   15.23    1.09
  -4  -4   5    5.72    0.47
  -3  -4   5   68.61    3.78
  -3   4   5   81.44    4.09
  -2  -4   5   -0.02    0.07
  -2  -4   5   -0.12    0.05
  -2   4   5   -0.10    0.09
   1  -4  -5   62.73    3.38
  -1  -4   5   62.12    3.24
  -1   4   5   63.69    3.45
   1   4  -5   62.44    3.21
   1   4  -5   63.04    3.14
   0  -4   5   72.34    3.65
   0  -4  -5   64.57    3.72
   0   4  -5   70.54    3.56
   0   4   5   68.68    3.78
   0   4  -5   73.18    3.70
   1  -4   5   11.00    0.84
  -1  -4  -5   10.73    0.89
  -1   4  -5   11.08    0.80
   1   4   5   10.85    0.87
  -2  -4  -5   45.84    2.82
   2  -4   5   51.47    2.82
   2   4   5   51.76    2.83
  -2   4  -5   46.74    2.69
   3  -4   5   23.30    1.56
  -3  -4  -5   22.09    1.57
  -3   4  -5   21.93    1.47
   3   4   5   23.88    1.54
  -4  -4  -5   -0.04    0.14
   4  -4   5    0.00    0.17
  -4   4  -5   -0.01    0.11
   4   4   5    0.00    0.14
  -5  -4  -5   24.88    1.81
   5  -4   5   28.09    1.91
  -5   4  -5   26.08    1.76
   5   4   5   27.37    1.75
   6  -4   5   34.28    2.27
  -6  -4  -5   32.42    2.26
   6   4   5   36.83    2.20
  -6   4  -5   34.45    2.23
   7  -4   5    9.32    0.95
  -7  -4  -5   10.03    1.00
  -7   4  -5    9.34    0.88
   7   4   5   10.56    0.92
   8  -4   5   -0.24    0.45
  -8  -4  -5    0.52    0.32
  -8   4  -5    0.06    0.27
   8   4   5    0.03    0.35
  -9  -4  -5    0.15    0.39
   9  -4   5    0.42    0.62
  -9   4  -5    0.19    0.36
   9   4   5    0.05    0.48
 -10  -4  -5    0.17    0.56
 -10   4  -5   -0.25    0.49
 -10  -5   5    1.01    0.55
 -10   5   5    0.64    0.36
  -9  -5   5    9.91    0.91
  -9   5   5    9.52    0.90
  -8  -5   5    0.63    0.20
  -8   5   5    0.63    0.22
  -7  -5   5   16.80    1.21
  -7   5   5   18.04    1.32
  -6  -5   5    0.29    0.12
  -6   5   5    0.36    0.15
  -5  -5   5   48.68    2.67
  -5   5   5   47.90    2.79
  -4  -5   5    1.02    0.21
  -3  -5   5   32.51    2.00
  -3   5   5   38.09    2.26
  -2  -5   5   30.39    1.83
  -2   5   5   31.20    1.98
   2   5  -5   29.47    1.60
   2   5  -5   31.43    1.59
  -1  -5   5   22.71    1.43
   1  -5  -5   24.10    1.58
   1   5  -5   24.75    1.36
  -1   5   5   24.23    1.62
   1   5  -5   23.87    1.43
   0  -5  -5    1.37    0.24
   0  -5   5    1.16    0.21
   0   5  -5    1.61    0.23
   0   5   5    0.97    0.23
   0   5  -5    1.23    0.22
   1  -5   5    5.46    0.54
  -1  -5  -5    6.30    0.64
  -1   5  -5    6.51    0.56
   1   5   5    5.96    0.62
   2  -5   5    0.07    0.13
  -2  -5  -5    0.20    0.12
  -2   5  -5    0.20    0.10
   2   5   5   -0.01    0.12
   3  -5   5   51.75    3.02
  -3  -5  -5   48.14    3.01
  -3   5  -5   49.54    2.87
   3   5   5   53.21    2.98
  -4  -5  -5    2.06    0.35
   4   5   5    1.47    0.32
  -4   5  -5    1.81    0.30
   5  -5   5    0.57    0.24
  -5  -5  -5    0.63    0.20
   5   5   5    0.50    0.22
  -5   5  -5    0.55    0.16
  -6  -5  -5    8.54    0.91
   6  -5   5    8.53    0.93
   6   5   5    9.54    0.86
  -6   5  -5    8.04    1.05
  -7  -5  -5   -0.01    0.27
   7  -5   5   -0.15    0.40
   7   5   5   -0.11    0.29
  -7   5  -5    0.17    0.25
  -8  -5  -5   -0.02    0.35
   8  -5   5    0.11    0.50
   8   5   5   -0.17    0.36
  -8   5  -5   -0.15    0.30
  -9  -5  -5   -0.05    0.44
  -9   5  -5   -0.05    0.39
   9   5   5    0.05    0.50
 -10  -6   5    4.33    0.77
 -10   6   5    3.73    0.74
  -9  -6   5    0.16    0.30
  -9   6   5    0.24    0.31
  -8  -6   5    2.78    0.50
  -7  -6   5    2.26    0.38
  -7   6   5    1.92    0.40
  -6  -6   5   22.82    1.53
  -6   6   5   23.19    1.61
  -5  -6   5    4.39    0.48
  -5   6   5    4.38    0.54
  -4  -6   5    3.34    0.41
  -4   6   5    2.84    0.45
  -3  -6   5   35.35    2.20
   3   6  -5   36.80    1.96
  -3   6   5   40.53    2.46
   3   6  -5   36.99    1.86
  -2  -6   5    8.05    0.71
   2   6  -5    7.44    0.53
   2   6  -5    7.79    0.57
  -2   6   5    7.67    0.79
   1  -6  -5   42.34    2.51
  -1   6   5   43.76    2.61
   1   6  -5   40.58    2.34
   1   6  -5   38.96    2.21
   0  -6  -5   31.90    2.07
   0  -6   5   29.61    1.92
   0   6   5   34.65    2.16
   0   6  -5   33.20    2.02
   0   6  -5   33.24    1.87
   1  -6   5    1.04    0.24
  -1  -6  -5    1.73    0.33
  -1   6  -5    1.73    0.33
  -1   6  -5    1.82    0.25
   1   6   5    1.30    0.27
  -2  -6  -5   70.01    4.17
   2  -6   5   73.05    4.10
   2   6   5   78.86    4.19
  -2   6  -5   74.37    3.98
  -3  -6  -5    3.99    0.56
  -3   6  -5    4.27    0.48
   3   6   5    4.19    0.52
   4  -6   5    4.34    0.61
  -4  -6  -5    5.64    0.67
  -4   6  -5    5.69    0.60
   5  -6   5   16.53    1.36
  -5  -6  -5   18.40    1.46
   5   6   5   19.22    1.40
  -5   6  -5   18.20    1.36
   6  -6   5    0.09    0.34
   6   6   5    0.38    0.26
  -6   6  -5    0.34    0.21
   7  -6   5    3.02    0.76
  -7  -6  -5    3.43    0.61
   7   6   5    3.61    0.57
  -7   6  -5    3.40    0.46
  -8  -6  -5    3.66    0.70
   8   6   5    2.65    0.70
  -8   6  -5    3.09    0.51
  -9  -6  -5    0.64    0.48
  -9   6  -5    0.12    0.41
 -10  -7   5    3.39    0.85
 -10   7   5    1.49    0.49
  -9  -7   5    0.50    0.47
  -9   7   5   -0.06    0.35
  -8  -7   5    0.21    0.26
  -8   7   5   -0.29    0.28
  -7  -7   5    0.21    0.21
  -7   7   5   -0.01    0.24
  -6  -7   5    0.30    0.18
  -6   7   5    0.02    0.19
  -5  -7   5   41.20    2.57
  -5   7   5   41.75    2.66
  -5   7   5   47.20    2.95
  -4  -7   5    7.27    0.72
  -4   7   5    7.78    0.88
  -3  -7   5    1.15    0.27
   3   7  -5    1.37    0.18
  -3   7   5    0.70    0.22
   3   7  -5    1.43    0.18
  -2  -7   5   70.60    3.94
   2   7  -5   70.92    3.72
  -2   7   5   73.73    4.15
   2   7  -5   68.21    3.60
   1  -7  -5   16.18    1.26
   1   7  -5   15.36    1.11
  -1   7   5   15.25    1.29
   1   7  -5   15.09    1.01
   0  -7  -5    0.09    0.14
   0   7  -5    0.05    0.09
   0   7  -5    0.00    0.15
   0   7   5    0.01    0.16
  -1  -7  -5   10.36    0.98
   1  -7   5    9.19    0.87
  -1   7  -5   11.11    1.00
  -1   7  -5   10.76    0.85
   1   7   5   10.23    0.97
  -2  -7  -5    1.72    0.37
  -2   7  -5    2.27    0.32
   2   7   5    1.20    0.33
  -2   7  -5    1.88    0.42
  -3  -7  -5    1.08    0.34
   3  -7   5    0.29    0.20
  -3   7  -5    1.27    0.27
   3   7   5    0.71    0.20
   4  -7   5    1.68    0.41
  -4  -7  -5    2.44    0.47
   4   7   5    2.18    0.43
  -4   7  -5    2.97    0.40
  -5  -7  -5   10.03    0.99
   5  -7   5    7.88    0.90
   5   7   5    8.18    0.78
  -5   7  -5    6.99    0.98
  -6  -7  -5   30.77    2.25
   6  -7   5   31.88    2.32
   6   7   5   32.74    2.09
  -6   7  -5   32.11    2.14
  -7  -7  -5    4.12    0.69
  -7   7  -5    3.58    0.56
   7   7   5    3.70    0.63
  -8  -7  -5    3.44    0.71
  -8   7  -5    1.82    0.59
   8   7   5    2.23    0.77
  -9  -7  -5   -0.20    0.52
  -9   7  -5   -0.12    0.45
  -9  -8   5    0.05    0.41
  -9   8   5    0.26    0.43
  -8  -8   5    4.28    0.66
  -8   8   5    4.70    0.68
  -7  -8   5    9.80    0.93
  -7   8   5    9.31    0.88
  -7   8   5    8.11    1.10
  -6  -8   5   24.68    1.77
  -6   8   5   25.55    1.86
  -6   8   5   27.92    2.15
  -5  -8   5    0.38    0.19
  -5   8   5    0.50    0.21
  -5   8   5   -0.02    0.30
  -4  -8   5    0.04    0.17
   4   8  -5    0.03    0.06
   4   8  -5   -0.02    0.06
  -4   8   5   -0.06    0.26
  -3  -8   5   68.92    3.95
  -3   8   5   75.00    4.26
   3   8  -5   70.84    3.61
   3   8  -5   64.54    3.52
  -2  -8   5    1.78    0.36
   2   8  -5    1.55    0.23
   2   8  -5    1.15    0.27
  -2   8   5    0.93    0.26
   1  -8  -5   45.02    2.78
   1   8  -5   44.94    2.62
  -1   8   5   44.03    2.86
   1   8  -5   41.16    2.43
   0  -8  -5    7.59    0.78
   0   8  -5    7.22    0.76
   0   8  -5    7.69    0.68
   0   8   5    7.01    0.81
  -1  -8  -5    6.70    0.75
  -1   8  -5    7.34    0.66
  -1   8  -5    6.02    0.72
   1   8   5    5.30    0.64
  -2  -8  -5  119.22    6.96
  -2   8  -5  121.00    6.68
   2   8   5  135.91    7.01
  -2   8  -5  143.46    7.18
  -3  -8  -5   10.47    1.06
   3   8   5    9.90    0.89
  -3   8  -5   10.43    0.93
  -4  -8  -5   -0.07    0.24
   4   8   5   -0.04    0.25
  -4   8  -5    0.03    0.18
  -5  -8  -5    0.81    0.28
   5   8   5    0.87    0.29
  -5   8  -5    0.64    0.21
  -6  -8  -5    2.03    0.57
   6   8   5    1.66    0.37
  -6   8  -5    1.56    0.42
  -7  -8  -5    9.22    1.07
  -7   8  -5    7.77    0.83
   7   8   5   10.29    0.99
  -8  -8  -5    2.16    0.75
   8   8   5    1.44    0.52
  -8   8  -5    1.01    0.40
  -9  -9   5    1.85    0.52
  -9   9   5    2.67    0.83
  -8  -9   5    3.05    0.71
  -8   9   5    3.03    0.71
  -7  -9   5    8.86    0.88
  -7   9   5    8.32    0.83
  -7   9   5    5.54    1.08
  -6  -9   5    1.44    0.47
  -6   9   5    0.41    0.44
  -6   9   5    1.98    0.50
  -5  -9   5    0.02    0.23
  -5   9   5   -0.19    0.37
  -4  -9   5    1.98    0.41
  -4   9   5    0.93    0.32
   4   9  -5    1.80    0.23
  -4   9   5    1.80    0.43
   4   9  -5    2.03    0.23
  -3  -9   5    0.98    0.35
   3   9  -5    0.77    0.19
  -3   9   5    0.06    0.29
  -2  -9   5    0.70    0.20
   2   9  -5    0.34    0.18
  -2   9   5    0.10    0.27
   2   9  -5    0.82    0.21
   1  -9  -5    6.43    0.75
   1   9  -5    6.39    0.59
   1   9  -5    6.15    0.65
  -1   9   5    4.71    0.65
   0  -9  -5   35.66    2.43
   0   9  -5   37.06    2.36
   0   9   5   34.45    2.42
   0   9  -5   33.49    2.11
  -1  -9  -5   16.23    1.37
  -1   9  -5   17.79    1.47
  -1   9  -5   16.74    1.22
   1   9   5   15.82    1.35
  -2  -9  -5    1.56    0.40
  -2   9  -5    1.15    0.29
   2   9   5    0.49    0.25
  -3  -9  -5   10.72    1.12
  -3   9  -5   11.45    0.98
  -3   9  -5   10.73    1.20
   3   9   5   10.84    1.06
  -4  -9  -5   -0.15    0.28
   4   9   5   -0.03    0.30
  -4   9  -5    0.04    0.38
  -4   9  -5   -0.04    0.22
  -5  -9  -5    3.47    0.63
  -5   9  -5    3.28    0.54
   5   9   5    2.62    0.60
  -6  -9  -5    5.86    0.86
   6   9   5    4.89    0.77
  -6   9  -5    5.12    0.70
  -7  -9  -5    8.17    1.02
   7   9   5    7.08    0.93
  -7   9  -5    7.06    0.87
  -8  -9  -5    0.09    0.55
  -8   9  -5   -0.16    0.45
  -8 -10   5    0.96    0.48
  -8  10   5    1.03    0.49
  -7 -10   5    3.77    0.73
  -7  10   5    3.70    0.70
  -6 -10   5    3.74    0.66
  -6  10   5    4.56    0.67
  -5 -10   5    0.10    0.28
  -5  10   5    0.00    0.46
  -5  10   5   -0.25    0.29
  -4 -10   5   11.06    1.05
  -4  10   5   11.15    1.09
  -4  10   5    7.70    1.02
   4  10  -5   10.85    0.71
   4  10  -5   10.76    0.75
  -3 -10   5   11.08    1.05
  -3  10   5    8.81    1.13
  -2 -10   5   -0.08    0.25
   2  10  -5    0.08    0.14
  -2  10   5    0.08    0.31
   2  10  -5   -0.08    0.22
   1  10  -5   18.64    1.39
   1  10  -5   17.45    1.21
  -1  10   5   14.77    1.41
   0 -10  -5   18.83    1.53
   0  10  -5   18.18    1.32
   0  10   5   18.36    1.62
   0  10  -5   18.44    1.48
  -1 -10  -5    1.30    0.44
  -1  10  -5    1.21    0.33
  -1  10  -5    0.82    0.30
   1  10   5    0.57    0.29
  -2  10  -5    2.51    0.65
   2  10   5    2.29    0.52
  -2  10  -5    3.33    0.41
  -3 -10  -5    2.10    0.52
  -3  10  -5    2.27    0.45
  -3  10  -5    1.58    0.46
   3  10   5    1.46    0.36
  -4 -10  -5    0.21    0.33
  -4  10  -5    0.06    0.24
   4  10   5    0.07    0.36
  -4  10  -5   -0.04    0.48
  -5 -10  -5    0.22    0.36
  -5  10  -5   -0.02    0.29
  -5  10  -5    0.05    0.55
   5  10   5   -0.06    0.41
  -6 -10  -5    0.24    0.42
  -6  10  -5    0.23    0.35
   6  10   5    0.10    0.48
  -7 -10  -5    4.24    0.81
   7  10   5    3.88    0.96
  -7  10  -5    4.42    0.79
  -8 -11   5    0.24    0.58
  -8  11   5    0.08    0.57
  -7 -11   5    5.10    0.87
  -7  11   5    5.26    0.89
  -6 -11   5    6.26    0.87
  -6  11   5    6.77    0.92
  -5 -11   5    5.36    0.74
  -5  11   5    5.32    0.80
  -4 -11   5   -0.08    0.44
   4  11  -5   -0.04    0.20
   4  11  -5    0.02    0.15
  -4  11   5   -0.01    0.32
  -4  11   5    0.05    0.47
  -3 -11   5    0.49    0.31
  -3  11   5    0.04    0.43
   3  11  -5    0.31    0.25
   3  11  -5    0.86    0.27
  -2  11   5   23.64    2.04
   2  11  -5   24.72    1.57
   1  11  -5    6.80    0.82
   1  11  -5    7.04    0.69
   0 -11  -5    4.47    0.73
   0  11   5    2.88    0.64
   0  11  -5    5.44    0.58
   0  11  -5    3.92    0.69
  -1 -11  -5   17.81    1.59
  -1  11  -5   17.10    1.48
   1  11   5   18.54    1.66
  -1  11  -5   18.68    1.39
  -2 -11  -5    2.83    0.59
  -2  11  -5    1.60    0.45
   2  11   5    2.22    0.60
  -2  11  -5    3.38    0.47
  -3 -11  -5    0.75    0.34
  -3  11  -5    0.34    0.49
   3  11   5    0.74    0.42
  -3  11  -5    1.62    0.44
  -4 -11  -5    3.08    0.72
   4  11   5    2.32    0.76
  -4  11  -5    2.69    0.53
  -5 -11  -5    0.01    0.44
  -5  11  -5   -0.02    0.35
   5  11   5   -0.20    0.48
  -6 -11  -5    3.09    0.86
  -6  11  -5    3.64    0.75
  -7 -11  -5    0.43    0.61
  -7  11  -5   -0.06    0.51
  -7 -12   5    0.92    0.56
  -7  12   5    0.15    0.55
  -6 -12   5    7.27    0.99
  -6  12   5    6.85    0.94
  -5 -12   5    3.57    0.73
  -5  12   5    2.99    0.75
   5  12  -5    4.22    0.47
  -4 -12   5    0.33    0.38
   4  12  -5   -0.01    0.19
  -4  12   5    0.08    0.38
   4  12  -5   -0.09    0.26
  -3 -12   5   13.93    1.29
  -3  12   5    8.97    1.34
  -3  12   5   12.35    1.16
   3  12  -5   14.01    0.99
  -2  12   5   -0.10    0.50
   2  12  -5    0.08    0.21
   2  12  -5   -0.12    0.34
   1  12  -5    0.27    0.38
  -1  12   5    0.00    0.46
   1  12  -5    0.88    0.25
   0 -12  -5   -0.22    0.34
   0  12  -5   -0.16    0.44
   0  12   5   -0.21    0.44
   0  12  -5    0.05    0.39
  -1 -12  -5   14.02    1.41
  -1  12  -5   12.69    1.30
   1  12   5   12.34    1.33
  -1  12  -5   13.98    1.13
  -2 -12  -5   33.73    2.55
  -2  12  -5   33.55    2.60
   2  12   5   34.96    2.51
  -2  12  -5   32.97    2.23
  -3 -12  -5    0.73    0.41
  -3  12  -5    0.39    0.59
  -3  12  -5    1.29    0.33
   3  12   5    0.35    0.53
  -4 -12  -5    0.71    0.45
   4  12   5    0.25    0.53
  -4  12  -5    0.64    0.35
  -5 -12  -5    0.94    0.50
  -5  12  -5    1.45    0.43
   5  12   5    0.25    0.62
  -6 -12  -5    1.69    0.70
  -6  12  -5    1.05    0.50
   6  12   5    0.00    0.74
  -6 -13   5    0.71    0.58
  -6  13   5    0.16    0.59
  -5 -13   5    0.38    0.50
  -5  13   5   -0.17    0.50
  -4 -13   5    2.71    0.58
  -4  13   5    3.27    0.77
   4  13  -5    2.88    0.61
   4  13  -5    2.76    0.45
   3  13  -5    3.44    1.11
  -3  13   5    4.05    0.78
  -2  13   5   17.56    1.61
   2  13  -5   17.89    1.32
   1  13  -5   10.71    0.99
   1  13  -5   10.73    1.16
   0  13  -5    0.91    0.54
   0  13   5    0.14    0.59
   0  13  -5    2.20    0.49
  -1 -13  -5    0.16    0.43
  -1  13  -5    0.30    0.59
   1  13   5   -0.23    0.59
  -1  13  -5    0.33    0.32
  -2 -13  -5    0.06    0.44
  -2  13  -5    0.16    0.69
  -2  13  -5    0.14    0.35
   2  13   5    0.05    0.63
  -3 -13  -5   12.88    1.44
  -3  13  -5   14.93    1.29
   3  13   5   12.58    2.07
  -4 -13  -5    5.24    0.94
  -4  13  -5    6.09    0.78
  -5 -13  -5    2.39    0.63
  -5  13  -5    2.65    0.56
  -5 -14   5    0.04    0.63
  -5  14   5    1.17    0.86
  -4 -14   5    2.25    0.62
   4  14  -5    2.75    0.70
  -4  14   5    1.25    0.54
  -3  14   5   20.98    1.83
   2  14  -5    0.23    0.56
  -2  14   5    0.65    0.47
   2  14  -5    0.57    0.34
   1  14  -5   13.48    1.50
  -1  14   5   13.80    1.33
   0  14  -5    0.08    0.67
   0  14  -5    0.14    0.36
  -1 -14  -5   -0.06    0.52
  -1  14  -5    0.04    0.76
  -1  14  -5    0.79    0.37
  -2 -14  -5    0.55    0.54
  -2  14  -5    0.32    0.40
  -3 -14  -5    0.14    0.61
  -3  14  -5    0.48    0.45
  -4 -14  -5    0.15    0.68
  -4  14  -5   -0.31    0.54
   3  15  -5    2.41    0.67
   2  15  -5    4.56    0.77
  -2  15   5    5.89    1.09
   1  15  -5    0.65    0.79
  -1  15   5    4.79    1.01
   0  15  -5    0.63    0.43
   0  15   5    1.99    0.63
  -1  15  -5    1.14    0.48
  -2 -15  -5    0.01    0.75
  -2  15  -5    0.45    0.52
 -11   0   6    0.15    0.40
 -10   0   6    0.23    0.28
  -9   0   6    0.09    0.19
  -8   0   6   50.44    2.79
  -7   0   6    0.03    0.10
  -6   0   6    2.62    0.28
  -5   0   6    0.01    0.05
  -2   0   6    0.48    0.06
  -1   0   6   -0.12    0.04
   0   0   6  530.52   25.48
   0   0  -6  486.04   25.30
   1   0   6    0.06    0.06
  -1   0  -6    0.03    0.08
  -2   0  -6   51.43    2.88
   2   0   6   53.62    2.89
   3   0   6   -0.04    0.10
  -3   0  -6    0.02    0.09
  -4   0  -6    1.13    0.24
   4   0   6    0.69    0.17
  -5   0  -6    0.05    0.15
   5   0   6   -0.07    0.17
  -6   0  -6    4.50    0.56
  -7   0  -6    0.00    0.22
   7   0   6   -0.02    0.31
   8   0   6    0.22    0.39
  -8   0  -6    0.47    0.28
  -9   0  -6   -0.01    0.35
   9   0   6   -0.06    0.53
 -10   0  -6    1.02    0.48
 -11  -1   6    1.01    0.42
 -11   1   6    1.31    0.42
 -10  -1   6    4.18    0.58
 -10   1   6    4.22    0.59
  -9  -1   6    2.90    0.44
  -9   1   6    3.80    0.48
  -8  -1   6    7.66    0.63
  -8   1   6    7.27    0.65
  -7  -1   6    0.07    0.10
  -7   1   6    0.03    0.11
  -6  -1   6    0.10    0.07
  -6   1   6    0.06    0.08
  -5  -1   6    0.36    0.09
  -5   1   6    0.25    0.09
  -2   1   6    1.53    0.17
   1  -1  -6   15.62    0.94
  -1  -1   6   17.88    0.94
  -1   1   6   16.16    1.00
   0  -1   6   17.19    0.99
   0  -1  -6   14.40    0.99
   0   1   6   16.63    1.03
   0   1  -6   15.85    0.96
   1  -1   6   39.53    2.14
  -1  -1  -6   36.80    2.15
   1   1   6   39.56    2.17
  -1   1  -6   37.68    2.12
  -2  -1  -6    0.03    0.08
   2  -1   6    0.00    0.08
   2   1   6   -0.02    0.08
  -2   1  -6    0.06    0.08
  -3  -1  -6    3.27    0.40
   3  -1   6    3.01    0.39
   3   1   6    2.92    0.38
  -3   1  -6    3.28    0.39
   4  -1   6    0.82    0.26
  -4  -1  -6    1.33    0.25
   4   1   6    0.76    0.22
  -5  -1  -6    3.72    0.50
   5   1   6    3.48    0.40
  -5   1  -6    3.75    0.46
   6  -1   6  106.65    5.65
  -6  -1  -6   96.95    5.56
   6   1   6  109.07    5.61
  -6   1  -6   98.83    5.55
  -7  -1  -6    0.12    0.23
   7  -1   6    0.06    0.31
  -7   1  -6    0.05    0.22
   7   1   6   -0.02    0.29
  -8  -1  -6    0.01    0.28
   8  -1   6    0.02    0.40
  -8   1  -6   -0.07    0.28
   8   1   6   -0.17    0.38
   9  -1   6    5.72    1.01
  -9  -1  -6    7.98    0.92
  -9   1  -6    8.12    0.92
   9   1   6    7.84    0.99
 -10  -1  -6   -0.11    0.51
 -10   1  -6   -0.32    0.47
 -11  -2   6    0.17    0.41
 -11   2   6    0.32    0.41
 -10  -2   6    3.44    0.54
  -9  -2   6    4.22    0.49
  -9   2   6    3.48    0.47
  -8  -2   6    7.47    0.63
  -8   2   6    7.47    0.66
  -7  -2   6   64.79    3.36
  -7   2   6   64.40    3.46
  -6  -2   6    8.75    0.59
  -6   2   6    8.39    0.67
  -5  -2   6   16.88    0.92
  -2  -2   6    6.84    0.44
  -2  -2   6    7.60    0.42
  -2   2   6    7.32    0.56
   1  -2  -6   44.36    2.46
  -1  -2   6   50.40    2.40
  -1   2   6   46.05    2.54
   0  -2  -6    7.81    0.65
   0  -2   6    9.05    0.62
   0   2   6    8.66    0.68
   0   2  -6    8.34    0.59
  -1  -2  -6   96.68    5.25
   1  -2   6  108.57    5.23
   1   2   6  106.71    5.28
  -1   2  -6   98.98    5.16
   2  -2   6    0.91    0.20
  -2  -2  -6    1.08    0.23
  -2   2  -6    1.11    0.20
   2   2   6    1.04    0.19
   3  -2   6   16.41    1.16
  -3  -2  -6   14.85    1.15
  -3   2  -6   15.21    1.10
   3   2   6   14.96    1.10
  -4  -2  -6    1.37    0.26
   4  -2   6    0.96    0.25
   4   2   6    1.31    0.28
  -4   2  -6    1.74    0.29
  -5  -2  -6   41.90    2.70
   5  -2   6   48.49    2.88
  -5   2  -6   42.01    2.64
   5   2   6   45.70    2.77
  -6  -2  -6    7.18    0.75
   6  -2   6    6.27    0.65
  -6   2  -6    6.79    0.70
   6   2   6    6.72    0.65
   7  -2   6    0.24    0.34
  -7  -2  -6    0.44    0.24
  -7   2  -6   -0.09    0.21
   7   2   6    0.04    0.28
  -8  -2  -6    5.06    0.68
   8  -2   6    4.00    0.77
   8   2   6    5.10    0.74
  -8   2  -6    5.70    0.70
   9  -2   6    2.96    1.01
  -9  -2  -6    4.47    0.74
   9   2   6    3.52    0.86
  -9   2  -6    4.73    0.70
 -10  -2  -6   -0.08    0.54
 -10   2  -6    0.39    0.49
 -10  -3   6    7.64    0.80
 -10   3   6    7.87    0.80
  -9  -3   6   22.42    1.50
  -9   3   6   23.77    1.59
  -8  -3   6    0.83    0.27
  -8   3   6    1.17    0.31
  -7  -3   6    2.15    0.28
  -7   3   6    1.67    0.28
  -6  -3   6    0.04    0.07
  -6   3   6    0.14    0.11
  -5  -3   6    7.03    0.48
  -4  -3   6    2.69    0.26
  -3  -3   6  116.69    5.99
  -3   3   6  133.21    6.34
  -2  -3   6   -0.03    0.05
  -2  -3   6   -0.01    0.04
  -2   3   6   -0.04    0.08
  -1  -3   6   16.51    0.95
   1  -3  -6   15.25    1.03
   1   3  -6   15.62    0.85
  -1   3   6   15.70    1.08
   1   3  -6   14.69    0.86
   0  -3  -6   22.11    1.47
   0  -3   6   25.02    1.42
   0   3   6   23.91    1.52
   0   3  -6   24.86    1.37
  -1  -3  -6  139.04    7.62
   1  -3   6  157.53    7.59
  -1   3  -6  152.64    7.51
   1   3   6  159.19    7.69
  -2  -3  -6   30.39    1.98
   2  -3   6   33.52    1.97
  -2   3  -6   31.15    1.88
   2   3   6   32.48    1.97
  -3  -3  -6    7.96    0.76
   3  -3   6    7.19    0.66
   3   3   6    8.04    0.73
  -3   3  -6    7.44    0.67
   4  -3   6    2.53    0.41
  -4  -3  -6    3.63    0.44
   4   3   6    3.65    0.46
  -4   3  -6    3.97    0.46
   5  -3   6    0.51    0.22
  -5  -3  -6    0.89    0.30
  -5   3  -6    1.12    0.26
   5   3   6    0.57    0.21
  -6  -3  -6    6.98    0.79
   6  -3   6    8.09    0.82
  -6   3  -6    7.13    0.75
   6   3   6    7.26    0.75
   7  -3   6    0.45    0.35
  -7  -3  -6    0.71    0.26
   7   3   6    0.53    0.30
  -7   3  -6    0.54    0.23
  -8  -3  -6    0.32    0.34
   8  -3   6   -0.14    0.50
   8   3   6   -0.11    0.40
  -8   3  -6    0.01    0.29
  -9  -3  -6   15.63    1.34
   9  -3   6   11.21    1.31
  -9   3  -6   16.16    1.23
   9   3   6   13.76    1.30
 -10  -3  -6    0.97    0.55
 -10   3  -6    0.95    0.52
 -10  -4   6    6.75    0.74
 -10   4   6    7.52    0.80
  -9  -4   6    3.76    0.52
  -9   4   6    5.09    0.61
  -8  -4   6    7.71    0.69
  -8   4   6    8.79    0.79
  -7  -4   6    7.65    0.63
  -7   4   6    7.91    0.72
  -6  -4   6    2.51    0.30
  -6   4   6    2.63    0.36
  -5  -4   6    6.91    0.53
  -4  -4   6   10.21    0.69
  -3  -4   6    0.37    0.12
  -3   4   6    0.14    0.11
  -2  -4   6   33.21    1.85
  -2  -4   6   31.00    1.75
  -2   4   6   33.62    2.02
  -1  -4   6    5.64    0.46
   1  -4  -6    5.54    0.55
  -1   4   6    5.31    0.55
   1   4  -6    5.74    0.41
   1   4  -6    5.25    0.42
   0  -4   6  359.41   17.14
   0  -4  -6  324.35   17.17
   0   4   6  349.97   16.93
   0   4  -6  339.48   17.16
   0   4  -6  362.71   17.24
  -1  -4  -6    0.47    0.17
  -1   4  -6    0.52    0.15
  -2  -4  -6   68.34    4.00
   2  -4   6   73.63    3.97
  -2   4  -6   72.91    3.86
   2   4   6   76.35    4.02
  -3  -4  -6    2.56    0.38
   3  -4   6    1.43    0.27
  -3   4  -6    2.00    0.29
   3   4   6    1.71    0.32
  -4  -4  -6    2.61    0.42
   4   4   6    1.94    0.34
  -4   4  -6    2.21    0.33
   5  -4   6    0.71    0.24
  -5  -4  -6    1.77    0.33
  -5   4  -6    1.22    0.25
   5   4   6    1.05    0.33
  -6  -4  -6    4.70    0.60
   6  -4   6    3.40    0.62
  -6   4  -6    4.15    0.59
   6   4   6    3.42    0.50
   7  -4   6    0.11    0.41
  -7  -4  -6    0.63    0.27
  -7   4  -6    0.06    0.23
   7   4   6    0.23    0.31
   8  -4   6   14.51    1.44
  -8  -4  -6   16.92    1.44
  -8   4  -6   17.10    1.41
   8   4   6   16.85    1.33
   9  -4   6    0.40    0.67
  -9  -4  -6    1.36    0.46
  -9   4  -6    0.95    0.39
   9   4   6    0.41    0.53
 -10  -5   6    1.92    0.65
 -10   5   6    2.07    0.66
  -9  -5   6    0.07    0.26
  -9   5   6    0.40    0.29
  -8  -5   6    1.45    0.37
  -8   5   6    1.70    0.40
  -7  -5   6   -0.12    0.14
  -7   5   6   -0.06    0.17
  -6  -5   6    4.62    0.47
  -6   5   6    4.62    0.50
  -5  -5   6   15.95    1.07
  -4  -5   6   31.60    1.95
  -4   5   6   37.89    2.28
  -3  -5   6    0.23    0.10
  -3   5   6    0.10    0.13
  -2  -5   6    4.06    0.42
  -2  -5   6    3.25    0.34
  -2   5   6    3.39    0.45
   2   5  -6    3.43    0.24
   1  -5  -6    5.54    0.57
  -1  -5   6    5.15    0.47
  -1   5   6    5.02    0.57
   1   5  -6    5.10    0.45
   1   5  -6    5.61    0.43
   0  -5  -6    6.84    0.67
   0  -5   6    7.15    0.62
   0   5  -6    7.22    0.57
   0   5  -6    6.83    0.61
   0   5   6    6.61    0.66
  -1  -5  -6    4.03    0.52
   1  -5   6    4.20    0.47
  -1   5  -6    4.72    0.45
   1   5   6    3.51    0.45
   2  -5   6   35.09    2.14
  -2  -5  -6   30.42    2.11
  -2   5  -6   33.36    2.00
   2   5   6   34.30    2.14
  -3  -5  -6    2.16    0.34
   3  -5   6    1.70    0.34
  -3   5  -6    2.19    0.33
   3   5   6    1.53    0.29
  -4  -5  -6    9.44    0.92
   4  -5   6    8.99    0.92
  -4   5  -6    9.70    0.85
   5  -5   6    1.68    0.48
  -5  -5  -6    1.99    0.44
  -5   5  -6    2.45    0.34
   5   5   6    2.08    0.42
   6  -5   6    2.00    0.56
   6   5   6    2.24    0.45
  -6   5  -6    2.71    0.46
   7  -5   6    0.11    0.44
  -7  -5  -6    0.27    0.29
   7   5   6    0.12    0.34
  -7   5  -6    0.12    0.25
   8  -5   6   -0.30    0.57
  -8  -5  -6   -0.19    0.35
  -8   5  -6   -0.31    0.31
   8   5   6   -0.20    0.42
  -9  -5  -6   -0.24    0.47
  -9   5  -6   -0.21    0.41
   9   5   6   -0.04    0.58
 -10  -6   6   12.55    1.23
 -10   6   6   13.34    1.21
  -9  -6   6    1.69    0.53
  -9   6   6    0.95    0.33
  -8  -6   6    0.34    0.23
  -8   6   6    0.13    0.33
  -7  -6   6   15.60    1.18
  -7   6   6   17.63    1.32
  -6  -6   6   10.82    0.88
  -6   6   6   11.45    0.98
  -5  -6   6   30.98    1.89
  -4  -6   6    9.02    0.77
  -4   6   6   10.56    0.99
  -3  -6   6   52.71    3.06
  -3   6   6   58.23    3.34
  -2  -6   6   19.69    1.34
   2   6  -6   19.28    1.07
   2   6  -6   18.58    1.10
  -2   6   6   18.83    1.44
   1  -6  -6    0.09    0.13
  -1  -6   6    0.04    0.10
  -1   6   6   -0.03    0.14
   1   6  -6    0.04    0.10
   1   6  -6    0.13    0.08
   0  -6   6   28.75    1.83
   0  -6  -6   28.17    1.93
   0   6  -6   29.52    1.86
   0   6  -6   30.08    1.73
   0   6   6   30.82    2.01
   1  -6   6    8.60    0.79
  -1  -6  -6    8.83    0.86
   1   6   6    8.94    0.86
  -1   6  -6    8.91    0.72
  -1   6  -6    9.28    0.86
   2  -6   6   11.18    0.98
  -2  -6  -6   12.23    1.10
   2   6   6   13.09    1.09
  -2   6  -6   13.06    0.98
  -3  -6  -6    3.55    0.54
   3  -6   6    2.78    0.43
  -3   6  -6    3.89    0.47
   4  -6   6    0.07    0.24
  -4  -6  -6    0.27    0.20
   4   6   6    0.08    0.20
  -4   6  -6    0.26    0.15
  -5  -6  -6   13.15    1.22
   5  -6   6   11.95    1.17
   5   6   6   13.34    1.13
  -5   6  -6   12.83    1.09
   6  -6   6   -0.05    0.39
  -6  -6  -6    0.34    0.26
  -6   6  -6    0.14    0.21
   6   6   6    0.02    0.29
   7  -6   6    0.01    0.48
  -7  -6  -6    0.28    0.32
   7   6   6   -0.03    0.34
  -7   6  -6   -0.20    0.27
   8  -6   6    2.27    0.66
  -8  -6  -6    4.74    0.78
  -8   6  -6    4.00    0.70
   8   6   6    4.03    0.79
  -9  -6  -6    0.21    0.52
  -9   6  -6    0.04    0.47
 -10  -7   6    1.55    0.49
 -10   7   6    1.26    0.51
  -9  -7   6    8.26    0.85
  -9   7   6    8.29    0.92
  -8  -7   6    3.31    0.53
  -8   7   6    3.27    0.59
  -7  -7   6    0.39    0.21
  -7   7   6    0.35    0.24
  -6  -7   6   36.66    2.35
  -6   7   6   43.05    2.78
  -6   7   6   37.27    2.45
  -5  -7   6   22.48    1.57
  -5   7   6   23.38    1.69
  -5   7   6   25.62    1.91
  -4  -7   6    0.20    0.14
  -4   7   6    0.06    0.22
  -3  -7   6   60.10    3.33
  -3   7   6   60.14    3.86
   3   7  -6   57.64    2.87
   3   7  -6   55.32    2.92
  -2  -7   6    0.45    0.15
  -2   7   6    0.16    0.18
   2   7  -6    0.65    0.14
   2   7  -6    0.21    0.10
   1  -7  -6   11.91    1.03
   1   7  -6   11.36    0.81
   1   7  -6   12.35    0.92
  -1   7   6   11.46    1.07
   0  -7  -6    1.80    0.35
   0  -7   6    1.00    0.23
   0   7  -6    1.63    0.33
   0   7  -6    1.80    0.26
   0   7   6    0.95    0.29
   1  -7   6  149.99    7.74
  -1  -7  -6  138.20    7.80
   1   7   6  153.68    8.17
  -1   7  -6  163.18    7.89
  -1   7  -6  142.99    7.51
   2  -7   6   44.76    2.82
  -2  -7  -6   44.38    2.89
   2   7   6   49.70    2.92
  -2   7  -6   44.20    2.64
   3  -7   6   -0.05    0.22
  -3  -7  -6    0.13    0.20
   3   7   6    0.06    0.21
  -3   7  -6    0.20    0.14
   4  -7   6    2.66    0.58
  -4  -7  -6    4.31    0.62
  -4   7  -6    4.30    0.54
   4   7   6    3.32    0.46
  -5  -7  -6    0.76    0.41
   5  -7   6    0.13    0.34
  -5   7  -6    0.49    0.20
   5   7   6    0.20    0.26
   6  -7   6    0.04    0.42
  -6  -7  -6    0.17    0.29
  -6   7  -6    0.04    0.23
   6   7   6   -0.28    0.32
   7  -7   6    0.10    0.57
  -7  -7  -6    0.13    0.35
  -7   7  -6   -0.17    0.30
   7   7   6   -0.20    0.41
  -8  -7  -6   -0.39    0.46
   8   7   6   -0.23    0.51
  -8   7  -6   -0.05    0.39
  -9  -7  -6   12.37    1.34
  -9  -8   6    2.19    0.74
  -9   8   6    2.69    0.73
  -8  -8   6    0.71    0.33
  -8   8   6    0.13    0.57
  -8   8   6    0.49    0.33
  -7  -8   6   17.66    1.36
  -7   8   6   16.70    1.61
  -7   8   6   18.96    1.46
  -6  -8   6    0.00    0.22
  -6   8   6   -0.07    0.37
  -6   8   6    0.05    0.24
  -5  -8   6    7.56    0.76
  -5   8   6    7.09    0.77
  -5   8   6    6.59    0.91
  -4  -8   6    1.51    0.34
  -4   8   6    0.86    0.29
  -3  -8   6   37.79    2.39
   3   8  -6   35.93    1.95
   3   8  -6   37.07    1.99
  -3   8   6   40.18    2.65
  -2  -8   6    1.09    0.32
   2   8  -6    1.08    0.19
  -2   8   6    0.13    0.22
   2   8  -6    0.60    0.16
   1  -8  -6    1.14    0.29
   1   8  -6    1.26    0.30
   1   8  -6    1.35    0.24
  -1   8   6    0.60    0.22
   0  -8  -6   12.31    1.11
   0   8  -6   12.78    0.93
   0   8  -6   12.47    1.05
   0   8   6   11.62    1.07
  -1  -8  -6    4.30    0.60
   1   8   6    3.69    0.57
  -1   8  -6    4.39    0.49
  -1   8  -6    4.53    0.63
   2  -8   6   25.32    1.91
  -2  -8  -6   26.64    1.97
  -2   8  -6   29.56    2.04
  -2   8  -6   26.93    1.78
   2   8   6   28.93    2.03
  -3  -8  -6    0.25    0.23
   3  -8   6    0.03    0.25
  -3   8  -6    0.27    0.16
   3   8   6    0.07    0.24
   4   8   6    1.95    0.48
  -4   8  -6    2.01    0.55
   5  -8   6    3.28    0.72
  -5  -8  -6    5.20    0.75
  -5   8  -6    4.55    0.57
   5   8   6    4.52    0.67
  -6  -8  -6    0.10    0.33
  -6   8  -6   -0.10    0.26
   6   8   6   -0.06    0.39
  -7  -8  -6   -0.02    0.40
  -7   8  -6   -0.13    0.34
   7   8   6   -0.31    0.45
  -8  -8  -6    0.15    0.49
   8   8   6   -0.04    0.58
  -8   8  -6   -0.27    0.43
  -9  -9   6    0.76    0.51
  -9   9   6    0.40    0.51
  -8   9   6    4.34    0.72
  -7  -9   6    0.18    0.32
  -7   9   6    0.34    0.34
  -7   9   6   -0.14    0.57
  -6  -9   6   21.00    1.60
  -6   9   6   21.34    1.94
  -6   9   6   23.53    1.77
  -5  -9   6    0.29    0.24
  -5   9   6   -0.04    0.38
  -4  -9   6   24.52    1.79
  -4   9   6   26.10    2.07
  -3  -9   6    2.59    0.46
   3   9  -6    2.23    0.29
   3   9  -6    2.47    0.27
   2   9  -6   -0.04    0.17
   2   9  -6    0.06    0.11
  -2   9   6    0.08    0.26
   1  -9  -6    2.38    0.39
   1   9  -6    2.18    0.31
  -1   9   6    1.55    0.48
   1   9  -6    1.44    0.39
   0  -9  -6    0.56    0.21
   0   9  -6    0.30    0.23
   0   9   6    0.11    0.25
   0   9  -6    0.86    0.24
  -1  -9  -6    8.17    0.90
   1   9   6    6.36    0.78
  -1   9  -6    7.53    0.82
  -1   9  -6    8.19    0.72
  -2  -9  -6  110.24    6.45
  -2   9  -6  126.46    6.60
   2   9   6  120.63    6.45
  -2   9  -6  107.37    6.07
  -3   9  -6    7.78    0.76
   3   9   6    6.43    0.72
  -3   9  -6    6.13    0.89
  -4  -9  -6    0.81    0.31
   4   9   6    0.37    0.32
  -4   9  -6    0.86    0.24
  -5  -9  -6    0.06    0.33
   5   9   6   -0.23    0.38
  -5   9  -6   -0.06    0.27
  -6  -9  -6    8.67    1.05
  -6   9  -6    8.56    0.87
   6   9   6    8.36    0.98
  -7  -9  -6    0.03    0.47
  -7   9  -6   -0.21    0.37
  -8  -9  -6    0.05    0.57
  -8   9  -6   -0.31    0.48
  -8 -10   6    2.95    0.84
  -8  10   6    2.83    0.79
  -7 -10   6    0.23    0.42
  -7  10   6    0.08    0.41
  -6 -10   6    7.92    0.88
  -6  10   6    7.90    0.93
  -5 -10   6    2.80    0.53
  -5  10   6    2.38    0.52
  -4 -10   6   13.63    1.19
   4  10  -6   12.52    0.74
  -4  10   6   11.16    1.34
   4  10  -6   12.37    0.72
  -3 -10   6    0.19    0.25
   3  10  -6    0.18    0.17
   3  10  -6    0.30    0.12
  -3  10   6    0.07    0.37
   2  10  -6    2.83    0.47
  -2  10   6    1.89    0.45
   2  10  -6    3.73    0.39
   1  10  -6    0.44    0.15
  -1  10   6    0.05    0.31
   1  10  -6    0.15    0.25
   0 -10  -6   28.36    2.12
   0  10   6   28.47    2.20
   0  10  -6   29.65    2.10
   0  10  -6   25.97    1.76
  -1  10  -6    1.11    0.33
   1  10   6    0.34    0.31
  -1  10  -6    1.83    0.36
  -2 -10  -6   23.39    1.93
  -2  10  -6   24.81    1.73
  -2  10  -6   24.03    1.95
   2  10   6   24.69    1.93
  -3 -10  -6    0.23    0.32
   3  10   6    0.06    0.37
  -3  10  -6   -0.10    0.42
  -3  10  -6    0.09    0.22
  -4 -10  -6    0.05    0.33
   4  10   6   -0.11    0.39
  -4  10  -6   -0.11    0.26
  -4  10  -6    0.09    0.49
  -5 -10  -6    4.52    0.76
   5  10   6    3.37    0.77
  -5  10  -6    4.09    0.59
  -5  10  -6    2.25    0.60
  -6 -10  -6   -0.09    0.45
  -6  10  -6   -0.12    0.36
   6  10   6   -0.14    0.55
  -7 -10  -6    0.30    0.52
  -7  10  -6   -0.36    0.45
  -7 -11   6    1.46    0.47
  -7  11   6    1.17    0.47
  -6 -11   6    0.72    0.39
  -6  11   6    0.43    0.40
  -5 -11   6    0.31    0.39
  -5  11   6   -0.11    0.59
  -5  11   6   -0.04    0.36
  -4 -11   6    0.57    0.45
   4  11  -6    0.07    0.14
  -4  11   6    0.00    0.50
  -4  11   6    0.33    0.31
   4  11  -6    0.31    0.13
  -3 -11   6   22.54    1.72
   3  11  -6   22.10    1.43
   3  11  -6   21.39    1.31
  -3  11   6   17.43    1.80
  -2  11   6    4.09    0.88
   2  11  -6    5.88    0.69
   1  11  -6   10.82    0.86
  -1  11   6    7.84    1.07
   1  11  -6    8.92    1.28
   0 -11  -6   -0.09    0.29
   0  11  -6    0.11    0.19
   0  11  -6    0.00    0.36
   0  11   6   -0.19    0.38
  -1 -11  -6   32.81    2.44
   1  11   6   33.82    2.52
  -1  11  -6   32.25    2.14
  -1  11  -6   34.11    2.47
  -2 -11  -6    3.49    0.67
  -2  11  -6    3.66    0.83
  -2  11  -6    4.61    0.59
   2  11   6    2.87    0.73
  -3 -11  -6    0.87    0.37
   3  11   6    0.59    0.44
  -3  11  -6    1.18    0.29
  -3  11  -6    0.37    0.53
  -4 -11  -6    0.14    0.41
   4  11   6   -0.03    0.48
  -4  11  -6    0.15    0.30
  -4  11  -6   -0.15    0.60
  -5 -11  -6    4.48    0.87
   5  11   6    3.08    0.60
  -5  11  -6    4.33    0.73
  -6 -11  -6    3.04    0.93
  -6  11  -6    2.82    0.73
   6  11   6    1.00    0.64
  -7 -11  -6    1.89    0.73
  -7 -12   6    8.48    1.14
  -7  12   6    8.30    1.18
  -6 -12   6    1.16    0.47
  -6  12   6    1.20    0.51
  -5 -12   6   23.41    1.86
  -5  12   6   22.81    1.87
  -4 -12   6    0.17    0.40
   4  12  -6    0.78    0.26
   4  12  -6    0.21    0.21
  -4  12   6    0.23    0.38
   3  12  -6    7.20    0.62
   3  12  -6    6.01    0.70
  -3  12   6    3.36    1.03
   2  12  -6    4.32    0.49
  -2  12   6    2.27    0.56
   1  12  -6    1.22    0.37
  -1  12   6    0.14    0.47
   1  12  -6    0.81    0.39
   0 -12  -6    0.10    0.37
   0  12  -6    0.35    0.26
   0  12   6   -0.10    0.47
   0  12  -6    0.03    0.45
  -1 -12  -6   -0.01    0.37
  -1  12  -6    0.11    0.49
  -1  12  -6    0.30    0.26
   1  12   6   -0.22    0.47
  -2 -12  -6    0.44    0.41
  -2  12  -6    0.61    0.30
  -2  12  -6    0.00    0.54
   2  12   6    0.06    0.49
  -3 -12  -6    0.55    0.43
   3  12   6    0.68    0.57
  -3  12  -6    1.49    0.53
  -3  12  -6    0.34    0.64
  -4 -12  -6    1.38    0.49
   4  12   6    0.41    0.62
  -4  12  -6    0.83    0.36
  -5 -12  -6   13.70    1.52
  -5  12  -6   16.29    1.42
  -6 -12  -6   -0.04    0.62
  -6  12  -6   -0.26    0.50
  -6 -13   6    0.17    0.60
  -6  13   6   -0.13    0.63
  -5 -13   6    2.39    0.57
  -5  13   6    1.87    0.53
  -4 -13   6   10.00    1.15
   4  13  -6   10.26    0.76
  -4  13   6   11.58    1.26
  -3  13   6    3.12    0.69
   3  13  -6    3.53    0.68
   2  13  -6    0.55    0.45
   2  13  -6    2.18    0.44
   1  13  -6    0.45    0.48
   0  13  -6    0.00    0.54
   0  13  -6    0.32    0.29
  -1 -13  -6    1.23    0.46
  -1  13  -6    1.06    0.63
  -1  13  -6    2.40    0.52
  -2 -13  -6    3.36    0.87
  -2  13  -6    4.72    0.70
  -3 -13  -6    8.91    1.10
  -3  13  -6    9.80    1.02
  -4 -13  -6    0.48    0.58
  -4  13  -6    0.69    0.43
  -5 -13  -6    0.75    0.64
  -5  13  -6    0.31    0.55
  -4  14   6   14.09    1.48
   3  14  -6    0.47    0.30
  -3  14   6    0.22    0.55
   2  14  -6   11.06    1.21
  -2  14   6   12.56    1.36
   1  14  -6    1.92    0.64
   1  14  -6    2.63    0.57
  -1 -14  -6    3.52    0.67
  -1  14  -6    1.62    0.83
  -1  14  -6    3.98    0.67
  -2 -14  -6   14.52    1.61
  -2  14  -6   14.85    1.26
  -3 -14  -6    1.90    0.62
  -3  14  -6    4.05    0.78
  -4  14  -6    0.15    0.54
  -2  15   6    0.27    0.63
   2  15  -6    0.21    0.39
  -1  15   6    0.35    0.63
   1  15  -6    0.16    0.43
   0  15  -6    0.06    0.45
   0  15  -6    0.32    0.93
  -1 -15  -6   12.12    1.34
  -2  15  -6    0.30    0.54
 -11   0   7    0.43    0.40
 -10   0   7    0.22    0.27
  -9   0   7   73.18    3.93
  -8   0   7    0.01    0.13
  -7   0   7   12.69    0.85
  -6   0   7    0.00    0.07
  -2   0   7    0.00    0.04
  -1   0   7  139.38    6.82
   0   0   7    0.03    0.06
   0   0  -7    0.02    0.06
   1   0   7  128.50    6.18
  -1   0  -7  116.02    6.13
  -2   0  -7    0.04    0.09
   2   0   7   -0.05    0.09
  -3   0  -7   11.58    0.95
   3   0   7   11.93    0.95
  -4   0  -7    0.00    0.13
   4   0   7   -0.05    0.15
  -5   0  -7    6.63    0.69
   5   0   7    6.12    0.68
  -6   0  -7   -0.12    0.19
   6   0   7   -0.07    0.26
  -7   0  -7    0.10    0.24
   7   0   7    0.19    0.34
  -8   0  -7   -0.09    0.30
   8   0   7   -0.21    0.44
  -9   0  -7    8.08    0.82
   9   0   7    5.89    1.06
 -10   0  -7   -0.36    0.60
 -11  -1   7    0.61    0.41
 -11   1   7    0.71    0.41
 -10  -1   7    4.26    0.57
 -10   1   7    4.45    0.57
  -9  -1   7    1.49    0.34
  -9   1   7    1.33    0.36
  -8  -1   7   17.07    1.12
  -8   1   7   17.37    1.16
  -7  -1   7    2.90    0.31
  -7   1   7    2.70    0.33
  -6  -1   7   22.84    1.23
  -6   1   7   21.15    1.29
  -2  -1   7   32.88    1.65
  -2   1   7   32.25    1.77
  -1  -1   7   62.21    2.99
   1  -1  -7   54.87    2.96
  -1   1   7   59.37    3.07
   0  -1  -7  167.24    9.06
   0  -1   7  204.18    9.10
   0   1  -7  174.61    9.01
   0   1   7  197.78    9.16
  -1  -1  -7   10.09    0.82
   1  -1   7   11.25    0.81
   1   1   7   10.45    0.79
  -1   1  -7   10.86    0.80
  -2  -1  -7   24.43    1.61
   2  -1   7   25.71    1.59
   2   1   7   26.62    1.63
  -2   1  -7   23.86    1.57
  -3  -1  -7   26.76    1.81
   3  -1   7   29.02    1.83
  -3   1  -7   27.41    1.78
   3   1   7   29.01    1.82
   4  -1   7    1.34    0.32
  -4  -1  -7    2.25    0.36
  -4   1  -7    2.39    0.36
   4   1   7    1.33    0.31
   5  -1   7   10.89    0.97
  -5  -1  -7    9.29    0.88
  -5   1  -7    9.78    0.90
   5   1   7   10.27    0.92
   6  -1   7    7.20    0.78
  -6  -1  -7    8.08    0.82
   6   1   7    6.47    0.70
  -6   1  -7    7.63    0.73
  -7  -1  -7    0.29    0.24
   7  -1   7    0.15    0.34
  -7   1  -7    0.03    0.24
   7   1   7    0.05    0.33
   8  -1   7    0.41    0.45
  -8  -1  -7    1.00    0.32
   8   1   7    0.44    0.44
  -8   1  -7    0.76    0.31
   9  -1   7    0.39    0.62
  -9  -1  -7    0.30    0.41
   9   1   7    0.39    0.59
  -9   1  -7    0.26    0.38
 -10  -1  -7    0.92    0.61
 -10   1  -7    0.86    0.66
 -11  -2   7    0.01    0.42
 -11   2   7    0.13    0.42
 -10  -2   7    8.13    0.75
 -10   2   7    7.14    0.73
  -9  -2   7   10.19    0.82
  -9   2   7   10.41    0.86
  -8  -2   7    2.42    0.32
  -8   2   7    2.21    0.33
  -7  -2   7    0.25    0.09
  -7   2   7    0.05    0.12
  -6  -2   7    8.00    0.53
  -6   2   7    7.64    0.61
  -3   2   7   13.57    0.90
  -2  -2   7    8.11    0.48
  -2   2   7    7.56    0.60
   1  -2  -7   19.63    1.24
  -1  -2   7   22.45    1.20
  -1   2   7   21.07    1.32
   0  -2  -7    0.07    0.07
   0  -2   7   -0.01    0.06
   0   2   7   -0.02    0.08
   0   2  -7    0.05    0.06
  -1  -2  -7    1.12    0.23
   1  -2   7    0.92    0.19
   1   2   7    0.99    0.21
  -1   2  -7    1.28    0.22
   2  -2   7    0.15    0.10
  -2  -2  -7    0.44    0.15
   2   2   7    0.36    0.11
  -2   2  -7    0.46    0.16
   3  -2   7   19.72    1.38
  -3  -2  -7   18.63    1.38
  -3   2  -7   18.97    1.32
   3   2   7   18.55    1.32
  -4  -2  -7   39.49    2.55
   4  -2   7   42.00    2.57
  -4   2  -7   41.09    2.50
   4   2   7   42.83    2.55
  -5  -2  -7    0.41    0.17
   5  -2   7    0.23    0.22
   5   2   7    0.29    0.20
  -5   2  -7    0.46    0.15
   6  -2   7    0.04    0.28
  -6  -2  -7    0.40    0.22
  -6   2  -7    0.28    0.19
   6   2   7    0.29    0.26
   7  -2   7    0.26    0.38
  -7  -2  -7    0.21    0.27
   7   2   7   -0.02    0.32
  -7   2  -7    0.10    0.25
   8  -2   7   56.85    3.47
  -8  -2  -7   53.66    3.46
   8   2   7   58.03    3.43
  -8   2  -7   55.85    3.46
  -9  -2  -7    4.70    0.82
   9   2   7    3.53    0.99
  -9   2  -7    4.64    0.65
 -10  -3   7    3.73    0.59
 -10   3   7    4.55    0.78
  -9  -3   7   12.61    0.96
  -9   3   7   13.23    1.02
  -8  -3   7   24.96    1.53
  -8   3   7   25.43    1.64
  -7  -3   7    4.57    0.41
  -7   3   7    4.66    0.49
  -6  -3   7   21.34    1.19
  -6   3   7   20.61    1.35
  -5  -3   7   24.82    1.31
  -3  -3   7    0.05    0.04
  -3   3   7    0.02    0.09
  -2  -3   7   26.15    1.39
  -2   3   7   25.90    1.62
  -1  -3   7  261.58   12.19
   1  -3  -7  232.89   11.78
   1   3  -7  240.58   11.78
   1   3  -7  233.34   11.75
  -1   3   7  243.00   11.90
   0  -3   7   66.74    3.39
   0  -3  -7   59.01    3.44
   0   3  -7   64.80    3.31
   0   3   7   67.74    3.54
   1  -3   7    3.65    0.40
  -1  -3  -7    3.43    0.43
   1   3   7    3.24    0.38
  -1   3  -7    3.67    0.39
  -2  -3  -7   89.84    5.09
   2  -3   7  101.22    5.08
   2   3   7  100.44    5.12
  -2   3  -7   92.86    4.96
   3  -3   7    3.87    0.48
  -3  -3  -7    3.75    0.49
  -3   3  -7    3.77    0.45
   3   3   7    3.45    0.46
   4  -3   7   27.41    2.08
  -4  -3  -7   26.91    1.89
  -4   3  -7   28.57    1.83
   4   3   7   27.89    2.12
  -5  -3  -7   12.44    1.14
   5  -3   7   13.58    1.18
  -5   3  -7   12.58    1.08
   5   3   7   12.89    1.03
  -6  -3  -7    0.76    0.30
   6  -3   7    0.47    0.32
   6   3   7    0.27    0.25
  -7  -3  -7    4.00    0.62
   7  -3   7    2.91    0.66
  -7   3  -7    3.55    0.57
   7   3   7    2.64    0.57
   8  -3   7    0.24    0.54
  -8  -3  -7    1.07    0.36
   8   3   7    0.48    0.44
  -8   3  -7    0.56    0.31
  -9  -3  -7    0.09    0.44
   9  -3   7    0.14    0.72
   9   3   7   -0.02    0.60
  -9   3  -7    0.01    0.40
 -10  -4   7    8.21    0.83
 -10   4   7    8.72    0.87
  -9  -4   7   23.17    1.54
  -9   4   7   23.99    1.64
  -8  -4   7    0.17    0.16
  -8   4   7    0.22    0.19
  -7  -4   7   14.62    0.99
  -7   4   7   15.27    1.11
  -6  -4   7   12.42    0.82
  -6   4   7   11.88    0.95
  -5  -4   7    0.44    0.13
  -4  -4   7    8.56    0.61
  -4   4   7    9.81    0.82
  -3  -4   7    0.08    0.05
  -3  -4   7    0.17    0.07
  -3   4   7    0.05    0.12
  -2  -4   7   25.91    1.44
  -2   4   7   25.14    1.66
  -1  -4   7   18.00    1.09
   1  -4  -7   16.76    1.17
   1   4  -7   17.28    0.97
  -1   4   7   16.68    1.22
   1   4  -7   16.27    1.00
   0  -4   7    0.54    0.16
   0  -4  -7    0.81    0.21
   0   4  -7    0.65    0.18
   0   4  -7    0.94    0.17
   0   4   7    0.41    0.14
   1  -4   7   27.24    1.64
  -1  -4  -7   22.44    1.63
   1   4   7   26.06    1.70
  -1   4  -7   26.23    1.55
  -2  -4  -7    4.20    0.51
   2  -4   7    3.62    0.45
  -2   4  -7    4.07    0.45
   2   4   7    3.91    0.48
   3  -4   7   18.83    1.38
  -3  -4  -7   16.71    1.33
   3   4   7   17.04    1.27
  -3   4  -7   17.97    1.27
  -4  -4  -7   12.17    1.09
   4  -4   7   10.66    0.98
   4   4   7   11.68    0.95
  -4   4  -7   12.10    0.98
  -5  -4  -7   16.51    1.41
   5  -4   7   18.29    1.47
   5   4   7   18.17    1.38
  -5   4  -7   16.42    1.28
   6  -4   7    0.06    0.34
  -6  -4  -7   -0.12    0.28
   6   4   7   -0.09    0.26
   7  -4   7    3.11    0.75
  -7  -4  -7    3.70    0.58
  -7   4  -7    3.48    0.57
   7   4   7    2.89    0.58
  -8  -4  -7   15.82    1.35
   8  -4   7   15.01    1.46
  -8   4  -7   15.43    1.26
   8   4   7   15.08    1.26
  -9  -4  -7    1.12    0.49
  -9   4  -7    0.76    0.42
   9   4   7    0.53    0.61
 -10  -5   7    3.58    0.71
 -10   5   7    4.97    0.72
  -9  -5   7    7.11    0.70
  -9   5   7    6.51    0.91
  -8  -5   7    1.44    0.36
  -8   5   7    1.19    0.40
  -7  -5   7    2.02    0.32
  -7   5   7    2.06    0.37
  -6  -5   7    0.28    0.12
  -6   5   7    0.25    0.16
  -5  -5   7   22.09    1.41
  -5   5   7   25.28    1.72
  -4  -5   7   -0.01    0.09
  -4   5   7   -0.01    0.17
  -3  -5   7   53.30    2.91
  -3   5   7   54.48    3.16
  -2  -5   7    0.04    0.08
  -2   5   7    0.05    0.14
  -1  -5   7   41.13    2.34
   1  -5  -7   40.65    2.46
   1   5  -7   42.24    2.29
  -1   5   7   43.08    2.58
   1   5  -7   43.35    2.21
   0  -5   7   13.62    0.98
   0  -5  -7   13.04    1.05
   0   5   7   12.35    1.04
   0   5  -7   13.48    0.98
   0   5  -7   13.86    0.90
   1  -5   7    3.08    0.40
  -1  -5  -7    2.97    0.42
  -1   5  -7    2.84    0.33
   1   5   7    2.72    0.40
  -2  -5  -7   -0.06    0.14
   2  -5   7   -0.05    0.15
   2   5   7   -0.03    0.15
  -2   5  -7    0.00    0.10
  -3  -5  -7    0.74    0.23
  -3   5  -7    0.93    0.22
  -4  -5  -7    4.31    0.58
   4  -5   7    2.85    0.47
   4   5   7    3.94    0.53
  -4   5  -7    4.07    0.47
  -5  -5  -7   16.50    1.41
   5  -5   7   17.87    1.49
  -5   5  -7   17.28    1.35
   5   5   7   18.91    1.42
  -6  -5  -7    1.15    0.30
   6  -5   7    0.38    0.37
   6   5   7    0.47    0.29
  -6   5  -7    1.51    0.39
  -7  -5  -7    0.84    0.32
   7  -5   7    0.68    0.51
  -7   5  -7    0.91    0.27
   7   5   7    0.70    0.37
  -8  -5  -7    4.98    0.82
   8  -5   7    3.25    1.12
   8   5   7    4.92    0.85
  -8   5  -7    4.91    0.73
  -9  -5  -7   -0.28    0.51
  -9   5  -7   -0.46    0.45
   9   5   7   -0.55    0.68
 -10  -6   7    0.55    0.44
 -10   6   7    0.33    0.43
  -9  -6   7    6.77    0.70
  -9   6   7    6.06    0.74
  -8  -6   7    4.36    0.51
  -8   6   7    3.83    0.62
  -7  -6   7    0.58    0.18
  -7   6   7    0.74    0.24
  -6  -6   7    0.37    0.15
  -6   6   7    0.22    0.19
  -6   6   7    0.12    0.27
  -5  -6   7    4.03    0.44
  -4  -6   7   37.24    2.24
  -4   6   7   40.09    2.53
  -3  -6   7   14.99    1.09
  -3   6   7   15.06    1.25
  -2  -6   7    0.52    0.17
  -2   6   7    0.24    0.16
   2   6  -7    0.39    0.10
  -1  -6   7   16.89    1.19
   1  -6  -7   17.93    1.31
  -1   6   7   18.17    1.37
   1   6  -7   17.56    1.08
   1   6  -7   19.09    1.19
   0  -6   7    0.18    0.12
   0  -6  -7    0.69    0.21
   0   6  -7    0.67    0.15
   0   6   7    0.04    0.15
   0   6  -7    0.39    0.14
   1  -6   7   31.87    2.02
  -1  -6  -7   29.77    2.07
   1   6   7   31.17    2.08
  -1   6  -7   33.59    2.09
  -1   6  -7   31.40    1.88
  -2  -6  -7    7.25    0.79
  -2   6  -7    7.33    0.68
   3  -6   7    1.98    0.42
  -3  -6  -7    2.40    0.45
   3   6   7    1.63    0.35
  -3   6  -7    2.82    0.39
  -4  -6  -7   82.48    5.03
   4  -6   7   89.87    5.07
   4   6   7   96.51    5.00
  -4   6  -7   86.97    4.83
   5  -6   7    8.66    0.95
   5   6   7   10.90    1.00
   6  -6   7    0.23    0.44
  -6  -6  -7    0.51    0.30
   6   6   7   -0.17    0.32
  -6   6  -7    0.21    0.23
   7  -6   7    5.63    0.99
  -7  -6  -7    9.64    1.03
   7   6   7    8.47    0.93
  -7   6  -7    8.62    0.92
  -8  -6  -7    4.52    0.84
   8   6   7    3.42    0.90
  -8   6  -7    3.66    0.70
  -9  -6  -7    1.02    0.57
  -9   6  -7    0.09    0.49
  -9  -7   7   -0.01    0.35
  -9   7   7   -0.12    0.37
  -8  -7   7   12.83    1.05
  -8   7   7   12.43    1.09
  -7  -7   7   -0.02    0.21
  -7   7   7    0.09    0.41
  -7   7   7   -0.03    0.26
  -6  -7   7    0.10    0.18
  -6   7   7   -0.03    0.21
  -6   7   7   -0.14    0.33
  -5  -7   7    1.73    0.35
  -5   7   7    1.48    0.37
  -4  -7   7   11.03    0.91
  -4   7   7   10.76    1.04
  -3  -7   7   56.94    3.10
  -3   7   7   48.48    3.53
   2   7  -7   21.65    1.21
   2   7  -7   19.59    1.14
  -2   7   7   18.79    2.06
   1  -7  -7    1.41    0.30
  -1  -7   7    0.66    0.23
   1   7  -7    0.92    0.24
  -1   7   7    0.40    0.24
   1   7  -7    1.13    0.20
   0  -7   7   52.71    3.10
   0  -7  -7   51.80    3.21
   0   7  -7   55.40    2.94
   0   7  -7   56.12    3.15
  -1  -7  -7    8.67    0.88
  -1   7  -7    7.91    0.81
   1   7   7    7.47    0.78
  -1   7  -7    8.63    0.73
   2  -7   7    5.22    0.65
  -2  -7  -7    6.36    0.72
  -2   7  -7    6.87    0.61
   2   7   7    6.20    0.74
  -3  -7  -7    2.68    0.49
   3  -7   7    1.29    0.30
  -3   7  -7    2.45    0.35
   3   7   7    1.75    0.44
  -4  -7  -7   18.02    1.48
   4  -7   7   15.04    1.34
   4   7   7   19.65    1.48
  -4   7  -7   18.53    1.34
   5  -7   7   -0.04    0.38
  -5  -7  -7    0.21    0.28
   5   7   7    0.02    0.30
  -5   7  -7    0.24    0.21
  -6  -7  -7    8.65    0.98
   6  -7   7    5.75    0.97
  -6   7  -7    8.43    0.83
   6   7   7    7.77    0.92
  -7  -7  -7    0.58    0.40
   7  -7   7    0.38    0.61
  -7   7  -7    0.41    0.32
   7   7   7   -0.08    0.44
  -8  -7  -7    1.50    0.48
  -8   7  -7    1.30    0.40
   8   7   7    0.89    0.61
  -9   8   7   22.78    1.78
  -8  -8   7    0.02    0.33
  -8   8   7    0.15    0.62
  -8   8   7   -0.17    0.36
  -7  -8   7    0.39    0.26
  -7   8   7   -0.17    0.46
  -7   8   7    0.69    0.31
  -6  -8   7    4.72    0.57
  -6   8   7    2.73    0.71
  -6   8   7    5.94    0.79
  -5  -8   7   14.07    1.14
  -5   8   7   15.43    1.45
  -4  -8   7   24.80    1.73
  -4   8   7   25.94    2.00
  -3  -8   7    6.20    0.68
  -3   8   7    5.61    0.78
  -2   8   7    0.03    0.23
   2   8  -7    0.28    0.10
   2   8  -7    0.00    0.13
   1  -8  -7   80.99    4.64
  -1   8   7   87.11    4.86
   1   8  -7   78.63    4.23
   1   8  -7   83.42    4.45
   0  -8  -7    0.36    0.19
   0   8   7   -0.01    0.23
   0   8  -7    0.26    0.12
   0   8  -7    0.01    0.20
  -1  -8  -7    3.28    0.47
   1  -8   7    2.63    0.46
  -1   8  -7    3.87    0.42
  -1   8  -7    3.34    0.51
   1   8   7    3.06    0.55
   2  -8   7    0.03    0.23
  -2  -8  -7    0.01    0.22
   2   8   7   -0.12    0.25
  -2   8  -7    0.06    0.28
  -2   8  -7   -0.08    0.15
  -3  -8  -7   16.41    1.48
   3  -8   7   16.56    1.44
   3   8   7   18.60    1.49
  -3   8  -7   17.77    1.32
  -4  -8  -7   91.93    5.42
   4  -8   7   89.43    5.36
  -4   8  -7   88.48    5.13
   4   8   7  102.89    5.35
   5  -8   7    6.34    0.91
  -5  -8  -7    8.77    1.00
  -5   8  -7    8.84    0.87
   5   8   7    8.55    0.86
   6  -8   7    0.41    0.55
  -6  -8  -7    1.00    0.36
   6   8   7    1.08    0.43
  -6   8  -7    0.96    0.30
  -7  -8  -7    3.01    0.69
  -7   8  -7    2.76    0.65
  -8  -8  -7    6.85    1.08
   8   8   7    5.97    1.15
  -8   8  -7    5.83    0.87
  -9  -9   7    0.34    0.51
  -9   9   7   -0.14    0.55
  -8  -9   7   -0.14    0.44
  -8   9   7   -0.08    0.43
  -7  -9   7    0.29    0.32
  -7   9   7   -0.21    0.56
  -7   9   7    0.41    0.35
  -6  -9   7    0.27    0.27
  -6   9   7   -0.02    0.45
  -6   9   7    0.38    0.29
  -5  -9   7    2.10    0.46
  -5   9   7    1.50    0.43
  -5   9   7    1.69    0.54
  -4  -9   7    0.08    0.23
  -4   9   7    0.05    0.35
  -3  -9   7    2.46    0.44
   3   9  -7    2.62    0.24
   3   9  -7    2.38    0.25
  -3   9   7    1.39    0.37
  -2   9   7   -0.03    0.28
   2   9  -7   -0.05    0.17
   2   9  -7    0.03    0.11
   1  -9  -7    0.77    0.26
   1   9  -7    0.64    0.22
   1   9  -7    1.16    0.23
  -1   9   7    0.10    0.27
   0  -9  -7    0.15    0.23
   0   9  -7    0.01    0.13
   0   9   7   -0.08    0.27
   0   9  -7    0.00    0.25
  -1  -9  -7    3.68    0.52
  -1   9  -7    3.85    0.45
  -1   9  -7    3.48    0.59
   1   9   7    2.21    0.55
  -2  -9  -7   36.63    2.63
  -2   9  -7   36.17    2.32
  -2   9  -7   40.06    2.68
   2   9   7   39.37    2.59
  -3  -9  -7    6.65    0.76
   3   9   7    6.64    0.83
  -3   9  -7    7.15    0.93
  -3   9  -7    5.67    0.82
  -4  -9  -7    3.12    0.64
   4   9   7    2.88    0.66
  -4   9  -7    3.20    0.42
  -5  -9  -7    5.47    0.82
   5   9   7    3.29    0.72
  -5   9  -7    5.00    0.68
  -6  -9  -7   -0.02    0.42
   6   9   7   -0.24    0.52
  -6   9  -7   -0.29    0.32
  -7  -9  -7    1.29    0.51
  -7   9  -7    0.66    0.42
   7   9   7   -0.25    0.60
  -8  -9  -7    0.66    1.03
  -8 -10   7    8.88    1.07
  -8  10   7    9.59    1.12
  -7  10   7    1.29    0.42
  -6 -10   7    1.93    0.58
  -6  10   7    0.28    0.56
  -6  10   7    1.84    0.62
  -5 -10   7   14.29    1.21
  -5  10   7   14.30    1.33
  -5  10   7   13.03    1.48
  -4 -10   7    9.67    0.93
  -4  10   7    6.00    0.92
  -3 -10   7    2.31    0.52
   3  10  -7    2.53    0.29
   3  10  -7    1.94    0.30
  -2  10   7    7.03    0.99
   2  10  -7    8.31    0.75
   2  10  -7    9.02    0.68
   1 -10  -7   29.91    2.13
  -1  10   7   27.94    2.24
   1  10  -7   28.99    1.94
   1  10  -7   28.62    1.76
   0 -10  -7    0.12    0.27
   0  10  -7    0.14    0.44
   0  10   7   -0.11    0.32
   0  10  -7    0.05    0.16
  -1 -10  -7    0.16    0.27
  -1  10  -7    0.12    0.33
   1  10   7   -0.08    0.33
  -1  10  -7    0.15    0.19
  -2 -10  -7    0.51    0.31
   2  10   7    0.02    0.35
  -2  10  -7    0.25    0.38
  -2  10  -7    0.53    0.20
  -3 -10  -7   19.71    1.77
  -3  10  -7   20.49    1.85
   3  10   7   20.94    1.72
  -3  10  -7   20.83    1.55
  -4 -10  -7    2.55    0.63
  -4  10  -7    1.34    0.52
  -4  10  -7    2.94    0.52
   4  10   7    1.68    0.45
  -5 -10  -7    2.98    0.72
   5  10   7    1.25    0.49
  -5  10  -7    1.89    0.54
  -6 -10  -7   -0.06    0.49
  -6  10  -7   -0.22    0.39
   6  10   7   -0.22    0.62
  -7 -10  -7    0.05    0.57
  -7  10  -7    0.26    0.49
  -7 -11   7    0.16    0.48
  -7  11   7    0.18    0.51
  -6 -11   7    2.81    0.68
  -6  11   7    2.16    0.48
  -5 -11   7    0.86    0.53
  -5  11   7    0.59    0.39
  -4 -11   7    0.02    0.46
  -4  11   7    0.07    0.54
   3  11  -7    0.37    0.15
   3  11  -7    0.16    0.20
  -3  11   7    0.12    0.48
   2  11  -7    1.59    0.34
  -2  11   7    0.38    0.42
  -1  11   7    0.25    0.42
   1  11  -7    1.11    0.30
   1  11  -7    0.69    0.48
   0 -11  -7   17.29    1.53
   0  11  -7   16.46    1.23
   0  11  -7   18.02    1.48
   0  11   7   15.97    1.62
  -1 -11  -7    2.18    0.52
  -1  11  -7    2.06    0.39
   1  11   7    1.33    0.43
  -1  11  -7    1.70    0.45
  -2 -11  -7    0.10    0.37
   2  11   7   -0.12    0.44
  -2  11  -7    0.18    0.47
  -2  11  -7    0.08    0.23
  -3 -11  -7   11.44    1.26
  -3  11  -7   10.91    0.95
   3  11   7    9.92    1.03
  -3  11  -7    8.98    1.20
  -4 -11  -7   11.81    1.29
  -4  11  -7    7.99    1.37
  -4  11  -7   12.48    1.10
   4  11   7   12.13    1.30
  -5 -11  -7   -0.14    0.49
   5  11   7   -0.36    0.62
  -5  11  -7   -0.08    0.38
  -6 -11  -7    1.01    0.57
  -6  11  -7    0.33    0.43
  -7 -12   7    0.03    0.57
  -7  12   7   -0.09    0.63
  -6 -12   7    0.38    0.49
  -6  12   7   -0.08    0.53
  -5 -12   7   -0.05    0.44
  -5  12   7    0.11    0.48
  -4 -12   7   10.69    1.13
  -4  12   7   11.53    1.24
   3  12  -7    4.95    0.48
   2  12  -7    0.08    0.20
  -2  12   7    0.11    0.53
   2  12  -7   -0.23    0.34
   1  12  -7    3.53    0.71
  -1  12   7    1.53    0.53
   0 -12  -7   -0.07    0.38
   0  12  -7   -0.06    0.45
   0  12  -7    0.34    0.24
   0  12   7   -0.13    0.49
  -1 -12  -7    2.17    0.69
   1  12   7    0.78    0.51
  -1  12  -7    2.01    0.53
  -1  12  -7    2.73    0.48
  -2 -12  -7    0.73    0.44
  -2  12  -7    0.86    0.29
   2  12   7   -0.09    0.53
  -2  12  -7    0.41    0.59
  -3 -12  -7    4.07    0.87
  -3  12  -7    4.95    0.66
  -3  12  -7    3.11    0.73
   3  12   7    2.49    1.04
  -4 -12  -7   23.43    2.07
  -4  12  -7   22.47    1.67
  -5 -12  -7   -0.19    0.59
  -5  12  -7   -0.29    0.46
  -6 -13   7    0.97    0.60
  -6  13   7    1.04    0.67
  -5 -13   7    6.11    1.05
  -5  13   7    9.03    1.20
  -4  13   7    0.76    0.49
   3  13  -7    0.01    0.33
   3  13  -7    0.20    0.23
   2  13  -7   12.05    1.27
   1  13  -7    9.18    1.09
   0 -13  -7   17.10    1.64
  -1 -13  -7    5.95    1.00
  -1  13  -7    6.31    0.73
  -1  13  -7    5.07    1.14
  -2 -13  -7    0.19    0.52
  -2  13  -7   -0.10    0.71
  -2  13  -7    0.16    0.34
  -3 -13  -7    0.50    0.55
  -3  13  -7    0.68    0.39
  -4 -13  -7    1.99    0.64
  -4  13  -7    2.51    0.75
  -4  14   7    3.05    1.06
   3  14  -7    2.12    0.63
  -3  14   7    0.89    0.55
   2  14  -7    2.66    0.59
   1  14  -7   14.28    1.54
   1  14  -7   16.00    1.23
   0  14  -7    0.17    0.35
   0  14  -7    0.15    0.71
  -1 -14  -7    4.38    1.01
  -1  14  -7    3.07    0.86
  -1  14  -7    5.26    0.75
  -2 -14  -7    0.38    0.63
  -2  14  -7    0.54    0.42
  -3 -14  -7    1.57    0.66
  -3  14  -7    1.07    0.49
   2  15  -7    1.00    0.47
   1  15  -7    4.12    0.73
  -1  15  -7    2.86    0.80
 -10   0   8    0.36    0.27
  -9   0   8    0.08    0.19
  -8   0   8    0.96    0.24
  -7   0   8    0.03    0.09
  -6   0   8  106.62    5.24
  -3   0   8   -0.02    0.04
  -2   0   8    0.92    0.14
  -1   0   8   -0.01    0.06
   1   0  -8   -0.03    0.04
   0   0   8   14.90    0.96
   0   0  -8   12.99    0.91
   1   0   8   -0.01    0.09
  -1   0  -8    0.13    0.08
   2   0   8  200.64    9.73
  -2   0  -8  188.46    9.69
   3   0   8   -0.07    0.13
  -3   0  -8   -0.09    0.12
  -4   0  -8    4.84    0.56
   4   0   8    4.60    0.66
  -5   0  -8    0.06    0.17
   5   0   8   -0.08    0.22
   6   0   8   -0.18    0.28
  -7   0  -8   -0.06    0.27
   7   0   8    0.03    0.37
   8   0   8    0.49    0.50
  -8   0  -8    1.97    0.57
  -9   0  -8   -0.10    0.44
   9   0   8   -0.15    0.69
 -10  -1   8    6.78    0.67
 -10   1   8    6.73    0.69
  -9  -1   8    1.60    0.34
  -9   1   8    0.87    0.23
  -8  -1   8   10.64    0.77
  -8   1   8   10.63    0.80
  -7  -1   8   24.98    1.38
  -7   1   8   23.01    1.42
  -6  -1   8    1.66    0.18
  -6   1   8    1.52    0.22
  -3   1   8    1.69    0.20
  -2  -1   8   55.89    2.75
  -2   1   8   53.44    2.86
   1  -1  -8   16.71    1.04
  -1  -1   8   19.04    1.08
  -1   1   8   17.74    1.13
   0  -1  -8    7.27    0.62
   0  -1   8    8.74    0.64
   0   1   8    8.05    0.65
   0   1  -8    7.60    0.59
   1  -1   8    0.21    0.08
  -1  -1  -8    0.36    0.13
  -1   1  -8    0.49    0.14
   1   1   8    0.28    0.11
   2  -1   8   10.37    0.84
  -2  -1  -8   10.15    0.85
   2   1   8    9.27    0.79
  -2   1  -8   10.03    0.83
   3  -1   8   47.66    2.75
  -3  -1  -8   43.18    2.72
  -3   1  -8   45.28    2.70
   3   1   8   48.28    2.76
  -4  -1  -8    0.57    0.17
   4  -1   8    0.20    0.18
  -4   1  -8    1.03    0.27
   4   1   8    0.15    0.17
  -5  -1  -8    2.31    0.41
   5  -1   8    1.71    0.43
   5   1   8    1.15    0.37
  -5   1  -8    2.30    0.41
   6  -1   8    6.34    0.77
   6   1   8    6.22    0.74
   7  -1   8    0.84    0.40
  -7  -1  -8    1.51    0.43
  -7   1  -8    1.52    0.45
   7   1   8    1.31    0.39
  -8  -1  -8    8.54    0.95
   8  -1   8    5.53    0.93
  -8   1  -8    7.05    0.80
   8   1   8    6.91    0.89
  -9  -1  -8   -0.47    0.45
   9  -1   8    0.14    0.94
  -9   1  -8   -0.08    0.43
   9   1   8    0.12    0.71
 -10  -2   8    0.53    0.27
 -10   2   8    0.51    0.30
  -9  -2   8    2.78    0.37
  -9   2   8    2.22    0.42
  -8  -2   8    0.10    0.13
  -8   2   8    0.18    0.15
  -7  -2   8    0.55    0.16
  -7   2   8    0.62    0.22
  -6  -2   8   10.01    0.60
  -3  -2   8    8.86    0.49
  -3  -2   8    9.43    0.49
  -3   2   8    9.51    0.70
  -2  -2   8   11.17    0.66
  -2   2   8   10.61    0.80
  -1  -2   8  196.72    9.09
   1  -2  -8  178.24    9.12
  -1   2   8  198.82    9.28
   1   2  -8  175.04    8.99
   0  -2  -8    0.08    0.08
   0  -2   8    0.03    0.07
   0   2   8    0.05    0.09
   0   2  -8    0.03    0.06
  -1  -2  -8    0.46    0.15
   1  -2   8    0.35    0.10
   1   2   8    0.20    0.11
  -1   2  -8    0.47    0.15
  -2  -2  -8   28.66    1.91
   2  -2   8   30.61    1.89
   2   2   8   31.76    1.93
  -2   2  -8   30.22    1.86
   3  -2   8   16.93    1.26
  -3  -2  -8   15.54    1.25
  -3   2  -8   16.61    1.21
   3   2   8   16.08    1.20
  -4  -2  -8    7.17    0.76
   4  -2   8    6.02    0.66
   4   2   8    6.31    0.69
  -4   2  -8    7.59    0.71
  -5  -2  -8   -0.03    0.19
   5  -2   8   -0.01    0.25
  -5   2  -8    0.11    0.17
   5   2   8   -0.07    0.22
  -6  -2  -8   -0.13    0.25
   6  -2   8   -0.12    0.31
   6   2   8   -0.05    0.27
  -6   2  -8   -0.09    0.21
   7  -2   8   25.96    1.94
  -7  -2  -8   23.47    1.85
   7   2   8   25.46    1.85
  -7   2  -8   22.33    1.72
  -8  -2  -8    7.81    0.84
   8  -2   8    6.22    1.00
   8   2   8    6.61    0.92
  -8   2  -8    8.91    0.90
  -9  -2  -8    0.20    0.49
  -9   2  -8   -0.34    0.44
   9   2   8   -0.36    0.71
 -10  -3   8    0.33    0.29
  -9  -3   8    1.86    0.38
  -9   3   8    2.35    0.42
  -8  -3   8   21.36    1.33
  -8   3   8   21.97    1.45
  -7  -3   8  113.41    5.59
  -7   3   8  112.29    5.80
  -6  -3   8    7.10    0.48
  -4  -3   8    0.18    0.04
  -4  -3   8    0.24    0.06
  -4   3   8    0.10    0.11
  -3  -3   8    4.30    0.34
  -3  -3   8    4.23    0.30
  -3   3   8    4.08    0.44
  -2  -3   8    4.48    0.35
  -2   3   8    4.18    0.46
  -1  -3   8   10.46    0.69
   1  -3  -8    9.62    0.74
   1   3  -8    9.28    0.56
   1   3  -8    9.11    0.57
  -1   3   8    9.21    0.76
   0  -3   8   10.24    0.74
   0  -3  -8    8.52    0.76
   0   3  -8    9.59    0.68
   0   3   8    9.84    0.82
  -1  -3  -8    4.55    0.51
   1  -3   8    4.27    0.43
  -1   3  -8    4.82    0.47
   1   3   8    4.84    0.52
  -2  -3  -8    0.10    0.13
   2  -3   8   -0.07    0.12
   2   3   8    0.01    0.13
  -2   3  -8    0.08    0.10
  -3  -3  -8   59.01    3.57
   3  -3   8   67.62    3.62
   3   3   8   63.35    3.55
  -3   3  -8   58.22    3.43
   4  -3   8    5.25    0.65
  -4  -3  -8    5.86    0.64
  -4   3  -8    5.71    0.57
   4   3   8    5.32    0.64
   5  -3   8   -0.10    0.27
  -5  -3  -8    0.06    0.21
   5   3   8   -0.12    0.23
  -5   3  -8   -0.05    0.18
  -6  -3  -8    0.61    0.26
   6  -3   8    0.29    0.35
  -6   3  -8    0.43    0.21
   6   3   8    0.21    0.29
   7  -3   8    2.14    0.72
  -7  -3  -8    3.58    0.61
   7   3   8    2.40    0.66
  -7   3  -8    3.15    0.48
  -8  -3  -8    0.34    0.39
   8  -3   8    0.17    0.61
  -8   3  -8   -0.24    0.34
   8   3   8   -0.23    0.50
  -9  -3  -8   -0.13    0.50
   9   3   8    0.24    0.68
  -9   3  -8   -0.41    0.45
 -10  -4   8    0.68    0.35
 -10   4   8    0.37    0.35
  -9  -4   8    0.88    0.24
  -9   4   8    0.67    0.26
  -8  -4   8    1.32    0.30
  -8   4   8    1.09    0.36
  -7  -4   8    1.53    0.25
  -7   4   8    1.59    0.33
  -6  -4   8   32.67    1.79
  -5  -4   8   18.25    1.10
  -5   4   8   20.36    1.40
  -4  -4   8    0.64    0.14
  -4   4   8    0.52    0.15
  -3  -4   8    0.24    0.07
  -3  -4   8    0.40    0.14
  -3   4   8    0.21    0.12
  -2  -4   8    2.52    0.25
  -2   4   8    2.07    0.32
   1  -4  -8   23.26    1.53
  -1  -4   8   25.01    1.46
   1   4  -8   24.18    1.35
  -1   4   8   25.19    1.66
   1   4  -8   23.95    1.31
   0  -4   8   13.37    0.94
   0  -4  -8   11.58    0.97
   0   4   8   13.30    1.05
   0   4  -8   13.01    0.86
  -1  -4  -8    4.38    0.51
   1  -4   8    3.87    0.43
   1   4   8    3.74    0.49
  -1   4  -8    4.48    0.44
   2  -4   8  167.98    8.50
  -2  -4  -8  155.02    8.53
   2   4   8  180.07    8.61
  -2   4  -8  164.39    8.36
   3  -4   8    0.01    0.18
  -3  -4  -8    0.10    0.17
  -3   4  -8    0.19    0.13
   3   4   8   -0.07    0.27
   4  -4   8   10.27    1.02
  -4  -4  -8   10.93    1.01
   4   4   8   10.74    0.96
  -4   4  -8   12.19    1.00
  -5  -4  -8    0.06    0.23
   5  -4   8    0.02    0.29
  -5   4  -8   -0.01    0.18
   5   4   8   -0.25    0.25
   6  -4   8    3.45    0.68
  -6  -4  -8    4.63    0.68
   6   4   8    4.10    0.63
  -6   4  -8    4.54    0.57
   7  -4   8    0.91    0.50
  -7  -4  -8    1.58    0.50
  -7   4  -8    1.64    0.49
   7   4   8    1.46    0.41
   8  -4   8    0.96    0.70
  -8  -4  -8    2.07    0.67
   8   4   8    1.47    0.55
  -8   4  -8    1.75    0.61
  -9  -4  -8    0.63    0.53
  -9   4  -8   -0.20    0.45
   9   4   8    0.20    0.78
 -10  -5   8    6.42    0.80
 -10   5   8    7.10    0.86
  -9  -5   8   -0.02    0.26
  -8  -5   8    7.94    0.70
  -8   5   8    7.90    0.80
  -7   5   8    0.06    0.19
  -6  -5   8    4.10    0.41
  -6   5   8    4.14    0.66
  -5  -5   8    2.13    0.27
  -5   5   8    1.37    0.37
  -4  -5   8    9.96    0.75
  -4   5   8   11.08    0.97
  -3  -5   8   19.67    1.23
  -3  -5   8   16.85    1.10
  -3   5   8   18.71    1.37
  -2  -5   8   65.16    3.49
  -2   5   8   68.83    3.82
   1  -5  -8    0.16    0.12
  -1  -5   8    0.08    0.10
   1   5  -8    0.07    0.09
  -1   5   8    0.01    0.14
   1   5  -8    0.11    0.06
   0  -5   8    3.93    0.43
   0  -5  -8    4.22    0.52
   0   5  -8    4.51    0.42
   0   5   8    3.61    0.50
   0   5  -8    4.05    0.46
   1  -5   8    0.95    0.24
  -1  -5  -8    1.40    0.29
   1   5   8    0.80    0.22
   2  -5   8    0.25    0.16
  -2  -5  -8    0.63    0.22
   2   5   8    0.28    0.21
  -2   5  -8    0.69    0.18
   3  -5   8   -0.01    0.19
  -3  -5  -8   -0.08    0.18
   3   5   8   -0.01    0.19
  -3   5  -8    0.04    0.13
   4  -5   8    1.43    0.40
   4   5   8    1.69    0.37
  -4   5  -8    2.42    0.40
   5  -5   8    4.39    0.66
   5   5   8    4.46    0.64
  -6  -5  -8   13.82    1.31
   6  -5   8   12.39    1.28
   6   5   8   13.30    1.20
  -6   5  -8   14.46    1.21
  -7  -5  -8    0.76    0.36
   7  -5   8    0.13    0.57
  -7   5  -8    0.05    0.30
   7   5   8    0.27    0.40
  -8  -5  -8    0.80    0.45
   8   5   8    0.16    0.54
  -8   5  -8    0.54    0.37
  -9  -5  -8    0.02    0.60
 -10  -6   8    0.57    0.50
 -10   6   8    0.13    0.44
  -9  -6   8    0.61    0.30
  -9   6   8    0.38    0.34
  -8  -6   8    3.95    0.50
  -8   6   8    3.50    0.58
  -7  -6   8    0.21    0.17
  -7   6   8   -0.01    0.23
  -7   6   8    0.03    0.34
  -6  -6   8    0.11    0.15
  -6   6   8    0.00    0.19
  -6   6   8   -0.02    0.28
  -5  -6   8   20.88    1.34
  -5   6   8   19.92    1.78
  -4  -6   8    0.99    0.25
  -4   6   8    0.74    0.24
  -3  -6   8    0.91    0.25
  -3   6   8    0.67    0.20
  -2  -6   8    0.06    0.11
  -2   6   8    0.13    0.18
  -1  -6   8   49.00    2.75
   1  -6  -8   47.90    2.87
  -1   6   8   51.06    3.02
   1   6  -8   48.90    2.65
   1   6  -8   46.04    2.53
   0  -6  -8    2.63    0.42
   0  -6   8    2.22    0.33
   0   6   8    1.94    0.38
   0   6  -8    2.75    0.31
   0   6  -8    2.68    0.39
  -1  -6  -8    0.45    0.17
   1  -6   8    0.18    0.15
  -1   6  -8    0.83    0.19
  -1   6  -8    0.43    0.19
  -2  -6  -8   23.16    1.77
   2  -6   8   23.12    1.68
  -2   6  -8   24.13    1.58
   2   6   8   25.57    1.79
  -3  -6  -8    0.44    0.20
   3  -6   8    0.12    0.22
  -3   6  -8    0.39    0.14
   3   6   8    0.14    0.22
  -4  -6  -8    0.19    0.23
   4  -6   8    0.01    0.28
  -4   6  -8    0.16    0.17
   4   6   8   -0.10    0.25
   5  -6   8    0.08    0.36
  -5  -6  -8    1.08    0.29
   5   6   8    0.42    0.30
  -5   6  -8    0.86    0.23
  -6  -6  -8    0.31    0.31
   6  -6   8   -0.03    0.48
   6   6   8   -0.33    0.36
  -6   6  -8    0.17    0.25
   7  -6   8    3.67    1.03
  -7  -6  -8    5.87    0.85
  -7   6  -8    5.64    0.73
   7   6   8    4.73    0.82
  -8  -6  -8    0.62    0.48
   8   6   8    0.25    0.62
  -8   6  -8    0.15    0.40
  -9  -7   8    6.45    0.81
  -9   7   8    7.56    0.89
  -8  -7   8    6.70    0.71
  -8   7   8    5.52    1.00
  -8   7   8    6.51    0.82
  -7  -7   8   36.99    2.34
  -7   7   8   39.97    2.55
  -7   7   8   40.20    2.78
  -6  -7   8    8.06    0.75
  -6   7   8    8.61    1.01
  -6   7   8    8.27    0.83
  -5  -7   8   14.65    1.13
  -5   7   8   16.35    1.42
  -4  -7   8   59.05    3.45
  -4   7   8   65.01    3.81
  -3  -7   8  103.57    5.55
  -3   7   8  106.14    5.86
   2   7  -8    0.66    0.14
   2   7  -8    0.92    0.14
  -2   7   8    0.32    0.21
   1  -7  -8    0.13    0.17
  -1  -7   8   -0.02    0.14
  -1   7   8    0.02    0.20
   1   7  -8    0.04    0.14
   1   7  -8    0.06    0.08
   0  -7  -8    3.87    0.54
   0  -7   8    2.68    0.40
   0   7  -8    4.27    0.42
   0   7  -8    3.66    0.48
   0   7   8    2.74    0.51
   1  -7   8   21.97    1.58
  -1  -7  -8   20.61    1.64
  -1   7  -8   22.48    1.60
   1   7   8   22.05    1.69
  -1   7  -8   21.37    1.41
   2  -7   8   -0.01    0.22
  -2  -7  -8    0.08    0.20
  -2   7  -8    0.07    0.13
   2   7   8    0.00    0.23
   3  -7   8   92.24    5.28
  -3  -7  -8   90.14    5.32
  -3   7  -8   90.51    5.01
   3   7   8  100.46    5.32
  -4  -7  -8    9.79    1.26
   4  -7   8   11.73    1.15
   4   7   8   11.65    1.03
  -4   7  -8   13.46    1.19
  -5  -7  -8    0.26    0.29
   5  -7   8    0.24    0.42
   5   7   8    0.14    0.36
  -5   7  -8    0.73    0.23
   6  -7   8    2.22    0.56
   6   7   8    2.26    0.70
  -7  -7  -8    0.29    0.43
   7   7   8   -0.21    0.50
  -7   7  -8   -0.15    0.35
  -8  -7  -8    0.16    0.55
  -8   7  -8   -0.45    0.44
  -9  -8   8    0.68    0.44
  -9   8   8    0.23    0.46
  -8  -8   8    3.36    0.61
  -8   8   8    2.87    0.67
  -7  -8   8    0.39    0.27
  -7   8   8    0.13    0.50
  -7   8   8    0.14    0.30
  -6  -8   8   10.21    0.90
  -6   8   8   10.02    1.31
  -6   8   8    9.61    1.14
  -5  -8   8   24.26    1.68
  -5   8   8   25.60    2.02
  -4  -8   8    5.43    0.60
  -4   8   8    3.87    0.70
  -3  -8   8    0.40    0.20
  -3   8   8    0.13    0.28
   2   8  -8    3.60    0.36
   2   8  -8    3.81    0.34
  -2   8   8    3.59    0.62
   1  -8  -8   79.96    4.65
   1   8  -8   82.27    4.43
  -1   8   8   86.71    4.89
   0  -8  -8   13.20    1.18
   0  -8   8   12.12    1.06
   0   8   8   11.94    1.12
   0   8  -8   13.23    0.95
   0   8  -8   12.77    1.05
   1  -8   8    0.05    0.21
  -1  -8  -8    0.36    0.22
  -1   8  -8    0.22    0.14
  -1   8  -8    0.14    0.24
   1   8   8    0.10    0.24
  -2  -8  -8   18.09    1.53
   2  -8   8   15.26    1.39
  -2   8  -8   17.10    1.28
   2   8   8   17.87    1.51
  -2   8  -8   18.79    1.50
   3  -8   8   -0.06    0.31
  -3   8  -8    0.07    0.18
   3   8   8   -0.06    0.29
   4  -8   8   54.88    3.70
  -4  -8  -8   57.47    3.72
  -4   8  -8   58.21    3.44
   4   8   8   64.40    3.69
  -5  -8  -8    0.10    0.33
   5  -8   8   -0.08    0.47
  -5   8  -8    0.00    0.26
   5   8   8   -0.34    0.39
  -6  -8  -8    0.03    0.40
  -6   8  -8   -0.10    0.31
   6   8   8   -0.26    0.49
  -7  -8  -8    2.54    0.85
  -7   8  -8    2.26    0.63
   7   8   8    0.89    0.59
  -8  -8  -8    0.06    0.59
  -8   8  -8   -0.38    0.67
  -8  -9   8    4.05    0.77
  -8   9   8    3.56    0.79
  -7  -9   8    2.17    0.57
  -7   9   8    0.33    0.59
  -7   9   8    1.29    0.39
  -6  -9   8   12.85    1.09
  -6   9   8   10.23    1.30
  -6   9   8   12.84    1.22
  -5  -9   8    3.66    0.55
  -5   9   8    2.51    0.74
  -4  -9   8   14.88    1.21
  -4   9   8   13.76    1.40
  -3   9   8    0.05    0.33
   2   9  -8   47.71    2.68
  -2   9   8   50.00    3.30
   1  -9  -8    0.29    0.24
   1   9  -8    0.23    0.21
  -1   9   8    0.10    0.30
   1   9  -8    0.65    0.21
   0  -9  -8    0.27    0.23
   0   9  -8    0.28    0.15
   0   9   8   -0.04    0.28
   0   9  -8    0.14    0.24
  -1  -9  -8   10.04    1.04
  -1   9  -8   10.19    0.85
   1   9   8    9.78    1.08
  -1   9  -8   10.65    1.06
  -2  -9  -8    0.17    0.27
   2  -9   8    0.05    0.31
  -2   9  -8    0.34    0.19
  -2   9  -8   -0.01    0.34
   2   9   8   -0.09    0.31
  -3  -9  -8    0.93    0.30
   3  -9   8    0.10    0.35
  -3   9  -8    0.92    0.41
   3   9   8    0.60    0.36
  -3   9  -8    1.13    0.36
  -4  -9  -8   14.71    1.45
  -4   9  -8   15.95    1.28
   4   9   8   14.08    1.28
   5  -9   8    0.04    0.59
  -5  -9  -8    0.35    0.41
  -5   9  -8    0.25    0.30
   5   9   8   -0.36    0.46
  -6  -9  -8    2.73    0.73
   6   9   8    2.20    0.60
  -6   9  -8    3.19    0.60
  -7  -9  -8    0.10    0.53
  -7   9  -8    0.14    0.46
  -8 -10   8    1.53    0.66
  -8  10   8    0.16    0.55
  -7 -10   8    0.08    0.62
  -7  10   8   -0.08    0.43
  -6 -10   8   13.13    1.15
  -6  10   8   14.19    1.31
  -6  10   8   10.56    1.43
  -5 -10   8    1.36    0.35
  -5  10   8    0.28    0.49
  -4 -10   8   17.43    1.43
  -4  10   8   17.36    1.71
   3  10  -8    0.43    0.11
  -3  10   8    0.12    0.40
   2  10  -8    6.35    0.51
  -2  10   8    4.74    0.84
   2  10  -8    5.30    0.56
   1 -10  -8    1.96    0.51
  -1  10   8    0.58    0.35
   1  10  -8    0.86    0.26
   0 -10  -8    0.22    0.36
   0  10   8   -0.09    0.35
   0  10  -8   -0.04    0.17
  -1 -10  -8    1.00    0.30
  -1  10  -8    0.69    0.34
   1  10   8    0.29    0.36
  -1  10  -8    1.16    0.33
  -2 -10  -8    7.23    0.90
  -2  10  -8    4.57    0.86
  -2  10  -8    6.01    0.89
   2  10   8    4.85    0.85
  -3 -10  -8   -0.05    0.35
  -3  10  -8   -0.34    0.51
  -3  10  -8    0.04    0.25
   3  10   8   -0.06    0.41
  -4 -10  -8    8.18    1.03
   4  10   8    8.75    1.09
  -4  10  -8   10.07    0.95
  -4  10  -8    7.06    1.12
  -5 -10  -8    0.02    0.44
   5  10   8   -0.39    0.57
  -5  10  -8   -0.02    0.33
  -6 -10  -8    0.58    0.54
  -6  10  -8    0.13    0.42
  -7 -10  -8    2.65    0.79
  -7  10  -8    2.60    0.71
  -7 -11   8   26.17    2.04
  -7  11   8   30.04    2.26
  -6 -11   8    0.28    0.42
  -6  11   8    0.45    0.44
  -5 -11   8    8.57    1.43
  -5  11   8    8.80    0.95
  -4  11   8    0.08    0.54
   3  11  -8    5.78    0.48
   3  11  -8    5.96    0.45
   2  11  -8    0.16    0.26
  -2  11   8    0.06    0.46
   2  11  -8    0.35    0.16
   1  11  -8    9.72    0.95
  -1  11   8    5.96    1.02
   1  11  -8    9.86    0.78
   0 -11  -8    5.88    0.84
   0  11  -8    5.12    0.77
   0  11  -8    5.33    0.55
   0  11   8    2.81    0.81
  -1 -11  -8   11.29    1.17
  -1  11  -8   10.14    0.92
   1  11   8    8.92    1.15
  -1  11  -8    8.79    1.06
  -2 -11  -8    0.14    0.39
  -2  11  -8    0.04    0.26
  -2  11  -8    0.10    0.48
   2  11   8   -0.23    0.48
  -3 -11  -8    6.55    0.97
   3  11   8    5.74    0.97
  -3  11  -8    6.45    0.75
  -3  11  -8    3.17    0.99
  -4 -11  -8    0.15    0.45
  -4  11  -8    0.11    0.34
  -5 -11  -8    0.87    0.53
  -5  11  -8    0.83    0.40
  -6 -11  -8    0.65    0.61
  -6  11  -8    0.60    0.47
  -6 -12   8    4.85    0.94
  -6  12   8    4.34    0.92
  -5 -12   8   18.69    1.59
  -5  12   8   18.96    1.66
   3  12  -8   16.58    1.01
   3  12  -8   16.29    1.06
   2  12  -8   -0.10    0.33
   2  12  -8    0.15    0.20
  -1  12   8   14.14    1.73
   1  12  -8   16.01    1.13
   0 -12  -8   12.22    1.16
   0  12  -8   12.29    0.99
   0  12  -8   11.56    1.16
   0  12   8    7.35    1.12
  -1 -12  -8    2.42    0.73
  -1  12  -8    1.92    0.47
  -1  12  -8    1.47    0.55
   1  12   8    0.84    0.74
  -2 -12  -8    0.06    0.46
  -2  12  -8    0.03    0.63
  -2  12  -8   -0.06    0.31
  -3 -12  -8   -0.24    0.50
  -3  12  -8   -0.16    0.34
  -3  12  -8   -0.10    0.73
  -4 -12  -8    0.25    0.57
  -4  12  -8   -0.29    0.39
  -5 -12  -8    2.30    0.65
  -5  12  -8    2.21    0.49
  -5  13   8    0.36    0.60
  -4  13   8   -0.03    0.52
   3  13  -8    4.20    0.45
   2  13  -8   21.24    1.46
   2  13  -8   25.73    1.98
   1  13  -8    0.01    0.51
   1  13  -8    0.03    0.27
   0 -13  -8    0.32    0.51
   0  13  -8    0.26    0.57
   0  13  -8    0.35    0.29
  -1 -13  -8    1.48    0.51
  -1  13  -8    0.89    0.69
  -1  13  -8    0.99    0.33
  -2 -13  -8    1.21    0.54
  -2  13  -8    0.23    0.76
  -2  13  -8    0.79    0.37
  -3 -13  -8    0.39    0.59
  -3  13  -8    0.25    0.41
  -4 -13  -8   -0.08    0.68
  -4  13  -8   -0.22    0.48
  -4  14   8    0.54    0.86
  -3  14   8    5.13    0.95
   2  14  -8    2.13    0.52
   1  14  -8    0.83    0.34
   0  14  -8    3.92    0.65
  -1 -14  -8    0.03    0.61
  -1  14  -8    0.06    0.85
  -1  14  -8    0.02    0.39
  -2 -14  -8   15.00    1.64
  -2  14  -8   17.20    1.40
  -3  14  -8    3.16    0.86
 -10   0   9    0.04    0.27
  -9   0   9    7.49    0.66
  -8   0   9    0.03    0.13
  -7   0   9  104.57    5.20
  -3   0   9    2.83    0.25
  -2   0   9    0.00    0.06
   1   0  -9   40.14    2.21
  -1   0   9   46.40    2.39
   0   0  -9    0.04    0.07
   0   0   9   -0.03    0.08
   1   0   9   94.89    4.78
  -1   0  -9   86.55    4.71
   2   0   9   -0.07    0.12
  -2   0  -9   -0.06    0.12
   3   0   9   11.14    0.95
  -3   0  -9    9.91    0.88
  -4   0  -9    0.06    0.17
   4   0   9   -0.06    0.19
  -5   0  -9   39.97    2.64
   5   0   9   43.85    2.71
  -6   0  -9   -0.06    0.24
   6   0   9   -0.18    0.32
  -7   0  -9    3.35    0.53
   7   0   9    2.77    0.73
   8   0   9   -0.23    0.59
  -8   0  -9   -0.03    0.40
  -9   0  -9   -0.18    0.50
 -10  -1   9    0.83    0.27
 -10   1   9    0.66    0.29
  -9  -1   9    1.00    0.32
  -8  -1   9    2.69    0.32
  -8   1   9    2.66    0.35
  -7  -1   9    1.72    0.22
  -7   1   9    1.60    0.25
  -6  -1   9   19.39    1.11
  -4   1   9   38.40    2.06
  -3  -1   9   39.65    2.03
  -3   1   9   41.12    2.18
  -2  -1   9    0.09    0.05
  -2   1   9    0.03    0.07
  -1  -1   9    1.82    0.22
   1  -1  -9    1.57    0.21
  -1   1   9    1.71    0.24
   0  -1  -9    0.09    0.08
   0  -1   9    0.01    0.08
   0   1  -9   -0.05    0.07
   0   1   9    0.00    0.09
   1  -1   9    2.86    0.36
  -1  -1  -9    3.05    0.37
   1   1   9    3.02    0.39
  -1   1  -9    3.32    0.38
  -2  -1  -9   24.05    1.66
   2  -1   9   25.43    1.65
   2   1   9   26.09    1.68
  -2   1  -9   24.71    1.64
   3  -1   9   -0.02    0.16
  -3  -1  -9   -0.09    0.15
   3   1   9   -0.06    0.16
  -3   1  -9    0.02    0.14
  -4  -1  -9   31.27    2.14
   4  -1   9   32.05    2.12
   4   1   9   31.60    2.09
  -4   1  -9   32.26    2.11
   5  -1   9    4.26    0.55
  -5  -1  -9    5.78    0.69
   5   1   9    4.77    0.66
  -5   1  -9    6.12    0.64
   6  -1   9    8.80    0.97
  -6  -1  -9    9.70    0.98
   6   1   9    9.06    0.90
  -6   1  -9   10.15    0.99
   7  -1   9    1.46    0.46
  -7  -1  -9    1.39    0.34
  -7   1  -9    1.31    0.33
   7   1   9    1.08    0.41
   8  -1   9    0.08    0.62
  -8  -1  -9    0.15    0.39
   8   1   9    0.05    0.58
  -8   1  -9    0.35    0.38
  -9  -1  -9   -0.23    0.52
  -9   1  -9    0.20    0.50
 -10  -2   9    2.36    0.50
 -10   2   9    1.92    0.55
  -9  -2   9    0.42    0.19
  -9   2   9    0.31    0.21
  -8  -2   9   15.31    0.96
  -8   2   9   14.88    1.05
  -7  -2   9   19.46    1.09
  -7   2   9   18.40    1.21
  -4   2   9    0.87    0.20
  -3  -2   9    9.86    0.56
  -3   2   9    9.56    0.73
  -2  -2   9   22.24    1.22
  -2   2   9   21.16    1.36
   1  -2  -9   28.48    1.70
  -1  -2   9   30.74    1.69
   1   2  -9   29.32    1.54
  -1   2   9   31.22    1.84
   0  -2  -9    4.67    0.48
   0  -2   9    5.33    0.47
   0   2  -9    4.89    0.44
   0   2   9    5.41    0.53
  -1  -2  -9  114.71    6.39
   1  -2   9  131.22    6.40
   1   2   9  136.55    6.52
  -1   2  -9  118.21    6.30
   2  -2   9    8.69    0.77
  -2  -2  -9    7.95    0.75
  -2   2  -9    8.35    0.72
   2   2   9    7.90    0.76
  -3  -2  -9    2.67    0.42
  -3   2  -9    3.01    0.42
  -4  -2  -9    4.25    0.56
   4  -2   9    3.68    0.54
   4   2   9    3.10    0.50
  -4   2  -9    4.10    0.52
  -5  -2  -9    5.82    0.74
   5  -2   9    4.26    0.64
   5   2   9    4.77    0.57
  -5   2  -9    5.99    0.68
   6  -2   9   11.98    1.13
  -6  -2  -9   10.76    1.01
  -6   2  -9   10.97    0.95
   6   2   9   11.05    1.08
   7  -2   9   -0.06    0.47
  -7  -2  -9    0.00    0.32
   7   2   9   -0.18    0.41
  -7   2  -9    0.05    0.29
  -8  -2  -9    0.55    0.39
   8  -2   9    0.48    0.67
   8   2   9    0.04    0.59
  -8   2  -9    0.43    0.38
  -9  -2  -9   -0.11    0.54
  -9   2  -9   -0.29    0.48
 -10  -3   9    1.51    0.52
 -10   3   9    1.66    0.57
  -9  -3   9    6.42    0.58
  -9   3   9    6.45    0.68
  -8  -3   9    0.20    0.13
  -8   3   9    0.28    0.18
  -7  -3   9   13.04    0.80
  -7   3   9   12.67    0.95
  -6  -3   9   14.99    0.84
  -5  -3   9    0.21    0.07
  -5   3   9    0.26    0.14
  -4  -3   9   76.64    3.81
  -4   3   9   81.52    4.23
  -3  -3   9   40.59    2.05
  -3   3   9   40.07    2.35
  -2  -3   9   24.95    1.39
  -2   3   9   25.17    1.61
  -1  -3   9    0.26    0.07
   1  -3  -9    0.28    0.11
   1   3  -9    0.37    0.09
  -1   3   9    0.10    0.11
   1   3  -9    0.29    0.09
   0  -3  -9    7.22    0.67
   0  -3   9    7.89    0.65
   0   3   9    7.80    0.72
   0   3  -9    7.92    0.60
   1  -3   9  108.45    5.49
  -1  -3  -9   97.73    5.51
   1   3   9  113.34    5.63
  -1   3  -9  102.44    5.38
  -2  -3  -9   40.87    2.60
   2  -3   9   43.43    2.56
   2   3   9   44.07    2.61
  -2   3  -9   41.53    2.47
   3  -3   9   -0.05    0.18
  -3  -3  -9    0.26    0.16
  -3   3  -9    0.41    0.15
   3   3   9    0.06    0.18
   4  -3   9   32.68    2.14
  -4  -3  -9   28.17    2.05
   4   3   9   29.95    2.05
  -4   3  -9   29.27    1.96
  -5  -3  -9    5.70    0.72
   5  -3   9    4.83    0.70
  -5   3  -9    5.87    0.66
   5   3   9    4.89    0.67
  -6  -3  -9   12.46    1.19
   6  -3   9   10.28    1.09
  -6   3  -9   11.26    1.01
   6   3   9   12.90    1.15
  -7  -3  -9    2.90    0.61
   7  -3   9    1.68    0.52
   7   3   9    1.34    0.43
  -7   3  -9    2.34    0.54
  -8  -3  -9    0.45    0.43
   8   3   9   -0.09    0.58
  -8   3  -9   -0.09    0.37
  -9  -3  -9    0.81    0.57
  -9   3  -9    0.16    0.48
 -10  -4   9    0.83    0.32
 -10   4   9    0.52    0.36
  -9  -4   9    0.36    0.22
  -9   4   9    0.47    0.27
  -8  -4   9    8.66    0.69
  -8   4   9    9.47    0.85
  -7  -4   9    2.88    0.32
  -7   4   9    2.74    0.40
  -6  -4   9    0.16    0.09
  -5  -4   9    1.00    0.18
  -5   4   9    1.20    0.34
  -4  -4   9   -0.05    0.06
  -4  -4   9    0.00    0.08
  -4   4   9    0.05    0.14
  -3  -4   9   22.92    1.31
  -3   4   9   23.71    1.60
  -2  -4   9    3.01    0.31
  -2   4   9    2.26    0.37
   1  -4  -9    3.20    0.40
  -1  -4   9    2.84    0.33
   1   4  -9    3.01    0.25
   1   4  -9    2.85    0.26
  -1   4   9    2.60    0.36
   0  -4  -9   23.33    1.63
   0  -4   9   26.29    1.60
   0   4   9   26.30    1.75
   0   4  -9   25.54    1.49
  -1  -4  -9    0.96    0.26
   1  -4   9    0.34    0.12
   1   4   9    0.40    0.15
   2  -4   9    0.08    0.15
  -2  -4  -9    0.39    0.17
  -2   4  -9    0.71    0.20
  -3  -4  -9   12.65    1.15
   3  -4   9   13.02    1.11
  -3   4  -9   12.65    1.01
   3   4   9   12.71    1.06
   4  -4   9    0.58    0.25
  -4  -4  -9    1.47    0.35
   4   4   9    0.89    0.25
  -4   4  -9    1.49    0.32
   5  -4   9    7.84    0.91
  -5  -4  -9    6.19    1.13
   5   4   9    8.50    0.90
  -6  -4  -9    1.12    0.31
   6  -4   9    0.65    0.43
   6   4   9    0.52    0.36
  -6   4  -9    1.14    0.37
   7  -4   9    1.83    0.58
  -7  -4  -9    1.86    0.62
  -7   4  -9    2.22    0.47
   7   4   9    1.25    0.46
  -8  -4  -9   -0.03    0.46
  -8   4  -9   -0.29    0.37
   8   4   9   -0.27    0.60
  -9  -4  -9   -0.12    0.65
 -10   5   9    1.03    0.40
  -9  -5   9    0.52    0.26
  -8  -5   9    7.14    0.63
  -8   5   9    6.88    0.75
  -7  -5   9   11.38    0.83
  -7   5   9   11.61    0.97
  -7   5   9   11.71    1.11
  -6  -5   9    0.05    0.12
  -5  -5   9    3.16    0.35
  -5   5   9    2.98    0.46
  -4  -5   9    3.07    0.34
  -4   5   9    2.53    0.44
  -3  -5   9   61.45    3.38
  -3   5   9   69.83    3.80
  -2  -5   9    5.35    0.48
  -2   5   9    5.07    0.57
   1  -5  -9   16.18    1.22
  -1  -5   9   17.98    1.18
  -1   5   9   17.43    1.32
   1   5  -9   16.95    0.99
   1   5  -9   16.95    1.04
   0  -5   9    3.37    0.41
   0  -5  -9    3.35    0.45
   0   5  -9    3.43    0.36
   0   5   9    2.70    0.43
   0   5  -9    2.81    0.36
   1  -5   9   49.69    2.77
  -1  -5  -9   42.61    2.77
  -1   5  -9   44.11    2.56
   1   5   9   47.87    2.93
   2  -5   9    3.82    0.49
  -2  -5  -9    4.81    0.59
  -2   5  -9    5.28    0.51
   2   5   9    4.27    0.58
   3  -5   9    1.07    0.24
   3   5   9    0.78    0.23
  -4  -5  -9    0.00    0.23
   4  -5   9   -0.02    0.27
  -4   5  -9   -0.08    0.17
   4   5   9   -0.15    0.25
   5  -5   9    0.28    0.36
  -5  -5  -9    1.28    0.42
  -5   5  -9    1.30    0.37
   5   5   9    0.74    0.31
  -6  -5  -9    7.54    0.82
   6  -5   9    5.80    0.88
  -6   5  -9    8.74    0.87
   6   5   9    7.04    0.87
   7  -5   9    0.08    0.63
  -7  -5  -9    0.70    0.40
  -7   5  -9    0.72    0.33
   7   5   9    0.60    0.48
  -8  -5  -9    0.40    0.48
  -8   5  -9    0.63    0.41
  -9  -6   9    1.07    0.30
  -9   6   9    0.56    0.34
  -8  -6   9    8.07    0.71
  -8   6   9    7.72    0.80
  -8   6   9    7.15    0.98
  -7  -6   9    4.38    0.50
  -7   6   9    3.83    0.72
  -7   6   9    5.14    0.64
  -6   6   9    0.18    0.29
  -5  -6   9   -0.03    0.13
  -5   6   9   -0.04    0.24
  -4  -6   9    4.17    0.44
  -4   6   9    3.54    0.64
  -3  -6   9    5.25    0.49
  -3   6   9    6.50    0.72
  -2  -6   9   38.30    2.28
  -2   6   9   41.46    2.59
  -1  -6   9   18.52    1.27
   1  -6  -9   17.46    1.32
   1   6  -9   17.99    1.08
   1   6  -9   18.07    1.15
  -1   6   9   18.70    1.49
   0  -6  -9    3.20    0.47
   0  -6   9    2.26    0.34
   0   6  -9    2.65    0.39
   0   6  -9    2.93    0.32
   0   6   9    2.22    0.49
  -1  -6  -9    0.41    0.17
  -1   6  -9    0.34    0.20
  -1   6  -9    0.88    0.21
   1   6   9    0.00    0.19
   2  -6   9    1.86    0.40
  -2  -6  -9    2.30    0.45
   2   6   9    1.79    0.42
   3  -6   9    4.69    0.61
  -3  -6  -9    7.07    0.82
   3   6   9    6.49    0.76
  -3   6  -9    7.37    0.70
   4  -6   9    0.52    0.31
   4   6   9    0.42    0.28
  -4   6  -9    1.27    0.29
  -5  -6  -9    7.09    0.79
   5   6   9    6.13    0.76
  -5   6  -9    6.92    0.72
   6  -6   9   25.84    2.13
  -6  -6  -9   26.84    2.13
  -6   6  -9   27.17    1.91
   6   6   9   28.78    2.04
  -7  -6  -9    7.46    0.90
  -7   6  -9    6.57    0.74
   7   6   9    5.17    0.95
  -8  -6  -9    2.37    0.57
  -8   6  -9    1.62    0.47
  -9  -7   9    2.73    0.69
  -9   7   9    2.81    0.73
  -8  -7   9   19.60    1.38
  -8   7   9   21.29    1.56
  -8   7   9   15.43    1.63
  -7  -7   9    0.27    0.22
  -7   7   9    0.05    0.43
  -7   7   9    0.17    0.28
  -6  -7   9   23.68    1.59
  -6   7   9   25.63    1.94
  -5  -7   9    0.53    0.18
  -5   7   9    0.24    0.29
  -4  -7   9    0.51    0.18
  -4   7   9    0.25    0.27
  -3   7   9    5.60    0.74
  -2  -7   9   17.41    1.26
  -2   7   9   20.09    1.56
  -1  -7   9    7.78    0.71
   1  -7  -9    9.02    0.86
  -1   7   9    7.80    0.82
   1   7  -9    8.89    0.63
   1   7  -9    8.31    0.67
   0  -7   9    2.33    0.60
   0  -7  -9    3.71    0.55
   0   7   9    2.34    0.47
   0   7  -9    3.54    0.46
   0   7  -9    4.19    0.42
   1  -7   9    2.49    0.44
  -1  -7  -9    3.34    0.53
   1   7   9    2.56    0.49
  -1   7  -9    3.19    0.37
  -1   7  -9    2.49    0.48
   2  -7   9    7.96    0.82
  -2  -7  -9   10.05    1.02
  -2   7  -9   10.17    0.84
   2   7   9    9.74    1.00
   3  -7   9   -0.02    0.28
  -3  -7  -9    0.48    0.25
  -3   7  -9    1.03    0.26
   3   7   9    0.02    0.27
   4  -7   9    9.32    1.08
  -4  -7  -9   11.51    1.18
   4   7   9   11.13    1.12
  -4   7  -9   11.87    1.04
   5  -7   9    0.06    0.47
  -5  -7  -9    0.35    0.34
   5   7   9   -0.02    0.38
  -5   7  -9    0.49    0.26
  -6  -7  -9   48.39    3.37
   6  -7   9   48.34    3.66
   6   7   9   51.03    3.18
  -6   7  -9   53.37    3.21
  -7  -7  -9    3.62    0.84
  -7   7  -9    2.38    0.63
   7   7   9    1.06    0.69
  -8  -7  -9    1.07    0.58
  -8   7  -9    0.65    0.50
  -9  -8   9    0.42    0.44
  -9   8   9    0.43    0.47
  -8  -8   9    4.10    0.69
  -8   8   9    4.15    0.76
  -7  -8   9   27.40    1.87
  -7   8   9   28.02    2.28
  -7   8   9   30.51    2.10
  -6  -8   9    0.24    0.23
  -6   8   9    0.09    0.41
  -5  -8   9    0.00    0.21
  -5   8   9   -0.03    0.37
  -4  -8   9    3.77    0.53
  -4   8   9    2.50    0.62
  -3   8   9    7.14    0.90
   2   8  -9    6.67    0.48
  -2   8   9    6.83    0.85
   2   8  -9    6.81    0.46
  -1  -8   9   53.33    3.24
   1  -8  -9   57.22    3.41
   1   8  -9   53.94    2.96
   1   8  -9   57.87    3.15
  -1   8   9   59.74    3.58
   0  -8  -9    6.12    0.73
   0  -8   9    4.41    0.59
   0   8  -9    6.25    0.55
   0   8   9    4.65    0.72
   0   8  -9    5.75    0.64
  -1  -8  -9   17.78    1.50
   1  -8   9   17.37    1.42
   1   8   9   16.78    1.45
  -1   8  -9   19.18    1.47
  -1   8  -9   17.76    1.25
  -2  -8  -9    3.60    0.61
   2  -8   9    2.18    0.47
  -2   8  -9    3.04    0.56
  -2   8  -9    3.95    0.48
   2   8   9    2.37    0.56
  -3  -8  -9    1.19    0.30
   3  -8   9    0.22    0.33
  -3   8  -9    1.32    0.33
   3   8   9    0.19    0.32
  -4  -8  -9    1.87    0.52
   4  -8   9    0.56    0.43
   4   8   9    1.14    0.39
  -4   8  -9    2.40    0.45
   5  -8   9   11.05    1.32
  -5  -8  -9   16.52    1.54
  -5   8  -9   18.25    1.38
   5   8   9   17.44    1.52
  -6  -8  -9   17.44    1.60
  -6   8  -9   19.42    1.51
   6   8   9   15.54    1.50
  -7  -8  -9    1.60    0.53
  -7   8  -9    1.36    0.43
  -8  -9   9    1.07    0.41
  -8   9   9    0.34    0.46
  -7  -9   9    3.16    0.63
  -7   9   9    3.88    0.74
  -6  -9   9   -0.14    0.29
  -6   9   9   -0.07    0.52
  -6   9   9   -0.22    0.33
  -5  -9   9    0.17    0.26
  -5   9   9    0.01    0.42
  -4  -9   9    0.29    0.24
  -4   9   9    0.14    0.38
  -3   9   9    1.35    0.37
   2   9  -9    2.96    0.34
  -2   9   9    2.07    0.61
   2   9  -9    3.47    0.31
   1  -9  -9    0.30    0.25
  -1   9   9   -0.07    0.31
   1   9  -9    0.21    0.22
   1   9  -9    0.62    0.20
   0  -9  -9    3.92    0.54
   0  -9   9    2.78    0.44
   0   9  -9    3.99    0.45
   0   9  -9    3.64    0.53
   0   9   9    2.80    0.64
  -1  -9  -9   17.52    2.01
   1  -9   9   18.09    1.50
   1   9   9   19.32    1.67
  -1   9  -9   19.38    1.32
  -1   9  -9   19.85    1.55
   2  -9   9    0.85    0.33
  -2   9  -9    1.74    0.38
   2   9   9    1.12    0.35
   3  -9   9    0.03    0.39
  -3  -9  -9    0.43    0.32
  -3   9  -9    0.79    0.24
   3   9   9   -0.04    0.39
  -3   9  -9    0.44    0.45
  -4  -9  -9    4.28    0.76
  -4   9  -9    4.83    0.62
   4   9   9    3.06    0.80
  -5  -9  -9    0.57    0.45
  -5   9  -9    0.54    0.32
   5   9   9    0.07    0.54
  -6  -9  -9    1.62    0.51
  -6   9  -9    1.98    0.63
  -7  -9  -9    1.20    0.60
  -7   9  -9    1.23    0.48
  -8 -10   9    5.00    0.94
  -8  10   9    6.29    1.04
  -7 -10   9    8.28    0.95
  -7  10   9    8.87    1.12
  -6 -10   9    7.40    0.89
  -6  10   9    8.01    0.96
  -5 -10   9    2.12    0.58
  -5  10   9    1.25    0.56
  -4  10   9    0.37    0.48
  -3  10   9   23.73    2.06
   2  10  -9   13.80    0.93
   2  10  -9   13.33    0.85
  -2  10   9   10.61    1.20
  -1  10   9   -0.19    0.38
   1  10  -9    0.27    0.15
   1  10  -9   -0.03    0.26
   0 -10  -9    9.02    1.00
   0  10   9    7.04    1.01
   0  10  -9    9.09    0.75
  -1 -10  -9   32.97    2.40
  -1  10  -9   31.68    2.24
  -1  10  -9   29.92    1.99
   1  10   9   33.82    2.49
  -2 -10  -9    0.16    0.35
  -2  10  -9    0.12    0.44
   2  10   9   -0.11    0.43
  -2  10  -9    0.06    0.23
  -3 -10  -9    0.05    0.39
   3  10   9   -0.10    0.45
  -3  10  -9   -0.06    0.24
  -3  10  -9   -0.08    0.53
  -4 -10  -9    0.25    0.42
   4  10   9    0.06    0.52
  -4  10  -9    0.29    0.30
  -4  10  -9    0.45    0.61
  -5 -10  -9   12.58    1.32
  -5  10  -9   13.06    1.11
  -6 -10  -9    1.18    0.58
  -6  10  -9    1.17    0.47
  -7 -11   9    0.72    0.50
  -7  11   9   -0.02    0.56
  -6 -11   9   16.79    1.45
  -6  11   9   18.24    1.61
  -5 -11   9    0.15    0.60
  -4  11   9   11.24    1.84
  -3  11   9    0.03    0.55
  -2  11   9    7.52    1.15
   2  11  -9   10.15    0.81
   2  11  -9    9.37    0.68
   1  11  -9    1.39    0.31
   1  11  -9    0.82    0.33
  -1  11   9   -0.13    0.47
   0 -11  -9    6.76    0.87
   0  11  -9    5.40    0.54
   0  11  -9    5.55    0.80
   0  11   9    3.08    0.85
  -1 -11  -9    1.36    0.39
   1  11   9    0.23    0.49
  -1  11  -9    1.60    0.46
  -1  11  -9    0.60    0.44
  -2 -11  -9   13.56    1.39
  -2  11  -9   12.01    1.25
   2  11   9   11.09    1.33
  -2  11  -9   12.43    1.02
  -3 -11  -9   -0.10    0.46
  -3  11  -9   -0.27    0.61
  -3  11  -9   -0.21    0.30
  -4 -11  -9   -0.06    0.50
  -4  11  -9   -0.02    0.36
  -5 -11  -9    1.84    0.64
  -5  11  -9    1.81    0.45
  -6  11  -9    9.63    1.19
  -6 -12   9    1.12    0.54
  -6  12   9    1.44    0.59
  -5  12   9    2.50    0.84
   2  12  -9    4.78    0.46
   2  12  -9    4.02    0.62
   1  12  -9    1.12    0.36
   0 -12  -9    3.33    0.75
   0  12  -9    3.70    0.50
   0  12  -9    2.88    0.84
  -1 -12  -9    0.38    0.45
  -1  12  -9    0.12    0.57
  -1  12  -9    0.46    0.29
  -2 -12  -9    3.73    0.87
  -2  12  -9    3.04    0.58
  -2  12  -9    3.05    0.70
  -3 -12  -9    2.26    0.56
  -3  12  -9    1.96    0.58
  -3  12  -9    0.68    1.12
  -4 -12  -9    0.43    0.62
  -4  12  -9   -0.10    0.41
  -5  12  -9    0.32    0.50
  -5  13   9    0.86    0.63
   2  13  -9    1.88    0.40
   1  13  -9    0.38    0.26
   1  13  -9   -0.02    0.51
   0 -13  -9   10.69    1.26
   0  13  -9    8.15    1.18
   0  13  -9    9.86    0.89
  -1 -13  -9   11.99    1.28
  -1  13  -9   11.22    0.99
  -1  13  -9    7.88    1.32
  -2 -13  -9    6.77    1.10
  -2  13  -9    5.80    0.79
  -3 -13  -9    0.84    0.64
  -3  13  -9    0.07    0.41
  -4  13  -9    0.08    0.50
   0  14  -9   -0.08    0.37
  -1 -14  -9    1.00    0.67
  -1  14  -9    1.33    0.43
  -1  14  -9    0.03    0.93
  -2 -14  -9    0.27    0.82
  -2  14  -9    0.04    0.48
 -10   0  10    2.58    0.50
  -9   0  10   -0.03    0.19
  -8   0  10    2.35    0.30
  -7   0  10   -0.02    0.09
  -4   0  10  179.29    8.65
  -3   0  10    0.01    0.07
  -2   0  10    2.03    0.23
   1   0 -10    0.02    0.06
  -1   0  10   -0.01    0.08
   0   0 -10    6.61    0.58
   0   0  10    6.91    0.59
   1   0  10   -0.03    0.12
  -1   0 -10   -0.02    0.11
  -2   0 -10    0.44    0.15
   2   0  10    0.08    0.14
   3   0  10   -0.03    0.17
  -3   0 -10    0.12    0.16
   4   0  10   42.81    2.62
  -4   0 -10   39.36    2.58
   5   0  10   -0.03    0.27
  -5   0 -10    0.05    0.23
   6   0  10    0.17    0.36
  -6   0 -10    0.87    0.27
   7   0  10   -0.13    0.49
  -7   0 -10    0.02    0.33
  -8   0 -10    0.34    0.42
  -9   0 -10   -0.43    0.62
 -10  -1  10    0.44    0.27
 -10   1  10    0.40    0.29
  -9  -1  10    1.90    0.35
  -9   1  10    1.97    0.38
  -8  -1  10    2.67    0.31
  -8   1  10    2.56    0.33
  -7  -1  10    0.02    0.08
  -7   1  10    0.14    0.11
  -4  -1  10    0.07    0.04
  -4   1  10    0.10    0.09
  -3  -1  10   75.47    3.73
  -3   1  10   74.81    3.87
  -2  -1  10    0.06    0.07
  -2   1  10    0.08    0.08
  -1  -1  10    0.04    0.08
   1  -1 -10    0.15    0.07
  -1   1  10    0.04    0.09
   1   1 -10    0.08    0.06
   0  -1 -10   34.57    2.11
   0  -1  10   39.07    2.16
   0   1  10   40.00    2.23
   0   1 -10   35.00    2.05
   1  -1  10   20.13    1.35
  -1  -1 -10   18.74    1.35
  -1   1 -10   19.67    1.33
   1   1  10   21.55    1.42
   2  -1  10    2.20    0.34
  -2  -1 -10    2.93    0.43
   2   1  10    2.40    0.39
  -2   1 -10    3.34    0.43
  -3  -1 -10    0.24    0.16
   3  -1  10    0.05    0.17
   3   1  10   -0.10    0.18
  -3   1 -10    0.23    0.16
   4  -1  10    2.21    0.42
  -4  -1 -10    3.49    0.44
   4   1  10    2.13    0.40
  -4   1 -10    3.31    0.49
  -5  -1 -10   10.06    1.10
   5  -1  10    9.76    1.02
  -5   1 -10   10.87    1.03
   5   1  10   10.71    1.05
  -6  -1 -10   -0.10    0.29
   6  -1  10   -0.19    0.38
   6   1  10   -0.16    0.37
  -6   1 -10    0.06    0.26
  -7  -1 -10   -0.17    0.35
   7  -1  10    0.12    0.49
  -7   1 -10   -0.03    0.31
   7   1  10   -0.34    0.48
  -8  -1 -10    6.72    0.89
  -8   1 -10    6.43    0.87
  -9  -1 -10    0.00    0.78
  -9   1 -10    0.51    0.74
 -10  -2  10    1.69    0.48
 -10   2  10    1.26    0.32
  -9  -2  10   18.87    1.20
  -9   2  10   19.22    1.30
  -8  -2  10    1.23    0.22
  -8   2  10    0.72    0.20
  -7  -2  10    2.76    0.24
  -7   2  10    2.40    0.34
  -5   2  10   44.64    2.49
  -4   2  10    0.47    0.12
  -3  -2  10   77.15    3.78
  -3   2  10   76.16    4.03
  -2  -2  10    6.77    0.51
  -2   2  10    6.83    0.61
  -1  -2  10   11.46    0.79
   1  -2 -10   11.23    0.81
   1   2 -10   11.27    0.67
  -1   2  10   12.17    0.90
   0  -2  10    0.50    0.16
   0  -2 -10    0.76    0.20
   0   2 -10    0.70    0.17
   0   2  10    0.65    0.21
   1  -2  10   87.27    4.34
  -1  -2 -10   72.78    4.29
   1   2  10   84.50    4.40
  -1   2 -10   76.69    4.21
   2  -2  10    0.07    0.14
  -2  -2 -10    0.22    0.14
   2   2  10   -0.02    0.16
  -2   2 -10    0.21    0.13
  -3  -2 -10    0.42    0.17
   3  -2  10    0.18    0.19
  -3   2 -10    0.60    0.18
   3   2  10    0.15    0.19
   4  -2  10    2.75    0.45
  -4  -2 -10    3.59    0.48
   4   2  10    2.83    0.52
  -4   2 -10    4.77    0.57
   5  -2  10   -0.12    0.31
   5   2  10   -0.02    0.28
  -6  -2 -10    4.19    0.56
   6  -2  10    3.01    0.71
  -6   2 -10    4.74    0.62
   6   2  10    2.87    0.67
   7  -2  10    0.47    0.55
  -7  -2 -10    0.67    0.36
  -7   2 -10    0.77    0.31
   7   2  10    0.28    0.48
  -8  -2 -10    0.35    0.44
  -8   2 -10    0.03    0.40
 -10   3  10    0.05    0.34
  -9  -3  10    7.01    0.60
  -9   3  10    7.36    0.71
  -8  -3  10    1.30    0.24
  -8   3  10    0.96    0.33
  -7  -3  10    6.26    0.44
  -7   3  10    6.19    0.60
  -6   3  10   19.19    1.34
  -5  -3  10  139.31    7.23
  -5  -3  10  149.82    7.22
  -5   3  10  166.61    7.76
  -4  -3  10    6.32    0.39
  -4   3  10    6.14    0.60
  -3  -3  10  125.17    6.13
  -3   3  10  127.02    6.49
  -2  -3  10    2.73    0.27
  -2   3  10    2.66    0.37
   1  -3 -10    3.36    0.38
  -1  -3  10    3.36    0.35
   1   3 -10    3.23    0.24
   1   3 -10    3.31    0.33
  -1   3  10    3.25    0.43
   0  -3 -10    0.01    0.11
   0  -3  10   -0.01    0.10
   0   3  10   -0.06    0.14
   0   3 -10    0.00    0.08
  -1  -3 -10   18.01    1.36
   1  -3  10   21.05    1.39
   1   3  10   20.13    1.43
  -1   3 -10   19.27    1.30
   2  -3  10   11.16    1.08
  -2  -3 -10   11.29    1.01
  -2   3 -10   11.41    0.91
   2   3  10   11.01    1.08
   3  -3  10    0.80    0.21
   3   3  10    1.00    0.31
  -4  -3 -10    6.25    0.70
   4  -3  10    5.18    0.60
   4   3  10    5.25    0.62
  -4   3 -10    7.25    0.71
  -5  -3 -10   22.59    1.77
   5  -3  10   19.95    1.61
   5   3  10   22.03    1.68
  -5   3 -10   21.85    1.68
   6  -3  10   -0.07    0.43
  -6  -3 -10   -0.04    0.31
  -6   3 -10    0.10    0.27
   6   3  10   -0.14    0.39
  -7  -3 -10   -0.14    0.37
   7  -3  10    0.10    0.60
   7   3  10   -0.19    0.48
  -7   3 -10    0.07    0.32
  -8  -3 -10   -0.03    0.47
  -8   3 -10   -0.01    0.41
 -10   4  10    0.77    0.38
  -9  -4  10    1.77    0.41
  -9   4  10    2.00    0.49
  -8  -4  10    1.32    0.29
  -8   4  10    1.03    0.25
  -7  -4  10    0.02    0.11
  -7   4  10    0.06    0.33
  -7   4  10    0.10    0.18
  -6  -4  10   21.59    1.27
  -6   4  10   24.41    1.64
  -5  -4  10    3.47    0.31
  -5   4  10    3.41    0.49
  -4  -4  10   45.87    2.45
  -4  -4  10   49.58    2.54
  -4   4  10   48.25    2.85
  -3  -4  10    5.10    0.40
  -3   4  10    4.85    0.54
  -2  -4  10   37.44    2.05
  -2   4  10   36.24    2.29
  -1  -4  10    3.08    0.33
   1  -4 -10    3.13    0.40
   1   4 -10    2.85    0.25
   1   4 -10    2.71    0.24
  -1   4  10    2.62    0.42
   0  -4  10    7.14    0.63
   0  -4 -10    6.52    0.66
   0   4  10    7.24    0.71
   0   4 -10    7.28    0.58
  -1  -4 -10   17.35    1.34
   1  -4  10   19.02    1.31
   1   4  10   19.53    1.54
  -1   4 -10   18.74    1.25
  -2  -4 -10   -0.07    0.18
   2  -4  10    0.02    0.17
  -2   4 -10    0.05    0.12
   2   4  10    0.00    0.18
   3  -4  10    5.49    0.69
  -3  -4 -10    7.31    0.75
   3   4  10    6.70    0.75
  -3   4 -10    7.18    0.70
  -4  -4 -10   54.46    3.46
   4  -4  10   54.90    3.40
  -4   4 -10   53.57    3.25
   4   4  10   59.42    3.42
  -5  -4 -10    1.00    0.31
   5  -4  10    0.16    0.36
   5   4  10    0.26    0.31
  -5   4 -10    1.37    0.37
  -6  -4 -10    0.87    0.33
   6  -4  10    0.25    0.48
  -6   4 -10    0.87    0.28
   6   4  10    0.39    0.41
  -7  -4 -10    0.23    0.41
  -7   4 -10    0.37    0.35
   7   4  10   -0.08    0.52
  -8  -4 -10    2.98    0.91
  -8   4 -10    3.61    0.78
 -10   5  10    1.45    0.44
  -9  -5  10    0.37    0.26
  -9   5  10   -0.22    0.48
  -8  -5  10    5.95    0.54
  -8   5  10    5.74    0.66
  -8   5  10    4.20    0.78
  -7  -5  10    0.13    0.14
  -7   5  10    0.24    0.22
  -7   5  10   -0.02    0.31
  -6  -5  10    3.54    0.37
  -5  -5  10    2.50    0.30
  -5   5  10    1.87    0.42
  -4  -5  10    5.32    0.48
  -4  -5  10    4.05    0.39
  -4   5  10    4.82    0.60
  -3  -5  10    0.09    0.09
  -3   5  10   -0.01    0.18
  -2  -5  10    1.72    0.26
  -2   5  10    1.57    0.36
   1  -5 -10   11.82    0.95
  -1  -5  10   11.58    0.88
   1   5 -10   11.60    0.75
   1   5 -10   11.04    0.71
  -1   5  10   11.55    1.00
   0  -5 -10   74.81    4.34
   0  -5  10   83.35    4.30
   0   5  10   77.36    5.20
   0   5 -10   82.94    4.25
   0   5 -10   77.78    4.08
  -1  -5 -10    0.03    0.17
   1  -5  10   -0.04    0.21
  -1   5 -10    0.10    0.11
   1   5  10    0.01    0.19
   2  -5  10    8.97    0.86
  -2  -5 -10   10.65    1.00
   2   5  10   11.22    1.03
  -2   5 -10   11.11    0.89
   3  -5  10    0.02    0.24
  -3  -5 -10    0.01    0.22
  -3   5 -10    0.05    0.16
   3   5  10   -0.07    0.23
   4  -5  10    5.72    0.70
  -4   5 -10    7.85    0.69
   4   5  10    6.07    0.69
   5  -5  10   -0.07    0.41
  -5  -5 -10    0.20    0.29
  -5   5 -10    0.11    0.24
   5   5  10   -0.07    0.34
  -6  -5 -10    0.76    0.36
   6  -5  10    0.30    0.51
   6   5  10   -0.04    0.42
  -6   5 -10    0.47    0.27
  -7  -5 -10    0.28    0.43
   7   5  10    0.29    0.57
  -7   5 -10    0.44    0.35
  -8  -5 -10    7.45    1.07
  -8   5 -10    8.53    1.01
  -9  -6  10    7.46    0.78
  -9   6  10    8.46    0.92
  -9   6  10    5.13    1.12
  -8  -6  10    0.44    0.24
  -8   6  10   -0.20    0.46
  -8   6  10    0.27    0.31
  -7  -6  10    0.07    0.19
  -7   6  10   -0.10    0.37
  -7   6  10    0.04    0.25
  -6  -6  10    3.80    0.43
  -6   6  10    2.65    0.62
  -5  -6  10    4.85    0.49
  -5   6  10    4.37    0.64
  -4   6  10    0.14    0.26
  -3  -6  10    4.75    0.46
  -2  -6  10   13.59    0.96
  -2   6  10   11.12    1.51
   1  -6 -10    4.71    0.52
  -1  -6  10    4.31    0.47
   1   6 -10    4.18    0.39
   1   6 -10    4.93    0.39
  -1   6  10    4.13    0.60
   0  -6  10    0.13    0.16
   0  -6 -10   -0.05    0.18
   0   6 -10    0.16    0.10
   0   6 -10    0.26    0.19
   0   6  10    0.08    0.20
  -1  -6 -10   24.83    1.87
   1  -6  10   27.18    1.85
  -1   6 -10   26.52    1.68
   1   6  10   27.19    1.94
  -1   6 -10   29.16    1.87
  -2  -6 -10    0.65    0.21
   2  -6  10    0.45    0.23
   2   6  10    0.19    0.23
  -2   6 -10    0.88    0.26
  -3  -6 -10    2.57    0.52
   3  -6  10    0.93    0.28
   3   6  10    1.64    0.47
   4  -6  10    2.20    0.55
  -4  -6 -10    4.08    0.67
   4   6  10    3.07    0.63
  -4   6 -10    4.05    0.81
  -5  -6 -10    0.92    0.34
   5  -6  10    0.20    0.44
   5   6  10    0.07    0.40
  -5   6 -10    0.78    0.25
   6  -6  10    1.68    0.89
  -6  -6 -10    3.44    0.73
   6   6  10    2.43    0.52
  -6   6 -10    3.97    0.60
  -7  -6 -10   -0.13    0.49
  -7   6 -10    0.04    0.39
  -8  -6 -10    2.91    0.97
  -8   6 -10    1.29    0.48
  -9  -7  10    0.47    0.46
  -9   7  10    0.06    0.42
  -8  -7  10    3.00    0.55
  -8   7  10    1.49    0.56
  -8   7  10    3.28    0.65
  -7  -7  10    4.45    0.53
  -7   7  10    2.85    0.80
  -7   7  10    4.45    0.75
  -6  -7  10   12.14    0.94
  -6   7  10   11.55    1.17
  -5  -7  10   62.26    3.52
  -5   7  10   65.10    3.93
  -4   7  10    2.39    0.54
  -3   7  10   46.35    3.00
  -2  -7  10   20.53    1.46
  -2   7  10   24.28    1.81
   1  -7 -10   64.73    3.79
  -1  -7  10   65.09    3.75
   1   7 -10   61.98    3.37
  -1   7  10   71.33    4.04
   1   7 -10   67.24    3.51
   0  -7  10    1.11    0.33
   0  -7 -10    1.54    0.38
   0   7 -10    1.52    0.24
   0   7 -10    1.15    0.33
   0   7  10    0.70    0.25
   1  -7  10    9.33    0.86
  -1  -7 -10   10.65    1.03
  -1   7 -10   10.30    0.82
  -1   7 -10   11.29    1.00
   1   7  10    8.76    0.95
   2  -7  10    6.22    0.75
  -2  -7 -10    8.18    0.92
  -2   7 -10    8.67    0.77
   2   7  10    7.39    0.88
  -3  -7 -10    5.80    0.80
   3  -7  10    3.48    0.61
   3   7  10    3.86    0.62
  -4  -7 -10    0.07    0.30
   4  -7  10   -0.15    0.39
  -4   7 -10    0.04    0.22
   4   7  10   -0.18    0.35
   5  -7  10   15.67    1.65
  -5  -7 -10   20.77    1.72
  -5   7 -10   23.63    1.65
   5   7  10   20.99    1.66
  -6  -7 -10   -0.06    0.43
  -6   7 -10   -0.15    0.35
  -7  -7 -10    0.37    0.51
  -7   7 -10    0.90    0.43
  -9   8  10   12.47    1.28
  -8  -8  10    0.32    0.35
  -8   8  10    0.50    0.43
  -7  -8  10    3.93    0.58
  -7   8  10    2.66    0.60
  -7   8  10    4.67    0.72
  -6  -8  10    6.81    0.70
  -6   8  10    5.89    0.94
  -5  -8  10    1.82    0.41
  -5   8  10    0.71    0.39
  -4   8  10   55.07    3.54
  -3   8  10    6.84    0.90
  -2  -8  10   18.94    1.44
  -2   8  10   21.88    1.76
  -1  -8  10    1.74    0.40
   1  -8 -10    2.78    0.48
   1   8 -10    2.30    0.27
   1   8 -10    1.77    0.34
  -1   8  10    1.55    0.35
   0  -8 -10    9.31    0.92
   0  -8  10    7.88    0.82
   0   8 -10    8.77    0.68
   0   8  10    6.30    0.81
   0   8 -10    8.30    0.78
   1  -8  10   43.53    2.85
  -1  -8 -10   43.84    2.93
  -1   8 -10   47.56    2.96
   1   8  10   47.35    3.08
  -1   8 -10   43.73    2.59
  -2  -8 -10    5.36    0.79
   2  -8  10    3.38    0.56
  -2   8 -10    5.39    0.69
  -2   8 -10    6.06    0.57
   2   8  10    4.31    0.73
  -3  -8 -10    1.86    0.53
   3  -8  10    0.17    0.36
   3   8  10    0.44    0.35
   4  -8  10    2.79    0.80
   4   8  10    3.14    0.68
  -5  -8 -10    1.21    0.42
   5   8  10    0.42    0.56
  -5   8 -10    2.16    0.53
  -6  -8 -10   19.12    1.83
  -6   8 -10   23.55    1.74
  -7  -8 -10   -0.20    0.59
  -7   8 -10   -0.41    0.47
  -8  -9  10   20.12    1.62
  -8   9  10   25.08    1.89
  -7  -9  10   -0.10    0.34
  -7   9  10    0.22    0.44
  -6  -9  10   10.05    0.93
  -6   9  10    7.71    1.20
  -5  -9  10   -0.16    0.28
  -5   9  10    0.07    0.45
  -4   9  10    7.66    0.94
  -3   9  10    1.23    0.39
   2   9 -10    1.90    0.24
   2   9 -10    2.50    0.23
   1  -9 -10    0.91    0.29
   1   9 -10    0.50    0.22
  -1   9  10    0.06    0.34
   1   9 -10    1.00    0.23
   0  -9 -10   41.10    2.73
   0  -9  10   41.01    2.68
   0   9 -10   42.77    2.60
   0   9 -10   39.48    2.35
   0   9  10   43.72    2.92
  -1  -9 -10   25.19    1.96
   1  -9  10   24.12    1.85
  -1   9 -10   23.82    1.60
  -1   9 -10   26.49    1.86
   1   9  10   24.14    1.91
  -2  -9 -10    0.12    0.32
   2  -9  10   -0.09    0.36
  -2   9 -10    0.26    0.19
   2   9  10    0.07    0.38
  -2   9 -10   -0.11    0.39
   3  -9  10   -0.08    0.43
  -3  -9 -10    0.73    0.36
  -3   9 -10    0.56    0.48
   3   9  10   -0.02    0.42
  -3   9 -10    0.90    0.24
  -4  -9 -10    0.33    0.40
   4  -9  10   -0.04    0.89
   4   9  10   -0.10    0.49
  -4   9 -10    0.35    0.28
  -5  -9 -10    0.27    0.45
  -5   9 -10    0.12    0.35
  -6  -9 -10    0.01    0.56
  -6   9 -10    0.10    0.43
  -7 -10  10    1.30    0.44
  -7  10  10    0.69    0.50
  -6 -10  10    1.91    0.65
  -6  10  10    1.91    0.46
  -5 -10  10    0.24    0.34
  -5  10  10    0.02    0.59
  -4  10  10   23.40    1.99
  -3  10  10    0.82    0.46
  -2  10  10    1.55    0.47
   2  10 -10    2.67    0.28
   2  10 -10    2.15    0.31
   1 -10 -10    0.06    0.30
   1  10 -10    0.02    0.27
   1  10 -10    0.31    0.15
  -1  10  10   -0.12    0.41
   0 -10 -10    1.64    0.55
   0  10 -10    1.65    0.31
   0  10 -10    1.43    0.40
  -1 -10 -10    0.26    0.35
   1  10  10   -0.15    0.42
  -1  10 -10   -0.03    0.38
  -1  10 -10    0.15    0.20
  -2 -10 -10    4.44    0.76
  -2  10 -10    3.76    0.50
   2  10  10    2.15    0.54
  -2  10 -10    3.23    0.82
  -3 -10 -10    6.79    1.00
   3  10  10    4.40    0.97
  -3  10 -10    7.52    0.75
  -3  10 -10    4.13    1.03
  -4 -10 -10    6.71    0.99
  -4  10 -10    6.70    0.70
  -4  10 -10    3.47    1.13
  -5 -10 -10    0.11    0.55
  -5  10 -10    0.08    0.38
  -6 -10 -10    0.87    0.62
  -6  10 -10    0.91    0.48
  -7 -11  10    3.14    0.93
  -7  11  10    2.00    0.60
  -6 -11  10    0.52    0.45
  -6  11  10    1.07    0.53
  -3  11  10    5.43    0.95
   2  11 -10    5.78    0.46
   2  11 -10    4.95    0.52
  -1  11  10   23.67    2.18
   1  11 -10   27.86    1.79
   0 -11 -10    0.91    0.39
   0  11 -10    1.09    0.34
   0  11 -10    0.55    0.41
   0  11  10   -0.22    0.49
  -1 -11 -10    1.24    0.41
   1  11  10   -0.11    0.73
  -1  11 -10    0.33    0.47
  -2 -11 -10    0.06    0.46
  -2  11 -10    0.41    0.28
  -2  11 -10   -0.04    0.54
  -3 -11 -10    6.17    0.99
  -3  11 -10    3.45    1.17
  -3  11 -10    5.63    0.70
  -4 -11 -10    0.32    0.57
  -4  11 -10    0.41    0.39
  -5 -11 -10    2.43    0.66
  -5  11 -10    3.37    0.78
  -6  12  10    0.38    0.63
   2  12 -10    1.59    0.48
   2  12 -10    2.45    0.34
   1  12 -10    2.10    0.73
   1  12 -10    2.86    0.43
   0 -12 -10    0.85    0.46
   0  12 -10    1.17    0.41
   0  12 -10    0.84    0.50
  -1 -12 -10   14.88    1.46
  -1  12 -10   13.32    1.09
  -1  12 -10   13.28    1.39
  -2 -12 -10    7.49    1.10
  -2  12 -10    6.13    1.22
  -2  12 -10    6.63    0.77
  -3 -12 -10    3.69    1.00
  -3  12 -10    3.76    0.68
  -4 -12 -10    0.14    0.68
  -4  12 -10    0.22    0.44
   2  13 -10    1.58    0.42
   1  13 -10    6.27    0.63
   0 -13 -10   26.71    2.18
   0  13 -10   22.68    1.90
   0  13 -10   23.42    1.61
  -1 -13 -10    0.88    0.57
  -1  13 -10    0.56    0.34
  -1  13 -10    0.48    0.74
  -2 -13 -10    4.19    1.06
  -2  13 -10    2.55    0.66
  -2  13 -10    0.67    0.87
  -3 -13 -10   -0.04    0.71
  -3  13 -10    0.01    0.48
   0  14 -10    0.57    0.37
  -1 -14 -10    0.28    0.72
  -1  14 -10    0.08    0.42
 -10   0  11    0.16    0.35
  -9   0  11    4.96    0.49
  -8   0  11    0.01    0.13
  -7   0  11   15.50    0.93
  -5   0  11   59.58    3.01
  -4   0  11    0.00    0.08
  -3   0  11   62.87    3.25
  -2   0  11   -0.03    0.09
  -1   0  11   80.44    4.01
   1   0 -11   71.15    3.77
   0   0 -11    0.10    0.10
   0   0  11   -0.03    0.11
   1   0  11   -0.02    0.13
  -1   0 -11    0.12    0.12
  -2   0 -11    0.12    0.14
   2   0  11   -0.16    0.25
  -3   0 -11    8.78    0.84
   3   0  11    7.73    0.81
  -4   0 -11   -0.08    0.21
   4   0  11   -0.07    0.24
  -5   0 -11    0.72    0.27
   5   0  11    0.19    0.32
   6   0  11   -0.15    0.42
  -6   0 -11   -0.07    0.31
  -7   0 -11   20.66    1.72
   7   0  11   19.68    1.78
  -8   0 -11   -0.22    0.46
 -10   1  11    7.62    0.74
  -9  -1  11   13.36    0.89
  -9   1  11   12.79    0.93
  -8  -1  11    1.38    0.24
  -8   1  11    1.12    0.28
  -7  -1  11    1.81    0.20
  -7   1  11    1.54    0.26
  -5   1  11   16.24    1.03
  -4  -1  11    1.09    0.14
  -4   1  11    1.16    0.22
  -3  -1  11    9.28    0.61
  -3   1  11    8.90    0.69
  -2  -1  11   53.40    2.81
  -2   1  11   52.79    2.90
   1  -1 -11   64.96    3.52
  -1  -1  11   72.58    3.66
   1   1 -11   64.22    3.40
  -1   1  11   74.65    3.75
   0  -1 -11    0.15    0.10
   0  -1  11   -0.01    0.11
   0   1  11    0.02    0.12
   0   1 -11    0.05    0.09
  -1  -1 -11    3.23    0.42
   1  -1  11    2.85    0.38
  -1   1 -11    3.42    0.41
   1   1  11    3.26    0.42
  -2  -1 -11    1.52    0.30
   2  -1  11    0.88    0.29
  -2   1 -11    1.71    0.33
   2   1  11    0.97    0.29
  -3  -1 -11   56.14    3.47
   3  -1  11   61.24    3.49
   3   1  11   62.29    3.53
  -3   1 -11   57.30    3.43
   4  -1  11    2.03    0.47
  -4  -1 -11    3.07    0.50
  -4   1 -11    3.15    0.43
   4   1  11    1.53    0.41
  -5  -1 -11    0.19    0.26
   5  -1  11   -0.05    0.33
  -5   1 -11    0.20    0.25
   5   1  11   -0.07    0.33
   6  -1  11    6.19    0.82
  -6  -1 -11    9.00    0.93
  -6   1 -11   10.09    1.00
   6   1  11    8.01    0.97
   7  -1  11    0.21    0.96
  -7  -1 -11    0.10    0.38
  -7   1 -11    0.03    0.37
   7   1  11   -0.43    0.58
  -8  -1 -11    4.06    0.77
  -8   1 -11    4.18    0.76
 -10   2  11    8.33    0.83
  -9  -2  11    0.10    0.18
  -9   2  11    0.04    0.23
  -8  -2  11    9.76    0.62
  -8   2  11    8.56    0.71
  -7  -2  11    3.81    0.30
  -6   2  11    4.88    0.51
  -5   2  11   27.57    1.68
  -4  -2  11   18.39    0.98
  -4   2  11   18.19    1.22
  -3  -2  11   35.45    1.88
  -3   2  11   35.58    2.09
  -2  -2  11    1.52    0.20
  -2   2  11    1.32    0.24
   1  -2 -11   15.66    1.06
  -1  -2  11   16.98    1.10
  -1   2  11   16.82    1.20
   0  -2 -11   17.67    1.26
   0  -2  11   20.34    1.28
   0   2 -11   17.60    1.17
   0   2  11   19.99    1.35
  -1  -2 -11    4.98    0.57
   1  -2  11    5.45    0.56
   1   2  11    5.11    0.56
  -1   2 -11    4.77    0.50
   2  -2  11    3.87    0.46
  -2  -2 -11    4.44    0.54
  -2   2 -11    4.23    0.51
   2   2  11    3.40    0.47
   3  -2  11   60.03    3.41
  -3  -2 -11   52.77    3.36
   3   2  11   57.87    3.38
  -3   2 -11   55.52    3.30
   4  -2  11   16.17    1.39
  -4  -2 -11   16.40    1.38
  -4   2 -11   17.67    1.38
   4   2  11   16.19    1.39
  -5  -2 -11    0.85    0.28
   5  -2  11   -0.14    0.34
   5   2  11   -0.02    0.32
  -5   2 -11    0.79    0.25
   6  -2  11    5.38    0.86
  -6  -2 -11    6.88    0.84
   6   2  11    5.42    0.86
  -6   2 -11    6.81    0.81
  -7  -2 -11    0.93    0.40
  -7   2 -11    0.75    0.37
   7   2  11   -0.01    0.66
  -8  -2 -11    0.19    0.49
  -8   2 -11    0.32    0.47
 -10   3  11   11.73    1.03
  -9  -3  11    8.06    0.64
  -9   3  11    8.05    0.73
  -8  -3  11   -0.04    0.12
  -8   3  11    0.04    0.20
  -7  -3  11    5.84    0.39
  -7   3  11    5.17    0.64
  -6  -3  11    4.70    0.29
  -6   3  11    5.10    0.59
  -5  -3  11    0.81    0.14
  -5   3  11    0.91    0.30
  -4  -3  11    0.69    0.12
  -4   3  11    0.41    0.15
  -3  -3  11    1.51    0.19
  -3   3  11    1.20    0.28
  -2  -3  11   54.99    2.90
  -2   3  11   55.29    3.15
   1  -3 -11   40.00    2.46
  -1  -3  11   46.40    2.48
  -1   3  11   46.97    2.68
   0  -3  11    9.14    0.74
   0  -3 -11    7.88    0.73
   0   3  11    8.87    0.80
   0   3 -11    9.11    0.68
  -1  -3 -11    3.55    0.47
   1  -3  11    3.31    0.40
  -1   3 -11    3.69    0.43
  -2  -3 -11    0.25    0.18
   2  -3  11   -0.02    0.18
   2   3  11   -0.03    0.19
  -2   3 -11    0.08    0.15
  -3  -3 -11   16.07    1.30
   3  -3  11   15.65    1.30
  -3   3 -11   15.42    1.20
   3   3  11   16.01    1.33
   4  -3  11   11.99    1.15
  -4  -3 -11   12.10    1.09
  -4   3 -11   12.79    1.09
   4   3  11   12.10    1.15
  -5  -3 -11    1.34    0.34
   5  -3  11    0.37    0.38
   5   3  11    0.13    0.33
  -5   3 -11    1.65    0.37
   6  -3  11    1.33    0.50
  -6  -3 -11    2.31    0.63
  -6   3 -11    2.84    0.54
   6   3  11    2.01    0.46
  -7  -3 -11    1.28    0.43
  -7   3 -11    1.24    0.38
  -8  -3 -11    1.32    0.53
  -8   3 -11    1.17    0.47
 -10   4  11    0.81    0.43
  -9  -4  11    4.98    0.53
  -9   4  11    5.16    0.66
  -8  -4  11    1.85    0.30
  -8   4  11    1.02    0.35
  -8   4  11    1.77    0.43
  -7  -4  11    0.07    0.11
  -6  -4  11    1.09    0.19
  -6   4  11    0.63    0.24
  -5  -4  11    0.07    0.10
  -5  -4  11    0.03    0.08
  -5   4  11    0.02    0.19
  -4  -4  11    1.30    0.20
  -4   4  11    1.53    0.34
  -3  -4  11   13.19    0.85
  -3   4  11   13.06    1.06
  -2  -4  11    1.97    0.26
  -2   4  11    1.32    0.30
   1  -4 -11   68.15    3.76
  -1  -4  11   70.76    3.70
  -1   4  11   77.18    4.01
   1   4 -11   67.76    3.43
   1   4 -11   63.84    3.40
   0  -4 -11    0.37    0.16
   0  -4  11    0.11    0.13
   0   4 -11    0.20    0.10
   0   4  11   -0.03    0.16
  -1  -4 -11    0.89    0.30
  -1   4 -11    0.83    0.22
   1   4  11    0.63    0.19
   2  -4  11   14.88    1.19
  -2  -4 -11   13.50    1.18
  -2   4 -11   14.83    1.10
   2   4  11   13.24    1.19
   3  -4  11   16.97    1.39
  -3  -4 -11   18.67    1.48
  -3   4 -11   19.77    1.42
   3   4  11   20.57    1.56
   4  -4  11    3.75    0.64
   4   4  11    3.01    0.61
  -4   4 -11    5.02    0.54
   5  -4  11    0.37    0.40
  -5  -4 -11    1.78    0.50
   5   4  11    0.22    0.36
  -5   4 -11    2.17    0.40
  -6  -4 -11    1.22    0.41
   6  -4  11    0.28    0.52
   6   4  11    0.52    0.47
  -7  -4 -11    3.85    0.86
  -7   4 -11    4.32    0.71
  -8  -4 -11   -0.01    0.59
  -8   4 -11   -0.06    0.47
  -9  -5  11   18.34    1.18
  -9   5  11   14.39    1.47
  -8  -5  11    0.75    0.20
  -8   5  11    0.92    0.27
  -8   5  11    0.20    0.40
  -7  -5  11    1.80    0.30
  -7   5  11    1.06    0.33
  -6  -5  11    6.15    0.50
  -6   5  11    5.12    0.71
  -5  -5  11    3.91    0.39
  -5   5  11    2.94    0.54
  -4  -5  11    0.18    0.10
  -4   5  11    0.09    0.21
  -3  -5  11    5.97    0.50
  -3   5  11    5.60    0.66
  -2  -5  11   19.54    1.29
  -2   5  11   20.97    1.52
   1  -5 -11   73.71    4.14
  -1  -5  11   82.59    4.12
   1   5 -11   76.20    3.81
   1   5 -11   72.28    3.76
   0  -5 -11    5.80    0.66
   0  -5  11    5.93    0.58
   0   5 -11    5.59    0.54
   0   5  11    5.23    0.65
   0   5 -11    5.96    0.51
  -1  -5 -11    2.76    0.42
   1  -5  11    2.19    0.39
  -1   5 -11    2.32    0.32
   1   5  11    1.46    0.36
   2  -5  11    0.19    0.21
  -2  -5 -11    0.35    0.21
  -2   5 -11    0.88    0.26
   2   5  11    0.18    0.23
  -3  -5 -11   33.92    2.44
   3  -5  11   33.61    2.35
  -3   5 -11   36.09    2.26
   3   5  11   38.59    2.51
  -4  -5 -11    0.19    0.29
   4  -5  11    0.02    0.35
   4   5  11   -0.11    0.33
  -4   5 -11    0.10    0.40
  -5  -5 -11    6.56    0.87
   5   5  11    4.78    0.83
  -5   5 -11    7.52    0.81
  -6  -5 -11    0.88    0.42
  -6   5 -11    0.80    0.31
   6   5  11    0.26    0.50
  -7  -5 -11   -0.04    0.48
  -7   5 -11   -0.04    0.40
  -8  -5 -11    6.75    1.24
  -8   5 -11    6.05    0.93
  -9   6  11    0.44    0.62
  -9   6  11    2.84    0.70
  -8  -6  11    2.29    0.45
  -8   6  11    2.30    0.65
  -7  -6  11    2.35    0.37
  -7   6  11    1.19    0.39
  -6  -6  11   27.84    1.67
  -6   6  11   27.20    1.98
  -5  -6  11    1.79    0.32
  -5   6  11    0.90    0.30
  -4  -6  11    0.22    0.13
  -4   6  11    0.12    0.26
  -3  -6  11   15.09    1.07
  -3   6  11   16.47    1.33
  -2  -6  11   12.75    0.96
  -2   6  11   13.03    1.18
  -1  -6  11   36.13    2.12
   1  -6 -11   31.84    2.12
   1   6 -11   33.27    1.85
   1   6 -11   31.58    1.78
  -1   6  11   35.77    2.36
   0  -6 -11   18.64    1.45
   0  -6  11   18.88    1.43
   0   6  11   20.08    1.51
   0   6 -11   19.80    1.33
   0   6 -11   18.75    1.22
   1  -6  11    1.83    0.40
  -1  -6 -11    2.15    0.45
   1   6  11    1.41    0.45
  -1   6 -11    2.68    0.35
  -1   6 -11    2.14    0.42
  -2  -6 -11    9.35    0.99
   2  -6  11    8.82    0.89
   2   6  11    7.16    0.87
  -2   6 -11    9.38    0.78
   3  -6  11    1.32    0.33
  -3   6 -11    2.20    0.40
  -4  -6 -11    3.91    0.60
  -4   6 -11    4.47    0.59
  -5  -6 -11    0.41    0.37
   5  -6  11    0.18    0.51
   5   6  11   -0.06    0.43
  -5   6 -11    0.61    0.27
  -6  -6 -11    0.68    0.43
  -6   6 -11    0.75    0.35
  -7  -6 -11    3.49    0.92
  -7   6 -11    4.18    0.77
  -9   7  11    1.46    0.48
  -8  -7  11    2.78    0.53
  -8   7  11    2.41    0.68
  -7  -7  11    0.17    0.24
  -7   7  11    0.35    0.46
  -6  -7  11    6.88    0.64
  -6   7  11    5.55    0.86
  -5  -7  11    0.64    0.22
  -5   7  11    0.27    0.35
  -4   7  11    4.56    0.70
  -3  -7  11    1.33    0.32
  -3   7  11    1.39    0.49
  -2  -7  11    8.72    0.78
  -2   7  11   10.17    1.04
  -1  -7  11    5.18    0.59
   1  -7 -11    6.32    0.69
   1   7 -11    5.69    0.49
   1   7 -11    6.06    0.46
  -1   7  11    4.71    0.72
   0  -7  11   11.41    1.00
   0  -7 -11   11.14    1.05
   0   7 -11   11.78    0.94
   0   7 -11   11.49    0.83
   0   7  11   10.38    1.04
  -1  -7 -11    1.55    0.42
  -1   7 -11    1.62    0.31
  -1   7 -11    1.19    0.28
   1   7  11    0.61    0.30
   2  -7  11    0.22    0.28
  -2  -7 -11    0.23    0.27
   2   7  11   -0.08    0.30
  -2   7 -11    0.44    0.18
   3  -7  11    0.55    0.36
  -3  -7 -11    2.22    0.52
   3   7  11    0.87    0.35
  -4  -7 -11    0.33    0.36
   4  -7  11   -0.05    0.43
   4   7  11   -0.24    0.41
  -4   7 -11    0.35    0.24
  -5  -7 -11    0.11    0.42
  -5   7 -11    0.23    0.31
   5   7  11   -0.05    0.51
  -6  -7 -11    2.31    0.53
  -6   7 -11    3.43    0.67
  -7  -7 -11   -0.09    0.60
  -7   7 -11    0.03    0.47
  -8  -8  11   -0.08    0.35
  -8   8  11    0.02    0.44
  -7  -8  11    2.01    0.53
  -7   8  11    0.90    0.57
  -7   8  11    2.55    0.67
  -6  -8  11   11.04    0.92
  -6   8  11    7.79    1.04
  -5   8  11   14.05    1.41
  -4   8  11    3.76    0.68
  -3   8  11    4.65    0.77
  -2  -8  11    4.18    0.53
  -2   8  11    5.76    0.80
  -1  -8  11    3.43    0.54
   1  -8 -11    5.54    0.67
   1   8 -11    4.20    0.46
  -1   8  11    3.71    0.70
   1   8 -11    4.52    0.40
   0  -8  11    0.05    0.25
   0  -8 -11    0.29    0.25
   0   8  11    0.08    0.31
   0   8 -11    0.06    0.24
   0   8 -11    0.25    0.14
  -1  -8 -11   50.68    3.34
   1  -8  11   53.14    3.29
  -1   8 -11   53.82    3.86
   1   8  11   56.61    3.53
  -1   8 -11   50.72    2.96
  -2  -8 -11   15.35    1.40
   2  -8  11   12.78    1.20
  -2   8 -11   15.75    1.15
   2   8  11   14.61    1.41
  -2   8 -11   16.39    1.35
   3  -8  11    0.04    0.41
  -3  -8 -11    0.66    0.34
  -3   8 -11    1.32    0.38
   3   8  11    0.06    0.40
  -4  -8 -11    8.82    1.00
   4  -8  11    5.65    0.98
   4   8  11    7.01    1.01
  -4   8 -11    9.56    0.82
  -5  -8 -11    0.68    0.45
  -5   8 -11    0.96    0.35
  -6  -8 -11    1.18    0.54
  -6   8 -11    2.11    0.69
  -7   8 -11    9.01    1.43
  -8  -9  11    0.42    0.69
  -8   9  11    0.72    0.55
  -7  -9  11    0.92    0.36
  -7   9  11    0.61    0.45
  -6  -9  11    0.15    0.32
  -6   9  11    0.08    0.60
  -5   9  11    2.97    0.89
  -4   9  11    0.00    0.44
  -3   9  11    0.01    0.41
  -2   9  11   -0.02    0.39
   1  -9 -11    6.33    0.74
  -1  -9  11    4.41    0.61
  -1   9  11    4.30    0.82
   1   9 -11    5.45    0.55
   1   9 -11    6.08    0.49
   0  -9  11    0.01    0.32
   0   9  11    0.05    0.37
   0   9 -11    0.08    0.28
   0   9 -11    0.15    0.16
   1  -9  11    1.77    0.62
  -1  -9 -11    3.37    0.62
  -1   9 -11    4.29    0.47
  -1   9 -11    3.47    0.62
   2  -9  11    0.17    0.40
   2   9  11    0.88    0.42
  -2   9 -11    1.09    0.41
  -3  -9 -11   41.23    2.81
   3  -9  11   25.07    2.26
   3   9  11   35.14    2.51
  -3   9 -11   40.42    2.39
  -3   9 -11   38.68    2.64
  -4  -9 -11    0.55    0.45
  -4   9 -11    0.86    0.30
  -5  -9 -11    0.07    0.53
  -5   9 -11    0.01    0.38
  -6  -9 -11    0.10    0.60
  -6   9 -11   -0.13    0.48
  -7 -10  11    2.85    0.79
  -7  10  11    2.95    0.93
  -6 -10  11   16.05    1.35
  -5  10  11    2.20    0.82
  -4  10  11    2.13    0.57
  -3  10  11   10.29    1.29
  -2  10  11    0.29    0.46
   1 -10 -11   16.16    1.37
  -1  10  11   14.23    1.53
   1  10 -11   15.91    1.03
   1  10 -11   15.56    1.14
   0 -10 -11   12.59    1.22
   0  10  11    8.11    1.15
   0  10 -11   12.03    1.06
   0  10 -11   12.23    0.90
   1 -10  11    2.47    0.73
  -1 -10 -11    4.90    0.74
  -1  10 -11    3.22    0.72
  -2 -10 -11    7.51    1.02
   2 -10  11    4.20    0.86
  -2  10 -11    6.96    1.00
   2  10  11    5.59    1.31
  -2  10 -11    7.78    0.75
  -3 -10 -11    3.51    0.81
  -3  10 -11    3.80    0.56
  -3  10 -11    1.91    0.65
  -4 -10 -11    0.20    0.54
  -4  10 -11    0.01    0.35
  -5 -10 -11    0.23    0.60
  -5  10 -11    0.23    0.43
  -6  11  11   12.66    1.42
   1  11 -11    1.55    0.33
   1  11 -11    0.76    0.34
   0 -11 -11    9.63    1.10
   0  11 -11    8.15    0.92
   0  11 -11    9.75    0.81
  -1 -11 -11    0.82    0.44
  -1  11 -11    0.45    0.51
  -2 -11 -11   -0.02    0.50
  -2  11 -11    0.17    0.59
  -2  11 -11    0.35    0.28
  -3 -11 -11    9.36    1.18
  -3  11 -11    9.65    0.94
  -3  11 -11    6.18    1.29
  -4 -11 -11    4.33    1.09
  -4  11 -11    4.99    0.76
  -5  11 -11    0.24    0.52
   2  12 -11    0.76    0.26
   1  12 -11    8.70    0.91
   1  12 -11    9.36    0.75
   0 -12 -11   -0.15    0.49
   0  12 -11    0.51    0.26
   0  12 -11    0.11    0.51
  -1 -12 -11    0.55    0.53
  -1  12 -11    0.26    0.29
  -1  12 -11    0.16    0.61
  -2 -12 -11   19.21    1.79
  -2  12 -11   17.37    1.30
  -2  12 -11   13.01    1.65
  -3 -12 -11   -0.27    0.63
  -3  12 -11    0.02    0.40
  -4  12 -11   10.31    1.06
   1  13 -11    8.61    0.73
   0 -13 -11    0.74    0.60
   0  13 -11    0.77    0.36
  -1 -13 -11    0.63    0.62
  -1  13 -11    0.64    0.35
  -2 -13 -11    3.84    1.16
  -2  13 -11    3.88    0.70
  -9   0  12    0.18    0.19
  -8   0  12   14.10    0.90
  -6   0  12    1.43    0.23
  -5   0  12    0.00    0.10
  -4   0  12    0.79    0.18
  -3   0  12   -0.02    0.09
  -2   0  12  110.94    5.64
   1   0 -12    0.03    0.08
  -1   0  12   -0.02    0.11
   0   0  12    5.13    0.50
   0   0 -12    5.00    0.50
   1   0  12   -0.04    0.16
  -1   0 -12    0.07    0.14
   2   0  12    5.69    0.61
  -2   0 -12    6.75    0.69
   3   0  12   -0.05    0.22
  -3   0 -12    0.03    0.19
  -4   0 -12    8.71    0.87
   4   0  12    6.66    0.75
   5   0  12   -0.04    0.37
  -5   0 -12    0.08    0.29
   6   0  12    5.08    0.93
  -6   0 -12    7.66    0.78
  -7   0 -12    0.04    0.41
  -8   0 -12    0.79    0.53
  -9   1  12    0.57    0.22
  -8  -1  12    3.59    0.33
  -8   1  12    3.05    0.38
  -7  -1  12    0.90    0.16
  -6   1  12    2.13    0.31
  -5  -1  12    0.11    0.07
  -5   1  12    0.08    0.12
  -4  -1  12    2.52    0.24
  -4   1  12    2.36    0.31
  -3  -1  12   26.07    1.45
  -3   1  12   23.98    1.52
  -2  -1  12    8.31    0.64
  -2   1  12    8.29    0.69
   1  -1 -12   52.46    2.88
  -1  -1  12   58.47    3.05
   1   1 -12   50.70    2.78
  -1   1  12   60.07    3.14
   0  -1  12    1.31    0.27
   0  -1 -12    1.31    0.26
   0   1  12    1.07    0.25
   0   1 -12    1.55    0.23
   1  -1  12   -0.12    0.16
  -1  -1 -12    0.08    0.14
  -1   1 -12   -0.08    0.13
  -2  -1 -12   20.50    1.52
   2  -1  12   20.82    1.51
   2   1  12   20.71    1.53
  -2   1 -12   20.35    1.48
   3  -1  12    0.94    0.24
  -3   1 -12    1.83    0.38
   3   1  12    1.02    0.28
  -4  -1 -12    0.04    0.24
   4  -1  12   -0.05    0.29
  -4   1 -12   -0.08    0.23
   4   1  12   -0.07    0.29
  -5  -1 -12    0.43    0.30
   5  -1  12   -0.07    0.36
   5   1  12   -0.10    0.38
  -5   1 -12    0.25    0.27
   6  -1  12    0.92    0.50
   6   1  12    1.56    0.49
  -7  -1 -12    0.44    0.43
  -7   1 -12    0.07    0.41
  -8  -1 -12    0.32    0.55
  -8   1 -12   -0.01    0.54
  -9  -2  12    1.36    0.32
  -9   2  12    1.60    0.43
  -8  -2  12    0.85    0.19
  -8   2  12    0.94    0.33
  -7   2  12   49.03    2.77
  -6   2  12    0.07    0.17
  -5  -2  12    0.01    0.05
  -5   2  12   -0.01    0.15
  -4  -2  12   28.97    1.53
  -4   2  12   28.85    1.77
  -3  -2  12  127.18    6.29
  -3   2  12  128.56    6.54
  -2  -2  12    0.04    0.09
  -2   2  12    0.14    0.13
  -1  -2  12   -0.05    0.11
   1  -2 -12    0.01    0.11
  -1   2  12   -0.01    0.14
   0  -2 -12    1.16    0.27
   0  -2  12    0.91    0.25
   0   2 -12    1.38    0.23
   0   2  12    0.78    0.19
  -1  -2 -12   28.29    1.91
   1  -2  12   28.41    2.38
  -1   2 -12   29.26    1.84
   1   2  12   33.13    2.02
  -2  -2 -12    2.83    0.45
   2  -2  12    2.05    0.39
  -2   2 -12    2.39    0.41
   2   2  12    1.54    0.36
  -3  -2 -12   13.38    1.19
   3  -2  12   11.54    1.06
  -3   2 -12   13.28    1.12
   3   2  12   13.73    1.20
   4  -2  12    0.04    0.30
  -4   2 -12    0.60    0.24
   4   2  12   -0.15    0.29
   5  -2  12    3.87    0.78
  -5  -2 -12    7.10    0.81
   5   2  12    4.61    0.76
  -5   2 -12    7.33    0.73
  -6  -2 -12   -0.16    0.38
   6  -2  12    0.21    0.51
   6   2  12   -0.22    0.50
  -6   2 -12   -0.03    0.33
  -7  -2 -12    3.11    0.71
  -7   2 -12    3.36    0.70
  -8  -2 -12    0.10    0.56
  -8   2 -12    0.11    0.52
  -9  -3  12    2.74    0.37
  -9   3  12    2.24    0.50
  -8  -3  12    0.37    0.12
  -8   3  12    0.26    0.22
  -7  -3  12    0.14    0.08
  -7   3  12    0.18    0.26
  -6   3  12    5.30    0.58
  -5  -3  12    4.07    0.28
  -5   3  12    3.68    0.49
  -4  -3  12    1.55    0.18
  -4   3  12    1.43    0.35
  -3  -3  12   48.46    2.58
  -3   3  12   49.89    2.88
  -2  -3  12    0.27    0.11
  -2   3  12    0.26    0.16
  -1  -3  12   53.28    2.87
   1  -3 -12   48.38    2.84
  -1   3  12   53.76    3.05
   0  -3  12    2.36    0.32
   0  -3 -12    2.77    0.40
   0   3  12    2.88    0.47
   0   3 -12    2.93    0.35
  -1  -3 -12   17.91    1.40
   1  -3  12   19.34    1.47
  -1   3 -12   18.50    1.29
   1   3  12   20.61    1.49
   2  -3  12    1.94    0.41
  -2  -3 -12    2.90    0.47
  -2   3 -12    2.69    0.41
   2   3  12    1.96    0.45
   3  -3  12   17.61    1.43
  -3  -3 -12   18.44    1.46
   3   3  12   17.36    1.42
  -3   3 -12   17.34    1.31
   4  -3  12    1.53    0.36
   4   3  12    1.39    0.36
  -4   3 -12    2.81    0.63
   5  -3  12    1.39    0.43
  -5  -3 -12    3.23    0.67
   5   3  12    1.86    0.41
  -6  -3 -12    5.50    0.85
  -6   3 -12    5.49    0.63
   6   3  12    4.59    0.90
  -7  -3 -12    4.50    0.91
  -7   3 -12    5.46    0.83
  -8  -3 -12   -0.13    0.66
  -8   3 -12   -0.23    0.53
  -9   4  12   -0.06    0.46
  -9   4  12   -0.11    0.32
  -8  -4  12    4.81    0.43
  -8   4  12    5.10    0.59
  -7  -4  12    5.57    0.42
  -7   4  12    5.06    1.06
  -6  -4  12    1.63    0.21
  -6   4  12    1.09    0.27
  -5  -4  12    2.66    0.26
  -5   4  12    2.59    0.46
  -4  -4  12   29.45    1.60
  -4   4  12   28.49    1.92
  -3  -4  12   21.59    1.31
  -3   4  12   22.13    1.58
  -2  -4  12   23.23    1.46
  -2   4  12   24.48    1.70
  -1  -4  12    1.30    0.26
   1  -4 -12    1.50    0.29
  -1   4  12    1.10    0.33
   0  -4  12   60.09    3.25
   0  -4 -12   51.14    3.23
   0   4  12   64.20    3.50
   0   4 -12   54.29    3.04
  -1  -4 -12    5.07    0.61
   1  -4  12    5.13    0.57
  -1   4 -12    5.18    0.51
   1   4  12    4.30    0.54
   2  -4  12   21.96    1.56
  -2  -4 -12   20.59    1.59
  -2   4 -12   21.99    1.49
   2   4  12   22.29    1.68
  -3  -4 -12    0.52    0.25
   3  -4  12    0.07    0.28
   3   4  12   -0.06    0.27
  -4  -4 -12    1.60    0.52
   4  -4  12    0.29    0.34
   4   4  12   -0.02    0.33
  -4   4 -12    1.37    0.38
  -5  -4 -12    0.19    0.34
   5  -4  12   -0.14    0.45
   5   4  12   -0.45    0.43
  -5   4 -12   -0.10    0.27
  -6  -4 -12    9.95    1.04
  -6   4 -12   10.72    1.06
  -7  -4 -12    0.65    0.53
  -7   4 -12    0.45    0.42
  -9   5  12   -0.20    0.55
  -8  -5  12    4.83    0.48
  -8   5  12    3.02    0.77
  -8   5  12    5.69    0.69
  -7  -5  12    0.17    0.16
  -7   5  12   -0.04    0.34
  -6  -5  12   17.53    1.08
  -6   5  12   16.93    1.41
  -5   5  12    2.17    0.77
  -4  -5  12    0.87    0.21
  -3  -5  12    3.97    0.39
  -2  -5  12    0.44    0.13
  -2   5  12    0.09    0.22
   1  -5 -12    1.02    0.29
  -1  -5  12    0.65    0.17
  -1   5  12    0.46    0.21
   1   5 -12    0.56    0.16
   0  -5  12    0.17    0.25
   0  -5 -12    0.25    0.18
   0   5  12   -0.08    0.21
   0   5 -12    0.21    0.12
   0   5 -12   -0.06    0.17
   1  -5  12    1.02    0.24
  -1  -5 -12    1.70    0.41
   1   5  12    0.65    0.24
  -1   5 -12    1.51    0.27
  -2  -5 -12   54.26    3.50
   2  -5  12   60.73    3.50
   2   5  12   62.28    3.62
  -2   5 -12   53.17    3.23
   3  -5  12   -0.09    0.31
  -3   5 -12    0.28    0.20
   3   5  12   -0.17    0.31
  -4  -5 -12    3.06    0.62
  -4   5 -12    3.00    0.49
   5  -5  12    0.20    0.51
  -5  -5 -12    1.42    0.40
  -5   5 -12    1.03    0.30
   5   5  12   -0.12    0.45
  -6  -5 -12   11.33    1.29
  -6   5 -12   11.45    1.10
  -7  -5 -12    0.15    0.55
  -7   5 -12    0.11    0.46
  -9   6  12   -0.04    0.43
  -9   6  12   -0.33    0.65
  -8  -6  12    0.73    0.25
  -8   6  12    0.02    0.50
  -7  -6  12   18.92    1.19
  -7   6  12   16.52    1.44
  -6  -6  12    0.42    0.19
  -6   6  12    0.02    0.34
  -5   6  12    1.53    0.54
  -4  -6  12   16.00    1.11
  -4   6  12   18.24    1.45
  -3  -6  12    5.21    0.51
  -3   6  12    6.57    0.79
  -2  -6  12    1.64    0.30
  -2   6  12    1.29    0.31
   1  -6 -12    0.62    0.20
  -1   6  12    0.00    0.24
   1   6 -12    0.20    0.10
   0  -6  12   11.46    0.98
   0  -6 -12   11.10    0.99
   0   6 -12   10.94    0.88
   0   6  12   11.75    1.13
   0   6 -12   10.92    0.80
   1  -6  12    0.87    0.25
  -1   6 -12    1.00    0.25
   1   6  12    0.72    0.27
   2  -6  12    0.22    0.28
  -2  -6 -12    1.26    0.39
  -2   6 -12    1.42    0.31
   2   6  12    0.07    0.29
   3  -6  12    8.56    0.98
  -3  -6 -12   10.94    1.01
  -3   6 -12   10.31    0.85
   3   6  12    6.92    0.91
   4  -6  12   -0.08    0.43
  -4  -6 -12    0.15    0.36
  -4   6 -12    0.27    0.26
   4   6  12   -0.25    0.41
  -5  -6 -12    3.20    0.68
   5   6  12    1.83    0.55
  -5   6 -12    3.55    0.54
  -6  -6 -12   -0.08    0.49
  -6   6 -12    0.07    0.39
  -7  -6 -12    1.34    0.59
  -7   6 -12    1.49    0.48
  -8  -7  12    0.89    0.31
  -8   7  12    0.10    0.62
  -8   7  12    0.81    0.42
  -7  -7  12    5.94    0.61
  -7   7  12    3.72    0.91
  -6  -7  12    3.65    0.48
  -6   7  12    2.11    0.75
  -5   7  12    0.71    0.36
  -4   7  12    7.42    0.94
  -3  -7  12   26.66    1.79
  -3   7  12   31.94    2.25
  -2   7  12   -0.15    0.31
   1  -7 -12   18.92    1.43
  -1  -7  12   19.06    1.38
   1   7 -12   17.21    1.05
  -1   7  12   19.51    1.62
   1   7 -12   17.84    1.10
   0  -7 -12    0.53    0.24
   0  -7  12    0.65    0.25
   0   7 -12    0.48    0.22
   0   7  12    0.28    0.30
   0   7 -12    1.06    0.24
  -1  -7 -12   13.68    1.21
   1  -7  12   13.73    1.16
  -1   7 -12   13.45    1.11
  -1   7 -12   14.52    1.05
   1   7  12   13.20    1.30
  -2  -7 -12    1.67    0.51
   2  -7  12    0.63    0.32
   2   7  12    0.25    0.34
  -3  -7 -12    5.37    0.78
   3  -7  12    3.21    0.72
  -3   7 -12    5.11    0.65
   3   7  12    3.21    0.74
  -4  -7 -12    5.94    0.77
   4   7  12    3.95    0.89
  -4   7 -12    6.83    0.74
  -5  -7 -12    0.32    0.45
  -5   7 -12    0.47    0.34
  -6  -7 -12    0.11    0.53
  -6   7 -12   -0.07    0.41
  -7   7 -12    2.79    0.83
  -8   8  12    2.65    0.87
  -7  -8  12   30.00    1.80
  -7   8  12   22.39    2.02
  -6   8  12    4.69    0.98
  -5   8  12    9.69    1.09
  -4   8  12    1.84    0.43
  -3   8  12    2.43    0.67
  -2  -8  12   56.85    3.47
  -2   8  12   65.15    3.95
   1  -8 -12    0.90    0.27
  -1  -8  12    0.26    0.27
   1   8 -12    0.27    0.17
   1   8 -12    0.74    0.20
  -1   8  12    0.11    0.34
   0  -8 -12   12.39    1.15
   0  -8  12   10.81    1.00
   0   8 -12   11.91    0.98
   0   8  12   10.32    1.09
   0   8 -12   11.62    0.85
  -1  -8 -12    1.45    0.48
   1  -8  12    0.24    0.33
   1   8  12   -0.04    0.36
  -1   8 -12    1.48    0.30
  -2  -8 -12    5.32    0.77
   2   8  12    3.13    0.72
  -2   8 -12    6.20    0.63
  -2   8 -12    5.80    0.79
   3  -8  12    1.19    0.48
   3   8  12    1.85    0.47
  -4  -8 -12    0.00    0.46
  -4   8 -12    0.18    0.30
  -5  -8 -12    0.23    0.52
  -5   8 -12    0.23    0.38
  -6  -8 -12    0.75    0.61
  -6   8 -12    0.69    0.45
  -7  -9  12    1.20    0.43
  -7   9  12    0.72    0.48
  -6   9  12   27.56    2.30
  -5   9  12    0.13    0.53
  -4   9  12   19.35    1.79
  -3   9  12    0.44    0.44
  -2   9  12   -0.19    0.44
   1  -9 -12   -0.04    0.29
  -1  -9  12   -0.02    0.30
  -1   9  12   -0.17    0.40
   1   9 -12    0.01    0.21
   1   9 -12    0.03    0.15
   0  -9  12   -0.11    0.36
   0  -9 -12    0.37    0.30
   0   9 -12    0.15    0.30
   0   9 -12    0.25    0.17
   0   9  12    0.05    0.42
  -1  -9 -12    0.29    0.34
   1  -9  12   -0.02    0.40
  -1   9 -12    0.49    0.21
  -1   9 -12    0.10    0.36
   1   9  12   -0.19    0.46
   2  -9  12   12.77    1.33
  -2  -9 -12   18.41    1.58
   2   9  12   13.52    1.44
  -2   9 -12   16.54    1.45
  -3  -9 -12   32.89    2.41
  -3   9 -12   30.65    2.24
  -3   9 -12   30.41    2.02
  -4  -9 -12    6.33    1.00
  -4   9 -12    5.05    0.71
  -5  -9 -12    1.03    0.57
  -5   9 -12    2.25    0.70
  -6   9 -12    2.52    0.88
  -7  10  12   -0.09    0.57
  -4  10  12    0.24    0.68
  -3  10  12    0.32    0.56
  -2  10  12   31.84    2.56
   1 -10 -12    0.82    0.35
  -1  10  12   -0.17    0.49
   1  10 -12    1.31    0.27
   1  10 -12    0.54    0.26
   0 -10 -12    0.56    0.36
   0 -10  12    0.05    0.43
   0  10 -12    0.41    0.37
   0  10  12    0.08    0.52
   0  10 -12    0.50    0.20
  -1 -10 -12    0.03    0.39
   1 -10  12    0.09    0.49
  -1  10 -12    0.12    0.44
  -1  10 -12   -0.01    0.23
  -2 -10 -12    8.36    1.08
  -2  10 -12    9.39    0.84
  -2  10 -12    6.44    1.01
  -3 -10 -12    2.70    0.78
  -3  10 -12    3.00    0.56
  -4 -10 -12    3.30    0.97
  -4  10 -12    3.84    0.70
  -5 -10 -12    5.03    1.12
  -5  10 -12    5.77    0.87
   1  11 -12    3.20    0.40
   1  11 -12    2.17    0.56
   0 -11 -12    5.64    0.89
   0  11 -12    4.04    0.50
  -1 -11 -12   26.45    2.06
  -1  11 -12   20.20    1.88
  -2 -11 -12    0.44    0.54
  -2  11 -12   -0.05    0.33
  -2  11 -12    0.04    0.64
  -3 -11 -12   -0.11    0.58
  -3  11 -12    0.08    0.38
  -3  11 -12   -0.48    0.79
  -4 -11 -12    1.39    0.65
  -4  11 -12    1.14    0.44
   1  12 -12    1.89    0.40
   0 -12 -12    1.09    0.52
   0  12 -12    0.93    0.69
   0  12 -12    1.36    0.46
  -1 -12 -12    0.47    0.57
  -1  12 -12    0.10    0.32
  -1  12 -12    0.05    0.66
  -2 -12 -12    4.22    1.11
  -2  12 -12    4.17    0.67
  -3 -12 -12    4.36    1.18
  -3  12 -12    5.87    0.82
   0 -13 -12    2.87    0.69
  -1 -13 -12    1.42    0.70
  -1  13 -12    2.10    0.63
  -9   0  13   22.96    1.37
  -8   0  13    0.00    0.14
  -7   0  13   15.20    0.95
  -6   0  13   -0.02    0.12
  -5   0  13    5.35    0.43
  -4   0  13   -0.01    0.10
  -3   0  13    4.76    0.45
  -2   0  13   -0.05    0.12
  -1   0  13   71.99    3.72
   1   0 -13   63.46    3.39
   0   0 -13    0.06    0.12
   0   0  13   -0.08    0.15
  -1   0 -13  158.66    8.84
   1   0  13  194.09    9.08
  -2   0 -13   -0.04    0.18
   2   0  13   -0.16    0.22
   3   0  13   -0.06    0.26
  -3   0 -13    0.33    0.23
  -4   0 -13   -0.07    0.27
   4   0  13   -0.09    0.32
  -5   0 -13    0.28    0.32
   5   0  13   -0.04    0.42
  -6   0 -13    0.10    0.40
  -7   0 -13    1.14    0.49
  -9  -1  13    1.16    0.36
  -9   1  13    0.31    0.23
  -8  -1  13   13.36    0.75
  -8   1  13   12.61    0.86
  -8   1  13   10.07    0.87
  -7   1  13    9.40    0.73
  -6  -1  13    2.19    0.21
  -6   1  13    2.12    0.33
  -5  -1  13   12.46    0.75
  -5   1  13   12.58    0.87
  -4  -1  13    4.53    0.38
  -4   1  13    4.04    0.42
  -3  -1  13   38.74    2.12
  -3   1  13   37.63    2.21
  -2  -1  13    6.60    0.58
  -2   1  13    6.59    0.61
  -1  -1  13   76.88    4.02
   1  -1 -13   69.36    3.81
  -1   1  13   78.90    4.11
   0  -1  13   60.60    3.19
   0  -1 -13   50.17    3.03
   0   1 -13   49.71    2.96
   0   1  13   61.81    3.27
  -1  -1 -13    8.53    0.77
   1  -1  13    8.44    0.76
  -1   1 -13    8.26    0.74
   1   1  13    7.85    0.73
  -2  -1 -13    1.17    0.34
   2  -1  13    0.95    0.23
  -2   1 -13    1.34    0.33
   2   1  13    0.70    0.23
   3  -1  13    0.56    0.27
  -3  -1 -13    2.00    0.41
   3   1  13    0.99    0.28
  -4  -1 -13    0.55    0.28
   4  -1  13   -0.01    0.34
  -4   1 -13    0.68    0.27
   4   1  13   -0.02    0.33
  -5  -1 -13   47.52    3.03
   5  -1  13   42.15    2.97
   5   1  13   44.88    3.07
  -5   1 -13   48.37    3.03
  -6  -1 -13    1.07    0.43
  -6   1 -13    0.38    0.39
  -7  -1 -13    0.00    0.50
  -7   1 -13   -0.31    0.49
  -9   2  13    4.35    0.57
  -8  -2  13    8.23    0.59
  -8   2  13    5.16    0.67
  -8   2  13    7.68    0.65
  -7   2  13    0.84    0.23
  -6   2  13    9.90    0.81
  -5  -2  13    7.94    0.49
  -5   2  13    7.88    0.70
  -4  -2  13    0.44    0.10
  -4   2  13    0.23    0.15
  -3  -2  13   16.63    1.04
  -3   2  13   16.20    1.16
  -2  -2  13   18.16    1.17
  -2   2  13   18.39    1.30
  -1  -2  13    5.50    0.55
   1  -2 -13    5.60    0.50
  -1   2  13    6.44    0.63
   0  -2  13    0.17    0.16
   0  -2 -13    0.36    0.15
   0   2 -13    0.26    0.12
  -1  -2 -13    8.60    0.81
   1  -2  13    9.88    0.86
  -1   2 -13    8.78    0.78
   1   2  13    9.07    0.81
  -2  -2 -13    6.83    0.74
   2  -2  13    5.60    0.62
  -2   2 -13    6.94    0.68
   2   2  13    5.98    0.73
   3  -2  13   -0.01    0.26
  -3  -2 -13    0.54    0.25
  -3   2 -13    0.27    0.22
   3   2  13   -0.08    0.27
  -4  -2 -13    5.19    0.71
   4   2  13    2.69    0.65
  -4   2 -13    4.31    0.62
   5  -2  13    1.66    0.48
   5   2  13    2.03    0.47
  -6  -2 -13    9.89    1.17
  -6   2 -13   11.03    1.13
  -7  -2 -13   -0.11    0.52
  -7   2 -13    0.06    0.48
  -9   3  13    0.20    0.30
  -8   3  13   28.74    1.80
  -7   3  13    4.97    0.60
  -6  -3  13    2.10    0.17
  -6   3  13    2.02    0.45
  -5  -3  13    4.45    0.33
  -5   3  13    4.02    0.53
  -4  -3  13    1.46    0.20
  -4   3  13    1.46    0.35
  -3  -3  13    0.96    0.19
  -3   3  13    0.57    0.19
  -2  -3  13    1.15    0.24
  -2   3  13    1.10    0.30
   1  -3 -13    1.84    0.29
  -1  -3  13    1.62    0.29
  -1   3  13    1.38    0.34
   0  -3 -13   17.61    1.31
   0  -3  13   17.87    1.41
   0   3  13   20.62    1.47
   0   3 -13   17.60    1.16
   1  -3  13   15.03    1.16
  -1  -3 -13   13.40    1.14
   1   3  13   15.64    1.25
  -1   3 -13   13.33    1.04
  -2  -3 -13    0.13    0.22
   2  -3  13   -0.08    0.23
  -2   3 -13    0.05    0.18
   2   3  13   -0.10    0.25
  -3  -3 -13    2.61    0.50
  -3   3 -13    2.05    0.42
   4  -3  13    0.76    0.36
   4   3  13    1.80    0.43
  -5  -3 -13    0.20    0.38
   5  -3  13    0.18    0.46
   5   3  13   -0.18    0.46
  -5   3 -13    0.27    0.31
  -6  -3 -13    0.27    0.44
  -6   3 -13    0.44    0.39
  -7  -3 -13    0.18    0.56
  -7   3 -13    0.42    0.46
  -9   4  13   26.08    1.76
  -8  -4  13    1.17    0.27
  -8   4  13    1.02    0.30
  -8   4  13    0.43    0.38
  -7  -4  13   26.18    1.40
  -7   4  13   25.78    1.83
  -6   4  13    0.37    0.27
  -5  -4  13   -0.02    0.10
  -5   4  13    0.02    0.24
  -4  -4  13    0.27    0.11
  -4   4  13    0.19    0.22
  -3  -4  13    1.19    0.24
  -3   4  13    1.09    0.26
  -2  -4  13    1.63    0.29
   1  -4 -13   19.41    1.33
  -1  -4  13   19.12    1.30
  -1   4  13   20.11    1.48
   0  -4 -13   -0.08    0.18
   0  -4  13   -0.08    0.18
   0   4 -13   -0.02    0.12
   0   4  13    0.03    0.21
   1  -4  13   77.99    4.14
  -1  -4 -13   63.39    4.04
  -1   4 -13   67.56    3.87
   1   4  13   81.21    4.32
  -2  -4 -13    0.09    0.24
   2  -4  13   -0.09    0.25
   2   4  13   -0.10    0.27
  -2   4 -13   -0.13    0.18
   3  -4  13    1.59    0.51
   3   4  13    0.79    0.32
   4  -4  13    3.58    0.72
   4   4  13    3.99    0.76
   5  -4  13   16.68    2.05
  -5  -4 -13   20.51    1.60
  -5   4 -13   19.57    1.44
   5   4  13   14.04    1.49
  -6  -4 -13    5.72    0.78
  -6   4 -13    3.59    0.64
  -7  -4 -13   -0.03    0.61
  -7   4 -13   -0.19    0.51
  -8  -5  13    6.34    0.52
  -8   5  13    3.61    0.82
  -8   5  13    6.72    0.77
  -7  -5  13    8.11    0.58
  -7   5  13    6.75    0.90
  -6   5  13    0.21    0.32
  -5  -5  13    8.69    0.65
  -5   5  13    9.59    0.97
  -4  -5  13    0.74    0.23
  -4   5  13    0.25    0.26
  -3  -5  13    2.56    0.36
  -3   5  13    2.78    0.51
  -2  -5  13    0.07    0.15
  -2   5  13   -0.05    0.23
  -1  -5  13    0.06    0.18
   1  -5 -13    0.47    0.18
  -1   5  13    0.13    0.23
   0  -5 -13   17.86    1.38
   0  -5  13   18.45    1.33
   0   5  13   20.52    1.56
   0   5 -13   18.02    1.17
   0   5 -13   17.54    1.22
   1  -5  13   15.45    1.22
  -1  -5 -13   14.24    1.22
  -1   5 -13   13.76    1.04
   1   5  13   15.51    1.33
   2  -5  13    0.30    0.27
  -2  -5 -13    0.93    0.29
   2   5  13    0.11    0.31
  -2   5 -13    0.80    0.23
   3  -5  13    0.07    0.34
  -3  -5 -13    0.90    0.31
   3   5  13   -0.15    0.34
  -3   5 -13    0.64    0.22
   4  -5  13    0.02    0.46
  -4  -5 -13    1.00    0.35
   4   5  13    0.03    0.42
  -4   5 -13    1.56    0.46
  -5  -5 -13    7.60    1.03
  -5   5 -13    7.18    0.84
  -6  -5 -13    0.44    0.52
  -6   5 -13    0.34    0.42
  -7  -5 -13    3.77    1.09
  -7   5 -13    1.12    0.50
  -8  -6  13    3.08    0.64
  -8   6  13    1.34    0.55
  -7  -6  13    5.36    0.52
  -7   6  13    3.14    0.83
  -6   6  13    0.54    0.39
  -5   6  13    0.18    0.33
  -4  -6  13   41.52    2.45
  -4   6  13   46.25    2.91
  -3  -6  13    0.13    0.17
  -3   6  13   -0.01    0.28
  -2  -6  13    0.26    0.18
  -2   6  13    0.08    0.27
   1  -6 -13   39.37    2.50
  -1  -6  13   41.42    2.50
  -1   6  13   42.41    2.73
   0  -6 -13    3.51    0.53
   0  -6  13    2.22    0.42
   0   6 -13    3.55    0.38
   0   6  13    2.44    0.55
   0   6 -13    2.91    0.42
  -1  -6 -13   67.33    4.09
   1  -6  13   69.76    4.01
  -1   6 -13   65.87    3.75
   1   6  13   75.46    4.27
  -1   6 -13   70.98    3.95
  -2  -6 -13    4.28    1.10
   2  -6  13    4.40    0.67
  -2   6 -13    5.54    0.60
   3  -6  13    0.03    0.39
  -3  -6 -13   -0.13    0.34
   3   6  13   -0.22    0.39
  -4  -6 -13    7.97    1.00
  -4   6 -13    7.87    0.80
  -5  -6 -13    2.32    0.53
  -5   6 -13    3.10    0.59
  -6  -6 -13    1.10    0.58
  -6   6 -13    0.90    0.43
  -7   6 -13   -0.42    0.59
  -8   7  13   15.42    1.38
  -7   7  13   -0.01    0.53
  -6   7  13    0.42    0.47
  -5   7  13    0.99    0.41
  -4  -7  13    1.41    0.37
  -4   7  13    0.98    0.37
  -3   7  13    0.03    0.35
  -2  -7  13    2.24    0.41
  -2   7  13    1.58    0.37
   1  -7 -13    0.52    0.25
  -1  -7  13    0.20    0.24
  -1   7  13    0.06    0.32
   0  -7  13   30.99    2.05
   0  -7 -13   28.17    2.04
   0   7 -13   31.37    1.89
   0   7 -13   28.01    1.74
   0   7  13   32.67    2.30
  -1  -7 -13    0.69    0.30
   1  -7  13    0.14    0.32
  -1   7 -13    0.25    0.31
   1   7  13    0.01    0.35
   2  -7  13    3.19    0.68
  -2  -7 -13    4.43    0.67
  -2   7 -13    5.06    0.56
   3  -7  13    1.22    0.44
   3   7  13    1.86    0.47
  -4  -7 -13    2.50    0.77
  -4   7 -13    3.02    0.56
  -5  -7 -13    1.28    0.50
  -5   7 -13    2.50    0.63
  -6  -7 -13    0.14    0.61
  -6   7 -13   -0.08    0.45
  -8   8  13   -0.14    0.55
  -7   8  13    0.27    0.66
  -6   8  13    0.71    0.58
  -5   8  13    4.10    0.93
  -4   8  13   15.16    1.52
  -3  -8  13    2.66    0.49
  -3   8  13    2.31    0.75
  -2  -8  13    5.01    0.64
  -2   8  13    4.87    0.83
   1  -8 -13   10.62    0.94
  -1  -8  13    9.51    0.92
   1   8 -13    8.76    0.60
  -1   8  13    7.98    1.03
   1   8 -13    9.52    0.60
   0  -8  13    2.76    0.61
   0  -8 -13    4.22    0.61
   0   8  13    2.17    0.73
   0   8 -13    4.34    0.43
   0   8 -13    3.31    0.51
   1  -8  13    4.33    0.72
  -1  -8 -13    6.21    0.82
   1   8  13    4.13    0.81
  -1   8 -13    5.87    0.58
  -2  -8 -13    0.12    0.35
   2  -8  13   -0.18    0.43
  -2   8 -13    0.07    0.42
   2   8  13   -0.04    0.44
  -2   8 -13    0.33    0.23
  -3  -8 -13   10.08    1.14
  -3   8 -13    9.39    0.90
  -4  -8 -13   15.10    1.38
  -4   8 -13   15.15    1.26
  -5  -8 -13    0.15    0.57
  -5   8 -13    0.03    0.43
  -6  -8 -13    5.29    1.73
  -6   8 -13    4.97    0.85
  -5   9  13    1.28    0.59
  -4   9  13    0.24    0.54
  -3   9  13   11.53    1.30
  -2  -9  13    0.12    0.32
  -2   9  13   -0.11    0.47
  -1  -9  13    0.01    0.34
   1  -9 -13    0.41    0.55
   1   9 -13    1.01    0.23
  -1   9  13    0.21    0.47
   1   9 -13    0.51    0.18
   0  -9  13   -0.03    0.40
   0  -9 -13    0.58    0.35
   0   9  13   -0.19    0.46
   0   9 -13    0.14    0.32
   0   9 -13    0.28    0.19
  -1  -9 -13    2.72    0.70
  -1   9 -13    3.41    0.46
  -1   9 -13    2.25    0.67
  -2  -9 -13    3.79    0.75
  -2   9 -13    4.11    0.52
  -2   9 -13    2.31    0.56
  -3  -9 -13   10.24    1.20
  -3   9 -13    8.55    1.21
  -3   9 -13   10.20    0.94
  -4  -9 -13    0.16    0.54
  -4   9 -13    0.15    0.38
  -5  -9 -13   23.54    2.11
  -5   9 -13   22.92    1.78
   1 -10 -13    5.80    0.84
   1  10 -13    4.34    0.49
   1  10 -13    5.15    0.43
   0 -10 -13    3.27    0.70
   0  10 -13    3.30    0.42
   0  10 -13    1.81    0.65
  -1 -10 -13    8.78    1.06
  -1  10 -13    7.99    0.72
  -1  10 -13    7.14    0.94
  -2 -10 -13    4.22    0.86
  -2  10 -13    4.28    0.55
  -3 -10 -13    7.46    1.15
  -3  10 -13    7.70    0.81
  -4 -10 -13    3.93    1.12
  -4  10 -13    4.72    0.75
   1  11 -13   -0.14    0.42
   1  11 -13    0.97    0.33
   0 -11 -13    7.48    1.00
   0  11 -13    6.42    0.63
   0  11 -13    5.02    1.08
  -1 -11 -13    1.39    0.50
  -1  11 -13    0.86    0.55
  -2 -11 -13    0.76    0.57
  -2  11 -13    0.30    0.67
  -2  11 -13    1.09    0.35
  -3 -11 -13   -0.11    0.69
  -3  11 -13   -0.17    0.40
   0 -12 -13    0.44    0.56
   0  12 -13    0.75    0.30
  -1 -12 -13    3.89    1.01
  -1  12 -13    2.77    0.60
  -2 -12 -13    0.71    0.67
  -2  12 -13    0.29    0.40
  -8   0  14   25.39    1.58
  -8   0  14   31.18    1.59
  -7   0  14   -0.05    0.16
  -6   0  14   36.75    1.99
  -5   0  14   -0.05    0.12
  -4   0  14    0.01    0.12
  -3   0  14    0.01    0.13
  -2   0  14   16.42    1.14
   1   0 -14   -0.01    0.09
  -1   0  14   -0.01    0.16
   0   0  14   11.50    0.92
   0   0 -14   11.08    0.86
  -1   0 -14    0.19    0.18
   1   0  14   -0.07    0.20
  -2   0 -14   15.39    1.23
   2   0  14   15.50    1.23
   3   0  14   -0.10    0.31
  -3   0 -14    0.04    0.25
   4   0  14    4.46    0.75
   5   0  14   -0.03    0.56
  -5   0 -14    0.17    0.37
  -6   0 -14    4.34    0.79
  -7   0 -14    0.40    0.56
  -8  -1  14    0.83    0.21
  -8  -1  14    0.09    0.15
  -8   1  14    0.64    0.19
  -8   1  14    0.06    0.24
  -7  -1  14    0.03    0.11
  -7   1  14   -0.02    0.20
  -6  -1  14    3.87    0.32
  -6   1  14    3.77    0.43
  -5  -1  14    6.89    0.49
  -5   1  14    6.31    0.56
  -4  -1  14   10.02    0.70
  -4   1  14    9.66    0.77
  -3  -1  14   -0.03    0.12
  -3   1  14   -0.06    0.14
  -2  -1  14    1.85    0.29
  -2   1  14    2.28    0.35
  -1  -1  14    0.12    0.15
   1  -1 -14    0.66    0.19
  -1   1  14    0.12    0.16
   0  -1 -14   22.30    1.55
   0  -1  14   26.68    1.71
   0   1 -14   22.71    1.50
   0   1  14   28.72    1.80
   1  -1  14    3.36    0.49
  -1  -1 -14    3.76    0.48
  -1   1 -14    3.94    0.46
   1   1  14    2.71    0.43
  -2  -1 -14    5.09    0.63
   2  -1  14    4.04    0.54
   2   1  14    4.25    0.56
  -2   1 -14    5.35    0.61
  -3  -1 -14    5.18    0.67
   3  -1  14    3.17    0.62
  -3   1 -14    5.04    0.64
   4  -1  14    4.69    0.76
   4   1  14    4.00    0.65
   5  -1  14   -0.19    0.70
  -5  -1 -14   -0.04    0.39
  -5   1 -14   -0.06    0.36
   5   1  14   -0.12    0.54
  -6  -1 -14    0.13    0.46
  -6   1 -14   -0.02    0.43
  -7  -1 -14    0.00    0.58
  -7   1 -14    0.58    0.53
  -8   2  14    1.29    0.29
  -7   2  14    0.03    0.24
  -6  -2  14    0.40    0.13
  -6   2  14    0.33    0.21
  -5  -2  14   52.77    2.69
  -5   2  14   53.38    2.98
  -4  -2  14    1.10    0.21
  -4   2  14    0.82    0.18
  -3  -2  14    0.65    0.21
  -3   2  14    0.67    0.17
  -2  -2  14   11.05    0.82
  -2   2  14   10.47    0.89
  -1  -2  14  109.40    5.46
   1  -2 -14   99.38    5.28
   0  -2 -14   -0.07    0.16
   0  -2  14   -0.04    0.17
   0   2  14    0.03    0.21
   0   2 -14   -0.02    0.13
   1  -2  14   10.63    0.87
  -1  -2 -14    9.43    0.87
   1   2  14   10.77    0.95
  -1   2 -14    9.95    0.85
   2  -2  14    0.52    0.25
  -2  -2 -14    1.63    0.40
   2   2  14    0.70    0.28
  -2   2 -14    1.41    0.36
   3  -2  14   22.01    1.73
  -3  -2 -14   24.74    1.86
  -3   2 -14   23.63    1.69
   3   2  14   21.71    1.77
   4  -2  14   -0.07    0.40
  -4  -2 -14    0.11    0.33
   4   2  14   -0.15    0.39
  -4   2 -14   -0.09    0.28
  -5  -2 -14    1.49    0.42
  -5   2 -14    0.70    0.36
  -6  -2 -14    0.54    0.48
  -6   2 -14    0.13    0.42
  -7  -2 -14    7.98    1.18
  -7   2 -14    6.98    1.02
  -9   3  14   12.12    1.19
  -8   3  14   -0.01    0.35
  -8   3  14    0.15    0.27
  -7   3  14    1.42    0.31
  -6  -3  14    0.57    0.14
  -6   3  14    0.28    0.25
  -5  -3  14   30.59    1.60
  -5   3  14   28.99    1.91
  -4  -3  14   15.83    0.97
  -4   3  14   14.81    1.16
  -3  -3  14    0.09    0.12
  -3   3  14    0.15    0.19
  -2  -3  14    2.72    0.35
  -2   3  14    2.55    0.62
  -1  -3  14    1.30    0.31
   1  -3 -14    1.73    0.30
  -1   3  14    1.19    0.36
   0  -3 -14    0.10    0.18
   0  -3  14    0.01    0.18
   0   3  14    0.01    0.21
   0   3 -14    0.18    0.13
  -1  -3 -14    4.36    0.58
   1  -3  14    4.39    0.56
  -1   3 -14    4.22    0.50
   1   3  14    3.77    0.58
   2  -3  14    2.86    0.53
  -2  -3 -14    3.36    0.56
   2   3  14    2.62    0.55
  -2   3 -14    3.63    0.51
   3  -3  14   22.48    1.70
  -3  -3 -14   22.82    2.02
   3   3  14   23.27    1.82
  -3   3 -14   23.03    1.65
  -4  -3 -14    2.62    0.62
   4   3  14    0.30    0.41
  -4   3 -14    2.21    0.49
  -5  -3 -14    0.90    0.42
  -5   3 -14    0.83    0.37
  -6  -3 -14    0.51    0.50
  -6   3 -14    0.56    0.44
  -7  -3 -14   -0.06    0.65
  -7   3 -14   -0.38    0.56
  -9   4  14    2.28    0.75
  -8   4  14    1.54    0.42
  -8   4  14    2.68    0.60
  -7   4  14    1.02    0.34
  -6   4  14   30.65    2.23
  -5  -4  14    1.65    0.26
  -4  -4  14    1.05    0.24
  -3  -4  14    1.07    0.26
  -3   4  14    0.76    0.24
  -2  -4  14    9.32    0.76
  -2   4  14    8.60    0.87
   1  -4 -14   21.96    1.49
  -1   4  14   23.75    1.71
   0  -4 -14    7.89    0.79
   0  -4  14    9.43    0.82
   0   4 -14    8.28    0.65
   0   4 -14    8.28    0.67
   0   4  14    8.55    0.88
   1  -4  14    3.78    0.55
  -1  -4 -14    3.81    0.53
   1   4  14    3.24    0.58
  -1   4 -14    4.28    0.46
   2  -4  14   30.19    2.03
  -2  -4 -14   26.23    1.94
   2   4  14   26.85    2.02
  -2   4 -14   26.74    1.79
   3  -4  14    0.18    0.35
  -3  -4 -14    1.61    0.53
   3   4  14    0.18    0.37
  -3   4 -14    1.92    0.42
   4  -4  14   12.11    1.29
  -4  -4 -14   18.18    1.50
  -4   4 -14   16.78    1.27
   4   4  14   10.63    1.18
  -5  -4 -14    0.31    0.44
  -5   4 -14    0.10    0.36
  -6  -4 -14    0.22    0.53
  -6   4 -14   -0.20    0.44
  -7  -4 -14    0.52    0.93
  -7   4 -14    0.16    0.54
  -8   5  14    2.18    0.51
  -7   5  14    1.29    0.41
  -6   5  14    4.07    0.69
  -5  -5  14    0.74    0.16
  -5   5  14    0.35    0.32
  -4  -5  14   40.46    2.29
  -4   5  14   41.61    2.67
  -3  -5  14    1.51    0.31
  -3   5  14    0.92    0.27
  -2  -5  14   13.93    1.03
  -2   5  14   14.47    1.21
   1  -5 -14    0.17    0.20
  -1  -5  14   -0.04    0.20
  -1   5  14   -0.04    0.26
   0  -5  14    2.19    0.43
   0  -5 -14    2.38    0.46
   0   5 -14    1.54    0.35
   0   5 -14    2.53    0.32
   0   5  14    1.81    0.48
   1  -5  14    0.03    0.25
  -1  -5 -14    0.09    0.24
   1   5  14    0.00    0.30
  -1   5 -14    0.01    0.18
   2  -5  14    0.49    0.31
  -2  -5 -14    0.81    0.47
   2   5  14    0.10    0.36
  -2   5 -14    1.40    0.37
  -3  -5 -14    0.40    0.33
   3  -5  14   -0.13    0.38
   3   5  14   -0.24    0.40
   4  -5  14   12.51    1.87
  -4  -5 -14   18.75    1.54
  -4   5 -14   19.77    1.47
  -5  -5 -14    0.26    0.49
  -5   5 -14    0.19    0.37
  -6  -5 -14   -0.02    0.58
  -6   5 -14    0.15    0.47
  -8   6  14    2.06    0.61
  -7   6  14    0.28    0.49
  -6   6  14    1.85    0.45
  -5   6  14   29.68    2.17
  -4  -6  14   -0.01    0.19
  -4   6  14    0.08    0.35
  -3  -6  14    8.29    0.72
  -3   6  14    7.29    0.89
  -2  -6  14    4.03    0.48
  -2   6  14    3.52    0.60
  -1  -6  14    1.89    0.42
   1  -6 -14    2.99    0.47
  -1   6  14    1.79    0.53
   0  -6  14   -0.03    0.27
   0  -6 -14    0.09    0.25
   0   6 -14    0.28    0.15
   0   6  14    0.14    0.32
   0   6 -14    0.03    0.21
  -1  -6 -14    3.14    0.56
   1  -6  14    2.34    0.55
  -1   6 -14    2.77    0.51
   1   6  14    2.06    0.63
  -1   6 -14    3.39    0.45
  -2  -6 -14    5.67    0.75
   2  -6  14    3.13    0.60
  -2   6 -14    4.78    0.55
  -3  -6 -14    0.52    0.39
   3  -6  14    0.15    0.44
   3   6  14   -0.29    0.46
  -3   6 -14    0.60    0.27
  -4  -6 -14    3.61    0.77
  -4   6 -14    3.78    0.58
  -5  -6 -14    2.73    0.94
  -5   6 -14    3.48    0.67
  -6  -6 -14   -0.49    0.65
  -6   6 -14   -0.16    0.47
  -8   7  14    0.98    0.81
  -8   7  14    2.97    0.89
  -7   7  14   15.14    1.56
  -6   7  14   -0.06    0.50
  -5   7  14   19.90    1.67
  -4  -7  14    0.08    0.28
  -4   7  14    0.55    0.48
  -3  -7  14    0.36    0.24
  -3   7  14    0.18    0.37
  -2  -7  14    0.93    0.26
  -2   7  14    0.57    0.37
   1  -7 -14    3.25    0.53
  -1  -7  14    2.20    0.48
  -1   7  14    1.25    0.37
   0  -7  14    0.32    0.30
   0  -7 -14    1.00    0.29
   0   7 -14    0.81    0.27
   0   7 -14    0.62    0.25
   0   7  14    0.00    0.38
   1  -7  14    0.05    0.34
  -1  -7 -14    0.28    0.31
  -1   7 -14   -0.04    0.32
   1   7  14   -0.16    0.41
  -1   7 -14    0.41    0.21
  -2  -7 -14    0.55    0.37
   2  -7  14   -0.05    0.41
   2   7  14   -0.03    0.44
  -2   7 -14    0.40    0.24
  -3  -7 -14    8.20    1.02
  -3   7 -14    6.96    0.72
  -4  -7 -14    0.66    0.51
  -4   7 -14    0.54    0.35
  -5  -7 -14    0.57    0.58
  -5   7 -14    1.00    0.43
  -6  -7 -14    1.85    1.15
  -6   7 -14    1.05    0.51
  -6   8  14    1.05    0.61
  -5   8  14   28.39    2.32
  -4   8  14    9.48    1.21
  -3  -8  14    7.47    0.78
  -3   8  14    7.43    1.08
  -2  -8  14    1.20    0.32
  -2   8  14    0.54    0.42
   1  -8 -14    1.73    0.52
  -1  -8  14    0.68    0.33
  -1   8  14    0.89    0.46
   0  -8 -14   12.89    1.36
   0  -8  14   11.84    1.12
   0   8 -14   12.48    0.95
   0   8 -14   12.92    0.88
   0   8  14    9.16    1.10
   1  -8  14    1.11    0.41
  -1  -8 -14    2.86    0.64
   1   8  14    1.57    0.49
  -2  -8 -14    0.04    0.42
   2  -8  14   -0.07    0.49
  -2   8 -14   -0.08    0.48
  -2   8 -14    0.40    0.38
  -3  -8 -14    0.16    0.46
  -3   8 -14    0.38    0.31
  -4  -8 -14    4.43    0.99
  -4   8 -14    4.24    0.68
  -5  -8 -14    0.26    0.63
  -5   8 -14    0.22    0.47
  -4   9  14   11.00    1.36
  -3   9  14    4.12    1.02
  -2  -9  14   20.09    1.51
  -2   9  14   20.77    1.79
   1  -9 -14    0.10    0.37
  -1  -9  14   -0.25    0.39
  -1   9  14    0.12    0.51
   0  -9  14    8.69    1.05
   0  -9 -14   12.95    1.16
   0   9 -14   11.99    0.84
   0   9 -14   11.81    0.94
  -1  -9 -14    0.44    0.41
   1  -9  14    0.19    0.51
  -1   9 -14    0.84    0.25
  -1   9 -14    0.36    0.42
  -2  -9 -14    0.65    0.49
  -2   9 -14    0.01    0.52
  -2   9 -14    0.96    0.30
  -3  -9 -14    0.00    0.52
  -3   9 -14   -0.09    0.66
  -3   9 -14    0.20    0.35
  -4  -9 -14    1.73    0.63
  -4   9 -14    3.06    0.70
  -1 -10  14    0.26    0.48
   0 -10 -14   22.61    1.81
   0  10 -14   20.33    1.48
   0  10 -14   22.82    1.40
  -1 -10 -14    0.08    0.49
  -1  10 -14    0.26    0.28
  -1  10 -14    0.12    0.50
  -2 -10 -14    0.23    0.56
  -2  10 -14   -0.12    0.60
  -2  10 -14    0.79    0.34
  -3 -10 -14    0.71    0.61
  -3  10 -14   -0.29    0.80
  -3  10 -14    0.40    0.39
  -4 -10 -14    1.64    0.72
  -4  10 -14    2.52    0.81
   0 -11 -14    5.75    0.96
   0  11 -14    5.90    0.60
  -1 -11 -14    1.25    0.58
  -2 -11 -14    2.36    0.67
  -2  11 -14    0.95    0.38
  -3 -11 -14    8.61    1.32
   0 -12 -14   -0.24    0.65
  -1 -12 -14    0.86    0.67
  -1  12 -14    0.49    0.40
  -8   0  15    0.14    0.17
  -8   0  15    0.05    0.30
  -7   0  15   30.70    1.70
  -6   0  15   -0.08    0.15
  -5   0  15   18.64    1.17
  -4   0  15    0.08    0.14
  -3   0  15    0.27    0.15
  -2   0  15   -0.07    0.16
  -1   0  15   -0.15    0.23
   0   0 -15    0.10    0.16
   0   0  15   -0.04    0.20
  -1   0 -15    0.24    0.20
   1   0  15   -0.14    0.24
   2   0  15   -0.19    0.30
  -2   0 -15    0.00    0.25
  -3   0 -15   75.30    5.67
   3   0  15   99.37    5.15
  -4   0 -15   -0.18    0.33
   4   0  15   -0.12    0.46
  -5   0 -15   -0.15    0.41
  -6   0 -15    0.07    0.50
  -7   0 -15    1.32    0.63
  -8   1  15    0.82    0.28
  -7  -1  15    2.28    0.25
  -7   1  15    2.06    0.42
  -6  -1  15   20.94    1.15
  -6   1  15   19.46    1.27
  -5  -1  15    3.83    0.36
  -5   1  15    3.12    0.41
  -4  -1  15    2.72    0.35
  -4   1  15    2.69    0.37
  -3  -1  15   36.33    2.10
  -3   1  15   36.36    2.18
  -2  -1  15    1.38    0.31
  -2   1  15    1.29    0.34
   1  -1 -15   38.20    2.13
  -1   1  15   41.85    2.49
   0  -1  15    4.58    0.56
   0  -1 -15    4.50    0.49
   0   1 -15    4.35    0.44
   0   1  15    4.49    0.58
   1  -1  15  108.39    5.65
  -1   1 -15   89.75    5.37
   1   1  15  112.52    5.72
  -2  -1 -15   23.67    1.70
   2  -1  15   26.37    1.85
  -2   1 -15   22.97    1.65
   2   1  15   24.20    1.80
  -3  -1 -15    8.71    1.03
   3  -1  15    8.17    0.94
   3   1  15    7.38    0.94
  -3   1 -15    9.51    1.12
   4  -1  15   -0.03    0.44
  -4  -1 -15    0.20    0.35
  -4   1 -15    0.29    0.33
   4   1  15   -0.16    0.46
  -5  -1 -15    0.80    0.43
  -5   1 -15    1.00    0.41
  -6  -1 -15   -0.17    0.51
  -6   1 -15    0.39    0.51
  -7  -1 -15   13.62    1.54
  -7   1 -15   13.81    1.50
  -8   2  15    0.20    0.33
  -7   2  15    2.27    0.50
  -6  -2  15    2.89    0.27
  -6   2  15    3.00    0.49
  -5  -2  15    0.06    0.11
  -5   2  15    0.05    0.20
  -4  -2  15    2.12    0.30
  -4   2  15    2.27    0.40
  -3  -2  15    0.36    0.14
  -3   2  15    0.49    0.20
  -2  -2  15    4.07    0.46
   1  -2 -15    0.73    0.24
  -1  -2  15    0.16    0.28
  -1   2  15    0.24    0.21
   0  -2  15    4.87    0.58
   0  -2 -15    4.74    0.55
   0   2 -15    5.00    0.47
   0   2  15    4.28    0.56
   1  -2  15    1.39    0.43
  -1  -2 -15    1.61    0.37
   1   2  15    1.15    0.28
  -1   2 -15    2.01    0.35
   2  -2  15    1.36    0.35
  -2  -2 -15    1.51    0.45
   2   2  15    0.77    0.32
  -2   2 -15    1.62    0.40
  -3  -2 -15    3.61    0.63
   3  -2  15    2.31    0.65
   3   2  15    2.07    0.43
  -3   2 -15    4.06    0.71
   4  -2  15   -0.11    0.48
  -4  -2 -15    0.43    0.38
   4   2  15   -0.14    0.47
  -4   2 -15    0.39    0.32
  -5  -2 -15    0.64    0.44
  -5   2 -15    0.35    0.39
  -6  -2 -15    3.83    0.90
  -6   2 -15    3.06    0.86
  -8   3  15    0.75    0.42
  -7   3  15    0.39    0.47
  -6  -3  15   36.43    1.82
  -6   3  15   33.42    2.17
  -5  -3  15    1.08    0.23
  -5   3  15    1.55    0.45
  -4  -3  15    0.10    0.13
  -4   3  15    0.06    0.22
  -3  -3  15    4.91    0.48
  -3   3  15    4.47    0.84
  -2  -3  15    0.05    0.16
  -2   3  15   -0.01    0.22
  -1  -3  15    0.09    0.18
   1  -3 -15    0.30    0.17
  -1   3  15    0.12    0.23
   0  -3 -15    3.28    0.47
   0  -3  15    3.13    0.47
   0   3  15    2.50    0.50
   0   3 -15    3.32    0.37
  -1  -3 -15    0.10    0.23
   1  -3  15    0.00    0.25
   1   3  15   -0.12    0.28
  -1   3 -15    0.00    0.19
   2  -3  15   10.07    1.00
  -2  -3 -15   10.50    1.02
   2   3  15    8.54    0.98
  -2   3 -15   10.80    0.92
   3  -3  15   -0.09    0.38
  -3  -3 -15    0.68    0.34
   3   3  15   -0.13    0.40
  -4  -3 -15    0.12    0.42
  -4   3 -15   -0.04    0.32
  -5  -3 -15    0.21    0.47
  -5   3 -15   -0.03    0.40
  -6  -3 -15    3.89    0.94
  -6   3 -15    1.50    0.49
  -8   4  15    0.02    0.67
  -7   4  15   19.32    1.49
  -6  -4  15    2.55    0.30
  -6   4  15    2.12    0.63
  -5  -4  15   16.24    1.01
  -5   4  15   15.82    1.31
  -4  -4  15   -0.05    0.15
  -4   4  15   -0.09    0.26
  -3  -4  15    6.95    0.61
  -3   4  15    7.52    0.81
  -2  -4  15   -0.05    0.18
  -2   4  15   -0.07    0.25
  -1  -4  15    5.34    0.59
   1  -4 -15    5.74    0.59
  -1   4  15    6.20    0.73
   0  -4 -15    0.30    0.23
   0  -4  15    0.02    0.24
   0   4 -15    0.04    0.20
   0   4 -15    0.35    0.16
   0   4  15    0.03    0.28
  -1  -4 -15    5.79    0.67
   1  -4  15    5.69    0.69
  -1   4 -15    6.17    0.59
   1   4  15    4.72    0.70
  -2  -4 -15   -0.09    0.34
   2  -4  15   -0.19    0.34
  -2   4 -15   -0.04    0.23
   2   4  15   -0.29    0.36
   3  -4  15   30.16    2.21
  -3  -4 -15   34.11    2.36
   3   4  15   37.03    2.53
  -3   4 -15   33.12    2.28
  -4  -4 -15   -0.08    0.43
  -4   4 -15   -0.13    0.33
  -5  -4 -15    0.35    0.50
  -5   4 -15    0.14    0.42
  -6  -4 -15    4.31    1.04
  -6   4 -15    3.65    0.89
  -7   5  15    0.87    0.46
  -6   5  15    2.26    0.72
  -5  -5  15    0.02    0.18
  -5   5  15    0.01    0.34
  -4  -5  15    2.01    0.36
  -4   5  15    1.89    0.56
  -3  -5  15   22.72    1.48
  -3   5  15   23.12    1.76
  -2  -5  15    2.64    0.42
  -2   5  15    2.66    0.56
  -1  -5  15   10.60    0.92
   1  -5 -15   12.23    0.95
  -1   5  15   10.34    0.99
   0  -5 -15    0.46    0.25
   0  -5  15    0.06    0.26
   0   5 -15    0.13    0.20
   0   5 -15    0.40    0.16
   0   5  15    0.16    0.32
   1  -5  15    9.03    0.91
  -1  -5 -15   10.55    0.96
  -1   5 -15   10.75    0.85
   1   5  15    9.46    1.04
  -2  -5 -15    7.75    0.81
   2  -5  15    5.29    0.77
   2   5  15    4.52    0.85
  -2   5 -15    7.52    0.72
   3  -5  15    0.43    0.45
  -3  -5 -15    2.28    0.62
   3   5  15   -0.11    0.47
  -3   5 -15    2.28    0.49
  -4  -5 -15    0.04    0.45
  -4   5 -15    0.23    0.36
  -5  -5 -15   -0.13    0.55
  -5   5 -15   -0.14    0.41
  -6  -5 -15    1.04    0.66
  -6   5 -15    0.92    0.51
  -7   6  15    5.97    1.05
  -6   6  15   -0.01    0.48
  -5  -6  15    0.92    0.23
  -5   6  15    1.25    0.43
  -4  -6  15    0.05    0.22
  -4   6  15    0.01    0.37
  -3  -6  15    9.11    0.97
  -3   6  15    9.45    1.06
  -2  -6  15   41.82    2.54
  -2   6  15   41.81    2.77
  -1  -6  15   -0.18    0.27
   1  -6 -15    0.29    0.25
  -1   6  15   -0.10    0.35
   0  -6 -15   -0.28    0.28
   0  -6  15   -0.12    0.29
   0   6 -15   -0.07    0.17
   0   6  15   -0.06    0.37
   0   6 -15    0.02    0.23
   1  -6  15   11.06    1.08
  -1  -6 -15   10.14    1.29
  -1   6 -15   11.60    0.99
  -1   6 -15   12.16    0.92
   1   6  15   11.17    1.19
   2  -6  15    0.06    0.41
  -2  -6 -15    0.52    0.34
   2   6  15    0.04    0.45
  -2   6 -15    0.66    0.26
  -3  -6 -15   36.52    2.63
  -4  -6 -15    0.49    0.49
  -4   6 -15   -0.15    0.35
  -5  -6 -15    0.07    0.60
  -5   6 -15   -0.30    0.44
  -7   7  15   -0.05    0.66
  -6   7  15   16.35    1.63
  -5   7  15    2.40    0.54
  -4  -7  15    0.07    0.27
  -4   7  15    0.10    0.46
  -3  -7  15    0.33    0.27
  -3   7  15    0.31    0.41
  -2  -7  15   10.55    0.96
  -2   7  15   10.44    1.18
   1  -7 -15    0.44    0.29
  -1  -7  15    0.23    0.32
  -1   7  15   -0.16    0.40
   0  -7 -15    2.96    0.59
   0  -7  15    1.99    0.60
   0   7 -15    2.89    0.36
   0   7  15    1.52    0.45
   0   7 -15    2.12    0.43
  -1  -7 -15   -0.23    0.35
   1  -7  15   -0.06    0.41
  -1   7 -15   -0.13    0.34
   1   7  15   -0.08    0.46
  -1   7 -15    0.06    0.23
   2  -7  15   18.71    1.61
  -2  -7 -15   21.37    1.74
  -2   7 -15   20.76    1.56
  -3  -7 -15    0.40    0.48
  -3   7 -15    0.18    0.33
  -4  -7 -15    0.71    0.55
  -4   7 -15    0.39    0.38
  -5  -7 -15    0.87    0.68
  -5   7 -15    0.62    0.50
  -6   8  15    0.01    0.87
  -5   8  15    0.13    0.61
  -4   8  15    2.86    0.60
  -3  -8  15    4.72    0.69
  -3   8  15    4.51    0.97
  -2  -8  15   15.87    1.30
  -2   8  15   14.48    1.48
  -1  -8  15    0.82    0.36
  -1   8  15    0.51    0.49
   0  -8 -15    0.79    0.35
   0  -8  15    0.15    0.40
   0   8 -15    1.12    0.33
   0   8  15    0.15    0.58
   0   8 -15    0.41    0.28
  -1  -8 -15    1.60    0.43
   1  -8  15    0.52    0.48
  -1   8 -15    2.00    0.42
  -2  -8 -15    0.02    0.44
  -2   8 -15   -0.39    0.51
  -2   8 -15    0.23    0.48
  -3  -8 -15    2.42    0.56
  -3   8 -15    2.58    0.60
  -3   8 -15    0.95    0.65
  -4  -8 -15    0.08    0.62
  -4   8 -15   -0.01    0.44
  -2  -9  15    0.14    0.42
  -1  -9  15   28.60    2.09
   0  -9  15    0.36    0.51
   0  -9 -15    1.11    0.43
   0   9 -15    1.69    0.36
   0   9 -15    0.39    0.34
  -1  -9 -15    2.53    0.78
  -1   9 -15    1.21    0.52
  -1   9 -15    2.26    0.48
  -2  -9 -15    0.13    0.52
  -2   9 -15   -0.16    0.57
  -2   9 -15    0.54    0.33
  -3  -9 -15    0.14    0.62
  -3   9 -15    0.05    0.39
  -3   9 -15   -0.27    0.76
  -4  -9 -15    2.63    0.76
  -4   9 -15    4.32    0.79
   0 -10 -15    0.87    0.48
   0  10 -15    0.59    0.26
  -1 -10 -15    0.27    0.52
  -1  10 -15    0.18    0.32
  -2 -10 -15    2.42    0.62
  -2  10 -15    4.05    0.65
  -3 -10 -15    5.01    1.25
  -3  10 -15    6.38    0.82
   0 -11 -15    1.48    0.60
  -1 -11 -15    0.93    0.61
  -7   0  16   -0.12    0.18
  -6   0  16   19.87    1.22
  -5   0  16    0.05    0.17
  -4   0  16   63.30    3.42
  -3   0  16   -0.08    0.18
  -1   0  16   -0.13    0.22
   0   0 -16   10.17    0.80
   0   0  16   10.65    0.92
  -1   0 -16   -0.14    0.22
   1   0  16   -0.25    0.29
  -2   0 -16    1.77    0.46
   2   0  16    0.22    0.34
   3   0  16   -0.14    0.43
  -3   0 -16    0.31    0.33
  -4   0 -16   21.79    1.75
  -5   0 -16   -0.30    0.48
  -6   0 -16    4.67    1.04
  -7  -1  16    3.01    0.31
  -7   1  16    2.67    0.45
  -6  -1  16    5.03    0.42
  -6   1  16    4.23    0.52
  -5  -1  16    0.35    0.15
  -5   1  16    0.29    0.19
  -4  -1  16    1.48    0.31
  -4   1  16    1.38    0.36
  -3  -1  16   11.98    0.91
  -3   1  16   11.49    0.94
  -2   1  16   11.25    0.96
   1  -1 -16    0.65    0.20
  -1  -1  16    0.00    0.21
  -1   1  16    0.02    0.22
   0  -1 -16    5.13    0.52
   0  -1  16    5.03    0.63
   0   1 -16    5.05    0.49
   0   1  16    4.18    0.55
   1  -1  16    4.66    0.65
  -1  -1 -16    5.48    0.61
   1   1  16    4.41    0.65
  -1   1 -16    5.31    0.55
  -2  -1 -16   19.92    1.52
   2  -1  16   19.38    1.52
  -2   1 -16   19.50    1.43
   2   1  16   20.43    1.65
  -3  -1 -16    0.62    0.35
   3  -1  16   -0.11    0.41
  -3   1 -16    0.17    0.32
   3   1  16   -0.13    0.42
  -4  -1 -16    3.44    0.72
  -4   1 -16    2.88    0.66
  -5  -1 -16    9.37    1.13
  -5   1 -16    9.87    1.11
  -6  -1 -16    1.93    0.64
  -6   1 -16    1.69    0.57
  -7   2  16    3.95    0.57
  -6  -2  16    1.46    0.25
  -6   2  16    1.41    0.28
  -5  -2  16    0.20    0.14
  -5   2  16    0.31    0.22
  -4  -2  16    1.91    0.32
  -4   2  16    2.14    0.42
  -3  -2  16   20.96    1.36
  -3   2  16   20.82    1.59
  -2   2  16    1.09    0.25
  -1  -2  16    0.30    0.22
  -1   2  16    0.11    0.24
   0  -2 -16   -0.01    0.20
   0  -2  16   -0.06    0.24
   0   2 -16    0.07    0.16
   0   2  16   -0.10    0.27
  -1  -2 -16   39.44    2.58
   1  -2  16   45.52    2.73
  -1   2 -16   39.06    2.48
   1   2  16   48.23    2.88
   2  -2  16   -0.10    0.35
  -2  -2 -16    0.06    0.30
  -2   2 -16    0.02    0.26
   2   2  16   -0.16    0.37
  -3  -2 -16    0.73    0.36
   3  -2  16    0.06    0.44
   3   2  16   -0.45    0.43
  -3   2 -16    0.39    0.31
  -4  -2 -16    0.20    0.44
  -4   2 -16    0.19    0.38
  -5  -2 -16    1.62    0.52
  -5   2 -16    2.42    0.77
  -6  -2 -16    0.38    0.65
  -6   2 -16    0.28    0.57
  -7   3  16    3.01    0.66
  -6  -3  16    0.19    0.14
  -6   3  16    0.19    0.49
  -5  -3  16   15.76    0.96
  -5   3  16   13.35    1.36
  -4  -3  16    0.32    0.16
  -4   3  16    0.25    0.25
  -3  -3  16   46.21    2.59
  -3   3  16   45.81    2.80
  -2  -3  16   13.78    1.37
  -2   3  16   14.65    1.15
  -1  -3  16    0.91    0.23
   1  -3 -16    1.56    0.33
  -1   3  16    0.75    0.28
   0  -3 -16    6.37    0.67
   0  -3  16    6.35    0.70
   0   3  16    5.49    0.73
   0   3 -16    6.39    0.53
   1  -3  16    0.02    0.29
  -1  -3 -16    0.35    0.25
  -1   3 -16    0.47    0.23
   1   3  16   -0.13    0.33
  -2  -3 -16    0.17    0.34
   2  -3  16   -0.01    0.37
   2   3  16   -0.03    0.38
  -2   3 -16    0.34    0.26
  -3  -3 -16   -0.16    0.37
   3  -3  16   -0.20    0.46
  -3   3 -16    0.28    0.31
   3   3  16   -0.21    0.47
  -4  -3 -16    4.87    0.84
  -4   3 -16    4.62    0.70
  -5  -3 -16   20.29    1.76
  -5   3 -16   18.09    1.48
  -6  -3 -16    0.21    0.68
  -6   3 -16    0.06    0.58
  -7   4  16    1.96    0.47
  -6  -4  16    0.71    0.17
  -6   4  16    0.38    0.35
  -5  -4  16    1.32    0.32
  -5   4  16    1.20    0.33
  -4  -4  16   55.00    2.98
  -4   4  16   54.62    3.31
  -3  -4  16    0.21    0.22
  -3   4  16    0.05    0.28
  -2  -4  16    9.25    0.81
  -2   4  16    8.78    0.90
  -1  -4  16    0.18    0.23
   1  -4 -16    0.59    0.22
  -1   4  16    0.40    0.31
   0  -4 -16    0.34    0.25
   0  -4  16   -0.05    0.28
   0   4 -16   -0.05    0.20
   0   4  16    0.02    0.32
   0   4 -16    0.22    0.17
   1  -4  16   10.31    1.00
  -1  -4 -16    9.60    0.92
  -1   4 -16   10.03    0.83
   1   4  16    8.90    0.98
   2  -4  16    0.63    0.40
  -2  -4 -16    1.92    0.56
   2   4  16    0.16    0.43
  -2   4 -16    1.79    0.44
  -3  -4 -16    0.66    0.38
  -3   4 -16    0.92    0.32
  -4  -4 -16    5.81    0.92
  -4   4 -16    5.63    0.76
  -5  -4 -16    0.51    0.58
  -5   4 -16   -0.12    0.49
  -6  -4 -16    9.59    1.32
  -6   4 -16    6.71    1.10
  -7   5  16    0.21    0.52
  -6   5  16   -0.03    0.43
  -5  -5  16    1.07    0.37
  -5   5  16    1.11    0.39
  -4  -5  16    1.23    0.24
  -4   5  16    0.37    0.35
  -3  -5  16    7.61    0.97
  -3   5  16    9.19    0.97
  -2  -5  16   32.18    2.06
  -2   5  16   32.96    2.30
  -1  -5  16   -0.09    0.26
   1  -5 -16    0.16    0.25
  -1   5  16    0.03    0.34
   0  -5  16   20.51    1.52
   0  -5 -16   19.64    1.44
   0   5  16   20.11    1.63
   0   5 -16   20.36    1.21
   0   5 -16   18.88    1.21
   1  -5  16    0.76    0.35
  -1  -5 -16    1.90    0.52
   1   5  16    0.50    0.43
   2  -5  16    3.48    0.78
  -2  -5 -16    6.13    0.74
  -2   5 -16    6.09    0.66
  -3  -5 -16   -0.06    0.42
  -3   5 -16   -0.03    0.33
  -4  -5 -16    1.26    0.49
  -4   5 -16    1.31    0.41
  -5  -5 -16    0.66    0.64
  -5   5 -16    0.21    0.46
  -7   6  16    0.09    0.62
  -6   6  16   13.72    1.40
  -5  -6  16    1.58    0.46
  -5   6  16    1.52    0.46
  -4   6  16    2.03    0.47
  -3  -6  16   18.83    1.34
  -3   6  16   19.26    1.65
  -2  -6  16    0.72    0.28
  -2   6  16    0.25    0.38
  -1  -6  16    3.12    0.58
  -1   6  16    3.68    0.77
   0  -6 -16    0.13    0.30
   0  -6  16   -0.14    0.34
   0   6 -16    0.14    0.17
   0   6 -16   -0.04    0.22
   0   6  16   -0.14    0.42
  -1  -6 -16    2.70    0.60
   1  -6  16    0.59    0.40
  -1   6 -16    1.74    0.58
   1   6  16    0.59    0.46
  -2  -6 -16    0.02    0.38
   2  -6  16   -0.19    0.72
  -2   6 -16    0.08    0.28
  -3  -6 -16    0.30    0.46
  -3   6 -16    0.04    0.33
  -4  -6 -16    0.74    0.55
  -4   6 -16    0.79    0.41
  -5  -6 -16    0.81    0.68
  -5   6 -16    0.54    0.50
  -7   7  16    8.49    2.07
  -6   7  16    0.18    0.65
  -5   7  16   14.02    1.39
  -4  -7  16   -0.01    0.32
  -4   7  16   -0.26    0.49
  -3  -7  16   35.32    2.21
  -3   7  16   32.77    2.41
  -2  -7  16    0.16    0.33
  -2   7  16   -0.09    0.46
   1  -7 -16    0.68    0.32
  -1  -7  16    0.39    0.35
  -1   7  16    0.28    0.50
   0  -7  16    0.32    0.44
   0   7 -16   -0.02    0.19
   0   7 -16    0.05    0.23
   0   7  16   -0.15    0.49
   1  -7  16    0.02    0.47
  -1  -7 -16    0.51    0.40
  -1   7 -16    0.07    0.38
  -1   7 -16    0.51    0.25
  -2  -7 -16    0.19    0.43
  -2   7 -16    0.33    0.45
  -2   7 -16    0.08    0.48
  -3  -7 -16    6.10    1.01
  -3   7 -16    5.69    0.75
  -4  -7 -16    0.62    0.63
  -4   7 -16   -0.41    0.43
  -4  -8  16    3.44    0.69
  -4   8  16    2.62    0.67
  -3  -8  16    9.19    0.98
  -3   8  16    8.80    1.24
  -2  -8  16    2.49    0.72
  -2   8  16    3.11    0.83
   1  -8 -16    0.20    0.37
  -1  -8  16   -0.07    0.44
   0  -8  16    5.89    0.95
   0  -8 -16    9.80    1.02
   0   8 -16    7.83    0.67
   0   8 -16    9.95    0.65
  -1  -8 -16    2.02    0.48
  -1   8 -16    2.68    0.47
  -1   8 -16    0.70    0.63
  -2  -8 -16    0.22    0.49
  -2   8 -16   -0.17    0.56
  -2   8 -16    0.44    0.35
  -3  -8 -16    0.23    0.58
  -3   8 -16    0.35    0.71
  -3   8 -16    0.00    0.40
  -4  -8 -16    0.22    0.67
  -4   8 -16    0.16    0.48
  -3  -9  16    0.79    0.47
  -2  -9  16   -0.18    0.51
  -1  -9  16    2.71    0.92
   0  -9 -16   16.34    1.42
   0   9 -16   16.72    1.07
  -1  -9 -16    0.48    0.50
  -1   9 -16    0.17    0.31
  -2  -9 -16   17.51    1.64
  -3  -9 -16    0.35    0.66
  -3   9 -16    0.04    0.45
   0 -10 -16   -0.07    0.56
  -1 -10 -16    1.24    0.59
  -1  10 -16    1.37    0.47
  -2 -10 -16    4.65    1.19
  -2  10 -16    4.31    0.75
  -6   0  17    0.05    0.20
  -5   0  17   29.31    1.75
  -4   0  17   -0.10    0.21
  -2   0  17   -0.11    0.23
  -1   0  17    9.07    0.88
   0   0 -17    0.03    0.20
   0   0  17   -0.24    0.29
  -1   0 -17    0.17    0.24
   1   0  17   -0.15    0.35
   2   0  17   -0.17    0.40
  -2   0 -17    0.06    0.30
  -3   0 -17   37.99    2.48
  -4   0 -17   -0.04    0.44
  -5   0 -17    7.48    1.05
  -6  -1  17    4.08    0.43
  -6   1  17    4.00    0.54
  -5  -1  17    8.16    0.67
  -5   1  17    7.47    0.70
  -4  -1  17   26.44    1.66
  -4   1  17   27.12    1.82
  -3  -1  17    0.54    0.32
  -3   1  17    0.49    0.23
  -2  -1  17    2.01    0.43
  -2   1  17    1.98    0.46
  -1  -1  17   29.06    1.96
  -1   1  17   30.73    2.04
   0  -1  17   -0.21    0.29
   0  -1 -17    0.15    0.21
   0   1 -17    0.07    0.19
   0   1  17   -0.10    0.30
   1  -1  17   15.32    1.31
  -1  -1 -17   15.15    1.18
  -1   1 -17   14.59    1.12
   1   1  17   15.60    1.33
   2  -1  17   -0.10    0.42
  -2  -1 -17   -0.06    0.31
  -2   1 -17    0.07    0.30
  -3  -1 -17   32.98    2.25
  -3   1 -17   33.27    2.20
  -4  -1 -17    2.62    0.78
  -4   1 -17    2.60    0.72
  -5  -1 -17   24.04    1.98
  -5   1 -17   22.98    1.82
  -7   2  17    3.67    0.93
  -6  -2  17   -0.12    0.16
  -6   2  17   -0.14    0.28
  -5  -2  17    0.74    0.19
  -4  -2  17    0.04    0.19
  -4   2  17    0.00    0.25
  -3  -2  17    0.16    0.25
  -3   2  17    0.37    0.26
  -2  -2  17   -0.06    0.23
  -2   2  17    0.15    0.27
   1  -2 -17    1.97    0.30
  -1  -2  17    1.11    0.27
  -1   2  17    1.29    0.31
   0  -2  17   14.87    1.24
   0  -2 -17   15.05    1.11
   0   2  17   15.89    1.33
   0   2 -17   14.07    0.97
  -1  -2 -17    2.83    0.51
   1  -2  17    2.20    0.60
   1   2  17    2.12    0.41
  -1   2 -17    3.43    0.47
   2  -2  17   -0.08    0.41
   2   2  17   -0.23    0.43
  -2   2 -17   -0.08    0.29
  -3  -2 -17    5.51    0.79
  -3   2 -17    5.65    0.73
  -4  -2 -17    7.33    0.90
  -4   2 -17    6.92    0.89
  -5  -2 -17    1.10    0.62
  -5   2 -17    0.74    0.54
  -6  -3  17    2.10    0.34
  -6   3  17    1.31    0.34
  -5  -3  17    3.01    0.38
  -5   3  17    2.50    0.57
  -4  -3  17   28.32    1.69
  -4   3  17   26.97    1.86
  -3   3  17   -0.04    0.29
  -2  -3  17    3.52    0.50
  -2   3  17    3.54    0.58
   1  -3 -17    5.19    0.52
  -1  -3  17    4.35    0.57
  -1   3  17    3.61    0.65
   0  -3  17    0.84    0.30
   0  -3 -17    2.03    0.43
   0   3  17    0.52    0.35
   0   3 -17    0.99    0.32
  -1  -3 -17    1.47    0.49
   1  -3  17    0.30    0.37
  -1   3 -17    1.55    0.41
   1   3  17   -0.03    0.40
   2  -3  17    0.19    0.42
  -2  -3 -17    1.99    0.59
   2   3  17    0.06    0.46
  -2   3 -17    1.05    0.30
  -3  -3 -17    2.26    0.69
  -3   3 -17    1.98    0.60
  -4  -3 -17    5.33    0.91
  -4   3 -17    6.43    0.84
  -5  -3 -17    0.71    0.66
  -5   3 -17   -0.06    0.53
  -6  -4  17    0.13    0.21
  -6   4  17   -0.23    0.40
  -5  -4  17    5.63    0.54
  -5   4  17    5.01    0.78
  -4  -4  17    1.22    0.40
  -4   4  17    0.73    0.33
  -3  -4  17   -0.03    0.23
  -3   4  17    0.02    0.33
  -2  -4  17   -0.02    0.25
  -2   4  17    0.07    0.32
  -1  -4  17   30.69    2.02
   1  -4 -17   32.65    1.90
  -1   4  17   29.68    2.13
   0  -4  17    0.66    0.33
   0  -4 -17    2.11    0.50
   0   4  17    0.99    0.40
   0   4 -17    0.91    0.31
   1  -4  17    0.59    0.39
  -1  -4 -17    0.95    0.31
   1   4  17    0.25    0.45
  -1   4 -17    2.04    0.41
  -2  -4 -17    0.19    0.36
   2  -4  17   -0.26    0.46
  -2   4 -17    0.08    0.30
  -3  -4 -17   -0.02    0.44
  -3   4 -17    0.39    0.36
  -4  -4 -17   -0.09    0.53
  -4   4 -17    0.32    0.43
  -5  -4 -17    6.68    1.23
  -5   4 -17    7.78    1.03
  -6   5  17   -0.11    0.48
  -5  -5  17    5.52    0.57
  -5   5  17    4.70    0.85
  -4   5  17    0.16    0.39
  -3  -5  17    0.84    0.27
  -3   5  17    0.28    0.37
  -2  -5  17    7.94    0.79
  -2   5  17    6.98    0.92
   1  -5 -17   14.89    1.11
  -1  -5  17   12.98    1.13
  -1   5  17   14.79    1.35
   0  -5  17    8.26    0.91
   0  -5 -17    9.58    0.88
   0   5 -17    8.58    0.62
   0   5  17    8.16    1.03
   0   5 -17    9.81    0.62
   1  -5  17   10.80    1.08
  -1   5 -17   14.55    0.99
   1   5  17   12.86    1.43
  -1   5 -17   13.16    1.02
  -2  -5 -17    0.04    0.39
  -2   5 -17    0.33    0.31
  -3  -5 -17   11.25    1.21
  -3   5 -17   11.11    0.97
  -4  -5 -17    0.83    0.56
  -4   5 -17    0.66    0.46
  -6   6  17    3.63    1.03
  -5   6  17    3.79    0.95
  -4  -6  17    0.87    0.31
  -4   6  17    0.12    0.46
  -3  -6  17   -0.05    0.32
  -3   6  17    0.12    0.44
  -2  -6  17    0.13    0.34
  -2   6  17   -0.14    0.45
  -1  -6  17    9.77    0.93
  -1   6  17   10.88    1.16
   0  -6  17   16.60    1.46
   0  -6 -17   20.10    1.51
   0   6 -17   19.65    1.08
   0   6  17   19.35    1.73
   1  -6  17   -0.24    0.47
  -1  -6 -17   -0.09    0.39
  -1   6 -17    0.07    0.27
  -1   6 -17   -0.14    0.37
  -2  -6 -17    0.25    0.43
  -2   6 -17    0.45    0.34
  -3  -6 -17    0.42    0.52
  -3   6 -17    0.07    0.39
  -4  -6 -17    4.76    1.11
  -4   6 -17    4.49    0.85
  -5   7  17   -0.16    0.65
  -4  -7  17   14.68    1.14
  -4   7  17   13.94    1.47
  -3  -7  17    2.34    0.67
  -3   7  17    1.38    0.53
  -2  -7  17    1.73    0.40
  -2   7  17    0.79    0.54
  -1  -7  17    0.07    0.43
   0  -7  17    7.63    0.97
   0   7 -17    9.25    0.65
  -1  -7 -17    0.78    0.46
  -1   7 -17    0.31    0.40
  -1   7 -17    0.65    0.29
  -2  -7 -17    0.36    0.48
  -2   7 -17   -0.14    0.54
  -3  -7 -17    0.48    0.58
  -3   7 -17   -0.05    0.42
  -4  -8  17    0.06    0.45
  -3  -8  17    0.03    0.47
  -2  -8  17    0.19    0.49
  -1  -8  17    5.49    0.95
   0  -8 -17   11.26    1.12
  -1  -8 -17    0.67    0.49
  -1   8 -17    1.84    0.51
  -2  -8 -17    0.15    0.58
  -2   8 -17    0.38    0.37
  -3  -8 -17    0.20    0.65
  -3   8 -17    0.12    0.44
  -3  -9  17    3.74    0.99
  -2  -9  17    1.59    0.59
   0  -9 -17    0.38    0.51
  -2  -9 -17    2.68    0.71
  -2   9 -17    2.13    0.69
   0 -10 -17    3.61    1.04
  -6   0  18    0.09    0.24
  -5   0  18   -0.15    0.25
  -4   0  18    0.27    0.28
  -3   0  18   -0.14    0.26
  -2   0  18   68.83    3.89
  -1   0  18   -0.13    0.30
   0   0 -18    1.46    0.38
   0   0  18    0.12    0.35
   1   0  18   -0.31    0.42
  -1   0 -18   -0.04    0.28
  -2   0 -18   -0.10    0.39
  -3   0 -18    0.26    0.42
  -4   0 -18    3.88    0.86
  -5   0 -18    0.57    0.65
  -6  -1  18    2.25    0.43
  -6   1  18    2.13    0.51
  -5  -1  18   -0.12    0.23
  -4   1  18   19.88    1.39
  -3  -1  18    1.94    0.46
  -3   1  18    2.51    0.53
  -2  -1  18   -0.20    0.27
  -2   1  18   -0.18    0.30
  -1  -1  18   11.90    1.05
  -1   1  18   11.19    1.04
   0  -1 -18    3.01    0.43
   0  -1  18    1.70    0.60
   0   1 -18    2.87    0.37
   1  -1  18   -0.18    0.40
  -1  -1 -18    0.07    0.29
   1   1  18   -0.37    0.41
  -1   1 -18   -0.07    0.27
  -2  -1 -18    0.23    0.55
  -2   1 -18    0.71    0.34
  -3  -1 -18    0.66    0.44
  -3   1 -18    0.58    0.40
  -4  -1 -18    4.53    0.90
  -4   1 -18    4.41    0.86
  -5  -1 -18    0.65    0.66
  -5   1 -18   -0.13    0.62
  -6  -2  18    1.69    0.41
  -6   2  18    1.61    0.34
  -5  -2  18    8.78    0.73
  -5   2  18    8.53    0.88
  -4  -2  18    0.19    0.25
  -4   2  18    0.46    0.30
  -3  -2  18    3.49    0.54
  -3   2  18    3.36    0.59
  -2  -2  18    0.20    0.28
  -2   2  18    0.11    0.33
  -1  -2  18    0.80    0.31
  -1   2  18    0.57    0.34
   0  -2  18   -0.03    0.36
   0  -2 -18    0.20    0.26
   0   2 -18    0.16    0.19
   0   2  18   -0.26    0.37
  -1  -2 -18    6.89    0.71
   1  -2  18    4.68    0.76
   1   2  18    4.98    0.88
  -1   2 -18    7.04    0.67
  -2  -2 -18    0.79    0.37
  -2   2 -18    0.65    0.34
  -3  -2 -18   15.10    1.36
  -3   2 -18   14.40    1.21
  -4  -2 -18    1.46    0.57
  -4   2 -18    0.55    0.50
  -5  -2 -18    1.37    0.67
  -5   2 -18   -0.09    0.60
  -6   3  18    9.92    0.99
  -5  -3  18    1.41    0.41
  -5   3  18    1.37    0.36
  -4   3  18    0.00    0.34
  -3  -3  18    7.86    0.77
  -3   3  18    8.54    0.85
  -2  -3  18   -0.12    0.28
  -2   3  18   -0.08    0.34
  -1  -3  18   11.40    1.02
  -1   3  18   10.00    1.07
   0  -3  18    2.86    0.64
   0   3 -18    2.58    0.39
   0   3  18    2.13    0.74
   1  -3  18   -0.02    0.42
  -1  -3 -18    0.98    0.33
  -1   3 -18    0.89    0.29
   1   3  18   -0.10    0.49
  -2  -3 -18    2.33    0.65
  -2   3 -18    3.17    0.58
  -3  -3 -18    1.15    0.48
  -3   3 -18    0.84    0.42
  -4  -3 -18    0.07    0.59
  -4   3 -18    0.17    0.50
  -6   4  18    6.24    0.93
  -5  -4  18    3.36    0.51
  -5   4  18    3.64    0.76
  -4  -4  18    0.71    0.28
  -4   4  18    0.30    0.38
  -3  -4  18    0.09    0.29
  -3   4  18    0.08    0.38
  -2  -4  18   26.35    1.77
  -2   4  18   24.92    1.89
  -1  -4  18    0.01    0.35
  -1   4  18    0.02    0.41
   0  -4  18    4.07    0.71
   0   4  18    3.55    0.82
  -1  -4 -18    3.26    0.64
  -1   4 -18    3.58    0.50
  -2  -4 -18    6.44    0.85
  -2   4 -18    5.68    0.72
  -3  -4 -18    2.69    0.86
  -3   4 -18    2.70    0.70
  -4  -4 -18   -0.20    0.60
  -4   4 -18    0.10    0.49
  -6   5  18   39.43    2.73
  -5  -5  18    0.52    0.41
  -5   5  18   -0.02    0.49
  -4  -5  18    3.13    0.59
  -4   5  18    3.02    0.82
  -3  -5  18    0.03    0.33
  -3   5  18   -0.25    0.45
  -2  -5  18   -0.06    0.35
  -2   5  18   -0.03    0.44
  -1  -5  18    7.96    0.88
  -1   5  18    5.69    0.91
   0  -5 -18    5.61    0.69
   0  -5  18    3.43    0.79
  -1  -5 -18   -0.15    0.40
  -1   5 -18    0.48    0.30
  -1   5 -18   -0.06    0.38
  -2  -5 -18   11.22    1.19
  -2   5 -18   11.20    1.02
  -3  -5 -18    1.29    0.55
  -3   5 -18    0.80    0.43
  -4  -5 -18    1.15    0.67
  -4   5 -18    1.84    0.54
  -6   6  18    4.37    0.86
  -5   6  18    3.37    0.64
  -4  -6  18    5.07    0.72
  -4   6  18    3.89    0.97
  -3  -6  18    1.86    0.65
  -3   6  18    0.73    0.51
  -2  -6  18    2.11    0.43
  -2   6  18    1.55    0.53
  -1  -6  18    0.54    0.43
   0  -6 -18    7.25    0.84
  -1  -6 -18    0.18    0.44
  -1   6 -18    0.27    0.29
  -2  -6 -18   -0.18    0.49
  -3  -6 -18    4.69    1.03
  -3   6 -18    5.17    0.80
  -4  -7  18    1.16    0.48
  -3  -7  18    9.07    1.02
  -2  -7  18    0.15    0.48
  -1  -7  18   27.92    2.02
   0  -7 -18    0.19    0.43
  -1  -7 -18    1.32    0.51
  -1   7 -18    0.97    0.34
  -2  -7 -18    0.36    0.55
  -3  -7 -18    0.42    0.66
  -3   7 -18    0.93    0.48
  -3  -8  18    0.19    0.56
  -2  -8  18    1.10    0.57
   0  -8 -18    2.58    0.84
  -1  -8 -18    0.88    0.55
  -2  -8 -18    4.44    1.11
   0  -9 -18    1.25    0.59
  -5   0  19    4.29    0.60
  -4   0  19    0.01    0.30
  -3   0  19    8.60    0.88
  -2   0  19   -0.21    0.34
  -1   0  19    3.43    0.70
   0   0 -19    0.29    0.23
  -1   0 -19   13.64    1.07
  -2   0 -19   -0.04    0.49
  -3   0 -19    1.37    0.50
  -4   0 -19    0.37    0.59
  -5   1  19   25.46    1.69
  -4  -1  19    0.00    0.29
  -4   1  19    0.10    0.33
  -3  -1  19   14.88    1.19
  -3   1  19   14.82    1.22
  -2  -1  19    8.14    0.86
  -2   1  19    7.06    0.81
  -1  -1  19   -0.21    0.38
  -1   1  19   -0.21    0.39
   0  -1 -19    5.06    0.54
   0   1 -19    5.21    0.43
   0   1  19    2.46    0.79
   1  -1  19    3.67    1.17
  -1  -1 -19    5.78    0.66
  -1   1 -19    6.05    0.66
  -2  -1 -19    0.68    0.41
  -3  -1 -19    0.61    0.50
  -3   1 -19    0.84    0.47
  -4  -1 -19    0.54    0.59
  -4   1 -19    0.18    0.58
  -5  -2  19    0.15    0.28
  -5   2  19    0.43    0.36
  -4  -2  19    4.02    0.59
  -4   2  19    3.34    0.66
  -3  -2  19    0.93    0.31
  -3   2  19    0.80    0.37
  -2  -2  19   14.20    1.15
  -2   2  19   11.29    1.13
  -1  -2  19   -0.12    0.38
  -1   2  19   -0.31    0.41
   0  -2 -19    0.36    0.29
   0  -2  19   -0.06    0.42
   0   2  19   -0.17    0.45
  -1  -2 -19    1.01    0.35
  -1   2 -19    0.87    0.31
  -2  -2 -19   10.11    1.02
  -2   2 -19   10.74    1.19
  -3  -2 -19    1.02    0.49
  -3   2 -19    2.30    0.79
  -4  -2 -19   -0.05    0.62
  -4   2 -19    0.56    0.56
  -5   3  19    6.20    0.90
  -4  -3  19    0.45    0.30
  -4   3  19    1.02    0.40
  -3  -3  19    2.64    0.58
  -3   3  19    1.67    0.40
  -2  -3  19   18.63    1.41
  -2   3  19   17.55    1.50
  -1  -3  19   -0.08    0.39
  -1   3  19   -0.28    0.46
   0  -3  19    3.46    0.77
   0   3  19    2.49    0.85
  -1  -3 -19    1.23    0.38
  -1   3 -19    1.10    0.30
  -2  -3 -19    4.22    0.81
  -2   3 -19    4.32    0.80
  -3  -3 -19    1.45    0.54
  -3   3 -19    3.49    0.76
  -5   4  19   -0.14    0.48
  -4  -4  19    1.03    0.34
  -4   4  19    0.07    0.46
  -3  -4  19    0.35    0.36
  -3   4  19    0.33    0.44
  -2  -4  19    0.04    0.37
  -2   4  19   -0.05    0.46
  -1  -4  19   -0.06    0.41
  -1   4  19    0.04    0.52
   0  -4 -19    0.19    0.35
   0  -4  19   -0.26    0.49
  -1   4 -19   24.67    1.55
  -2  -4 -19    1.18    0.47
  -2   4 -19    1.16    0.54
  -3  -4 -19    0.05    0.59
  -3   4 -19   -0.14    0.47
  -5   5  19    3.18    1.01
  -4  -5  19    3.42    0.69
  -4   5  19    2.82    0.96
  -3  -5  19    9.03    0.94
  -3   5  19    9.02    1.12
  -2  -5  19    1.66    0.43
  -2   5  19    1.16    0.54
  -1  -5  19    0.34    0.47
   0  -5 -19    6.91    0.80
  -1  -5 -19    1.88    0.48
  -1   5 -19    2.15    0.55
  -2  -5 -19    4.63    0.90
  -2   5 -19    4.59    1.06
  -3  -5 -19    6.03    1.10
  -3   5 -19    4.28    0.86
  -3  -6  19    0.35    0.46
  -2  -6  19    1.13    0.49
  -1  -6  19    0.00    0.52
   0  -6 -19    0.19    0.64
  -2  -6 -19    4.91    1.02
  -3  -7  19    0.13    0.55
  -2  -7  19    3.29    0.97
   0  -7 -19    5.83    0.90
  -1  -7 -19    0.00    0.56
   0  -8 -19    0.57    0.59
  -4   0  20    0.13    0.37
  -3   0  20   -0.14    0.38
  -2   0  20    7.20    0.91
  -1   0 -20   -0.13    0.35
  -2   0 -20    0.62    0.45
  -3   0 -20   -0.29    0.56
  -4  -1  20    2.41    0.65
  -4   1  20    3.28    0.72
  -3  -1  20   -0.08    0.37
  -3   1  20    0.01    0.40
  -2  -1  20    5.71    0.82
  -2   1  20    5.60    0.86
  -1  -1  20    0.52    0.46
  -1   1  20    0.22    0.48
   0  -1 -20    3.26    0.47
  -1  -1 -20    6.15    0.73
  -1   1 -20    6.44    0.71
  -2  -1 -20   -0.08    0.46
  -2   1 -20    0.09    0.67
  -3  -1 -20    0.28    0.53
  -3   1 -20    0.36    0.54
  -4  -2  20    2.00    0.40
  -4   2  20    2.63    0.47
  -3  -2  20    6.78    0.80
  -3   2  20    6.53    0.92
  -2  -2  20    0.02    0.42
  -2   2  20    0.12    0.45
  -1  -2  20    8.71    0.96
  -1   2  20    5.97    0.97
   0  -2 -20    0.35    0.31
  -1  -2 -20    0.00    0.39
  -1   2 -20    0.25    0.34
  -2  -2 -20    0.12    0.47
  -3  -2 -20    5.15    1.03
  -3   2 -20    6.25    0.94
  -4  -3  20    2.26    0.78
  -4   3  20    1.82    0.50
  -3  -3  20    0.06    0.40
  -3   3  20    0.00    0.48
  -2  -3  20    0.07    0.44
  -2   3  20   -0.11    0.51
  -1  -3  20   -0.04    0.46
   0  -3 -20    0.97    0.36
  -1  -3 -20    0.97    0.49
  -2  -3 -20   -0.18    0.50
  -4   4  20   17.67    1.55
  -3  -4  20    2.46    0.77
  -3   4  20    1.04    0.54
  -2  -4  20   -0.08    0.48
  -1  -4  20   -0.32    0.53
   0  -4 -20    6.80    0.77
  -1  -4 -20    0.17    0.54
  -2  -4 -20    0.71    0.54
  -3  -5  20    0.07    0.49
  -2  -5  20    2.01    0.53
   0  -5 -20    2.68    0.73
  -1  -5 -20    2.99    0.86
  -2  -6  20   -0.09    0.61
  -3   0  21    3.02    0.86
  -2   0 -21    0.37    0.65
  -3  -1  21   25.70    1.85
  -3   1  21   24.96    1.88
  -2  -1  21    0.47    0.52
  -2   1  21    0.26    0.53
  -4   2  21   10.45    1.81
  -3  -2  21    0.17    0.48
  -3   2  21    0.21    0.54
  -2  -2  21    6.19    0.98
  -3  -3  21    0.98    0.59
  -3   3  21    0.96    0.89
  -2  -3  21   -0.17    0.54
  -2  -4  21    1.97    0.59
   0   0   0    0.00    0.00
;
_shelx_hkl_checksum     75996
_shelx_res_file
;
    rr7.res created by SHELXL-2014/7
TITL    rr7 in P2(1)/n
CELL 0.71073   7.9948  11.3928  15.7757  90.000  98.520  90.000
ZERR    4.00   0.0003   0.0004   0.0006   0.000   0.002   0.000
LATT  1
SYMM  0.50000-X, 0.50000+Y, 0.50000-Z
SFAC    C   H   N   O   S   CL
UNIT    48 48 12 16 4 4
LIST 6 ! automatically inserted. Change 6 to 4 for CHECKCIF!!
temp -173.15
size 0.230 0.190 0.060
l.s. 10
acta
conf
bond $h
htab
htab O3A O2A_$1
eqiv $1 [ x+1/2, -y+3/2, z-1/2 ]
htab N1B O1A
htab N4B N3B_$2
eqiv $2 [ -x+1, -y, -z+1 ]
htab N4B O4A_$3
eqiv $3 [ x-1/2, -y+1/2, z+1/2 ]
WGHT    0.114600
FVAR       0.16238
S1A   5    0.833747    0.637953    0.430279    11.00000    0.02217    0.01476 =
         0.01930   -0.00055    0.00962   -0.00038
O1A   4    0.678974    0.573011    0.581252    11.00000    0.03240    0.01881 =
         0.02733    0.00214    0.01415   -0.00444
O2A   4    0.674306    0.754183    0.636992    11.00000    0.02422    0.02301 =
         0.02065   -0.00032    0.01184   -0.00082
O3A   4    1.061728    0.810655    0.267230    11.00000    0.02674    0.02286 =
         0.02169   -0.00207    0.01397   -0.00256
H3A   2    1.109921    0.779759    0.213909    11.00000    0.06034
O4A   4    0.924413    0.637567    0.256779    11.00000    0.04450    0.02208 =
         0.03081   -0.00636    0.02121   -0.00684
C1A   1    0.710405    0.680213    0.582372    11.00000    0.01856    0.01923 =
         0.01640   -0.00095    0.00535    0.00006
C2A   1    0.795284    0.728707    0.512027    11.00000    0.01693    0.01970 =
         0.02067   -0.00064    0.00643    0.00098
C3A   1    0.844605    0.842831    0.499634    11.00000    0.02345    0.01927 =
         0.01987   -0.00149    0.00783   -0.00287
AFIX  43
H3AA  2    0.832521    0.905357    0.538106    11.00000   -1.20000
AFIX   0
C4A   1    0.915142    0.855942    0.423130    11.00000    0.02079    0.01832 =
         0.02178   -0.00128    0.00756   -0.00403
AFIX  43
H4AA  2    0.956804    0.928179    0.404604    11.00000   -1.20000
AFIX   0
C5A   1    0.916621    0.752521    0.378659    11.00000    0.01662    0.01844 =
         0.02100   -0.00019    0.00808   -0.00096
C6A   1    0.968920    0.728808    0.294835    11.00000    0.02124    0.02033 =
         0.01973    0.00153    0.00892    0.00300
CL1B  6    0.435539    0.145856    0.772010    11.00000    0.02808    0.02067 =
         0.01997   -0.00024    0.00898   -0.00126
N1B   3    0.624632    0.340030    0.602863    11.00000    0.02184    0.01685 =
         0.02391    0.00243    0.00552   -0.00203
H1B   2    0.638671    0.413428    0.595576    11.00000    0.03076
N3B   3    0.605889    0.149816    0.547033    11.00000    0.02253    0.01876 =
         0.02115    0.00177    0.00589    0.00043
N4B   3    0.512715   -0.000132    0.624335    11.00000    0.03491    0.01709 =
         0.02272   -0.00002    0.01157    0.00035
H4B1  2    0.511730   -0.043275    0.579343    11.00000    0.04033
H4B2  2    0.478217   -0.038770    0.671309    11.00000    0.04509
C2B   1    0.645046    0.261640    0.541177    11.00000    0.01654    0.02102 =
         0.02354    0.00148    0.00214    0.00095
C4B   1    0.545999    0.112089    0.618447    11.00000    0.01831    0.02152 =
         0.02278    0.00061    0.00710    0.00128
C5B   1    0.520121    0.193821    0.683981    11.00000    0.02011    0.01872 =
         0.02069    0.00018    0.00500    0.00034
C6B   1    0.559200    0.309933    0.674888    11.00000    0.01764    0.01633 =
         0.02333   -0.00034    0.00259    0.00059
C7B   1    0.714209    0.304388    0.463950    11.00000    0.02400    0.02079 =
         0.02725    0.00243    0.00939    0.00000
AFIX 137
H7BA  2    0.694137    0.245268    0.418456    11.00000   -1.50000
H7BB  2    0.836043    0.318144    0.478735    11.00000   -1.50000
H7BC  2    0.657866    0.377826    0.443944    11.00000   -1.50000
AFIX   0
C8B   1    0.535704    0.404566    0.737025    11.00000    0.03274    0.01773 =
         0.02555   -0.00443    0.00784    0.00089
AFIX 137
H8BA  2    0.419776    0.401915    0.750219    11.00000   -1.50000
H8BB  2    0.556264    0.480997    0.711993    11.00000   -1.50000
H8BC  2    0.615594    0.393128    0.789794    11.00000   -1.50000
AFIX   0
HKLF 4
REM     rr7 in P2(1)/n
REM R1 =  0.0602 for    2862 Fo > 4sig(Fo)  and  0.0810 for all    3911 data
REM    208 parameters refined using      0 restraints
END
WGHT      0.1146      0.0000
REM Instructions for potential hydrogen bonds
HTAB O3A O2A_$1
HTAB N1B O1A
HTAB N4B N3B_$2
HTAB N4B O4A_$3
EQIV $4 -x+2, -y+1, -z+1
HTAB C7B S1A_$4
HTAB C8B O1A
EQIV $5 x-1/2, -y+3/2, z+1/2
HTAB C8B O3A_$5
EQIV $6 -x+3/2, y-1/2, -z+3/2
HTAB C8B O2A_$6
REM Highest difference peak  1.585,  deepest hole -0.685,  1-sigma level  0.118
Q1    1   0.8104  0.8550  0.5131  11.00000  0.05    0.52
Q2    1   0.8798  0.6824  0.3721  11.00000  0.05    0.51
Q3    1   0.8366  1.0756  0.4320  11.00000  0.05    0.49
Q4    1   0.7345  0.3587  0.5859  11.00000  0.05    0.47
Q5    1   0.3953  0.3543  0.8651  11.00000  0.05    0.46
Q6    1   0.7626  0.6850  0.5526  11.00000  0.05    0.44
Q7    1   0.7240  0.4017  0.4639  11.00000  0.05    0.43
Q8    1   0.5340 -0.1404  0.6137  11.00000  0.05    0.43
Q9    1   0.6641  0.6299  0.6488  11.00000  0.05    0.41
Q10   1   0.9348  0.9306  0.2731  11.00000  0.05    0.40
Q11   1   0.4969  0.3535  0.7663  11.00000  0.05    0.39
Q12   1   0.8037  0.2795  0.4144  11.00000  0.05    0.38
Q13   1   1.0604  0.9078  0.2611  11.00000  0.05    0.37
Q14   1   0.7932  0.4357  0.4180  11.00000  0.05    0.37
Q15   1   0.5434  0.1765  0.6164  11.00000  0.05    0.36
Q16   1   0.5728  0.2411  0.6466  11.00000  0.05    0.35
Q17   1   0.9342  0.5012  0.2909  11.00000  0.05    0.35
Q18   1   0.8456  0.4409  0.4889  11.00000  0.05    0.34
Q19   1   0.4631  0.3563  0.8185  11.00000  0.05    0.33
Q20   1   0.8351  0.5593  0.4297  11.00000  0.05    0.33
;
_shelx_res_checksum     16057
