# Supplementary material for: Crystal structure of 4-amino-5-chloro-2,6-di­methyl­pyrimidinium thio­phene-2,5-di­carboxyl­ate
Source: Acta Crystallogr E Crystallogr Commun. 2016 Jun 24;72(Pt 7):1043–6. doi: 10.1107/S2056989016010148 (PMC4992934; doi:10.1107/S2056989016010148)
Supplement: Supplementary file 2 [file e-72-01043-Isup2.hkl]

data_I                                                                          
_shelx_title '    rr7 in P2(1)/n'                                               
_shelx_refln_list_code          4                                               
_shelx_F_calc_maximum      193.32                                               
_exptl_crystal_F_000       680.00                                               
_reflns_d_resolution_high  0.7100                                               
                                                                                
loop_                                                                           
 _space_group_symop_operation_xyz                                               
 'x, y, z'                                                                      
 '-x+1/2, y+1/2, -z+1/2'                                                        
 '-x, -y, -z'                                                                   
 'x-1/2, -y-1/2, z-1/2'                                                         
                                                                                
_cell_length_a     7.9948                                                       
_cell_length_b    11.3928                                                       
_cell_length_c    15.7757                                                       
_cell_angle_alpha  90.000                                                       
_cell_angle_beta   98.520                                                       
_cell_angle_gamma  90.000                                                       
                                                                                
_shelx_F_squared_multiplier     1.000                                           
                                                                                
loop_                                                                           
 _refln_index_h                                                                 
 _refln_index_k                                                                 
 _refln_index_l                                                                 
 _refln_F_squared_calc                                                          
 _refln_F_squared_meas                                                          
 _refln_F_squared_sigma                                                         
 _refln_observed_status                                                         
   2   0   0       7508.77       7780.80       273.83 o                         
   4   0   0       1127.86       1002.37        40.75 o                         
   6   0   0        144.38        148.96        15.74 o                         
   8   0   0       2088.21       2260.21       129.32 o                         
  10   0   0        160.91        177.48        25.41 o                         
   1   1   0       2331.03       2229.06       132.81 o                         
   2   1   0      12143.59      12997.93       338.55 o                         
   3   1   0       1553.77       1564.27        41.14 o                         
   4   1   0         10.32          2.55         1.22 o                         
   5   1   0          0.01          0.61         1.56 o                         
   6   1   0        143.23        148.85        10.62 o                         
   7   1   0          1.18          2.23         2.55 o                         
   8   1   0        180.38        196.47        26.45 o                         
   9   1   0        121.86        148.66        20.86 o                         
  10   1   0         93.85        106.97        16.21 o                         
  11   1   0          8.97         -0.42        13.46 o                         
   0   2   0      37371.04      37517.29      1287.42 o                         
   1   2   0        981.30        964.77        30.14 o                         
   2   2   0        240.82        172.64         9.31 o                         
   3   2   0        838.99        772.11        26.99 o                         
   4   2   0        610.53        583.14        18.75 o                         
   5   2   0        759.96        726.44        23.09 o                         
   6   2   0         80.23         75.50         8.10 o                         
   7   2   0        389.45        367.33        20.32 o                         
   8   2   0        306.41        269.11        22.92 o                         
   9   2   0          0.43         -1.52         7.98 o                         
  10   2   0          7.28          1.74         8.98 o                         
  11   2   0         21.22          4.63        12.99 o                         
   1   3   0        593.81        524.72        20.14 o                         
   2   3   0        211.55        157.47         8.37 o                         
   3   3   0         27.50         18.80         2.71 o                         
   4   3   0         13.71         13.80         2.61 o                         
   5   3   0         28.07         18.00         3.08 o                         
   6   3   0         83.91         90.63         6.80 o                         
   7   3   0         16.23          8.46         3.01 o                         
   8   3   0        133.12        105.79        12.88 o                         
   9   3   0        463.57        526.87        31.23 o                         
  10   3   0         32.09         28.92         9.52 o                         
   0   4   0       8228.50       7808.97       270.84 o                         
   1   4   0        281.03        292.12        11.99 o                         
   2   4   0        582.03        600.11        22.90 o                         
   3   4   0         15.42         16.53         2.97 o                         
   4   4   0       1874.72       1796.28        57.10 o                         
   5   4   0         81.74         99.77         7.06 o                         
   6   4   0        232.56        220.36        12.15 o                         
   7   4   0         21.78         16.30         4.20 o                         
   8   4   0        431.18        400.27        21.45 o                         
   9   4   0         18.68          7.80         7.64 o                         
  10   4   0        205.01        201.15        20.64 o                         
   1   5   0         59.59         63.97         5.06 o                         
   2   5   0       2849.40       3110.75        94.28 o                         
   3   5   0        573.74        631.76        24.96 o                         
   4   5   0       3016.64       2974.46        90.89 o                         
   5   5   0        370.97        404.44        18.42 o                         
   6   5   0        755.00        796.45        30.66 o                         
   7   5   0        403.06        391.66        18.13 o                         
   8   5   0        251.22        260.05        15.40 o                         
   9   5   0        160.59        148.97        15.87 o                         
  10   5   0         62.99         39.05        11.11 o                         
   0   6   0       3087.77       3260.34       124.02 o                         
   1   6   0        135.87        112.93         7.30 o                         
   2   6   0       1140.78       1213.25        37.88 o                         
   3   6   0        182.46        136.94         9.25 o                         
   4   6   0         80.91         90.18         7.47 o                         
   5   6   0       1119.72       1178.62        42.39 o                         
   6   6   0        314.97        320.61        16.34 o                         
   7   6   0          6.37          3.60         4.63 o                         
   8   6   0          8.10          3.72         5.17 o                         
   9   6   0         10.10          5.88         9.12 o                         
  10   6   0          4.45         -4.68        12.57 o                         
   1   7   0       4989.47       5280.05       149.32 o                         
   2   7   0        228.15        170.37        10.05 o                         
   3   7   0        211.57        197.80        10.94 o                         
   4   7   0        312.54        387.19        19.22 o                         
   5   7   0          0.10          0.19         3.46 o                         
   6   7   0        252.99        287.13        15.71 o                         
   7   7   0        176.82        158.94        12.24 o                         
   8   7   0          0.15         -1.32         5.03 o                         
   9   7   0        556.37        610.59        37.68 o                         
  10   7   0          2.24         -2.04        13.87 o                         
   0   8   0       2503.11       2745.67       111.42 o                         
   1   8   0          5.41          6.86         2.88 o                         
   2   8   0        168.29        180.30        11.16 o                         
   3   8   0        441.06        501.54        21.15 o                         
   4   8   0        498.43        486.14        20.59 o                         
   5   8   0        554.67        578.67        25.78 o                         
   6   8   0         97.08         94.44         9.23 o                         
   7   8   0          4.70          1.36         5.23 o                         
   8   8   0         59.72         39.40         7.30 o                         
   9   8   0          4.18          0.41        11.91 o                         
   1   9   0        330.49        363.00        17.83 o                         
   2   9   0       1391.50       1515.45        49.28 o                         
   3   9   0         39.85         36.77         5.59 o                         
   4   9   0        781.97        781.26        29.96 o                         
   5   9   0        399.25        418.76        27.70 o                         
   6   9   0        394.47        446.35        26.83 o                         
   7   9   0          2.51          2.91         6.41 o                         
   8   9   0          2.01          2.64        12.51 o                         
   9   9   0          0.00         -7.38        13.44 o                         
   0  10   0       2392.85       2707.74       188.29 o                         
   1  10   0         90.53         82.12         7.13 o                         
   2  10   0        128.53        122.33        12.86 o                         
   3  10   0         19.28         16.85         4.78 o                         
   4  10   0       1989.37       2262.38        81.58 o                         
   5  10   0         23.12         16.35         5.58 o                         
   6  10   0          6.88          2.32         6.30 o                         
   7  10   0         69.74         59.93         9.44 o                         
   8  10   0        129.50        124.36        21.17 o                         
   1  11   0       1784.23       1990.34        56.49 o                         
   2  11   0          6.03          4.64         5.06 o                         
   3  11   0        409.19        401.67        25.49 o                         
   4  11   0          7.20          2.38         6.27 o                         
   5  11   0         63.48         41.80        13.79 o                         
   6  11   0        660.03        731.55        33.54 o                         
   7  11   0        351.91        392.84        22.16 o                         
   8  11   0         24.79          9.54        15.55 o                         
   0  12   0        149.70        147.60        27.87 o                         
   1  12   0         84.09         75.34         9.52 o                         
   2  12   0          0.82         -1.08         6.54 o                         
   3  12   0        375.97        424.55        22.85 o                         
   4  12   0         26.98         11.92         6.19 o                         
   5  12   0        316.61        337.71        22.23 o                         
   6  12   0          6.45          2.98         7.99 o                         
   7  12   0         40.86         29.01        14.72 o                         
   1  13   0        312.50        317.13        27.37 o                         
   2  13   0         86.54         85.86        12.30 o                         
   3  13   0         47.20         39.66         7.69 o                         
   4  13   0        583.56        661.63        32.36 o                         
   5  13   0          8.39          4.95         8.52 o                         
   6  13   0          0.10          2.48        14.68 o                         
   0  14   0        779.25        905.47        96.13 o                         
   1  14   0        116.77        152.79        20.33 o                         
   2  14   0         10.42          1.49         8.61 o                         
   3  14   0        206.31        242.89        18.73 o                         
   4  14   0        102.82        135.15        14.87 o                         
   5  14   0         40.76         33.55        11.99 o                         
   1  15   0        263.25        328.39        28.82 o                         
   2  15   0         29.88         27.51        13.11 o                         
   3  15   0         29.50         17.52        11.37 o                         
   0  16   0         56.37         43.23        22.75 o                         
 -11   0   1          9.78         24.65        17.44 o                         
  -9   0   1       1239.23       1423.25        89.12 o                         
  -7   0   1        116.52        124.39        15.55 o                         
  -5   0   1         19.62         10.24         2.65 o                         
  -3   0   1        300.91        291.31        21.81 o                         
   1   0   1        518.64        496.23        19.84 o                         
   3   0   1        943.45        920.32        39.82 o                         
   5   0   1        588.55        551.48        27.05 o                         
   7   0   1         37.54         19.72         6.45 o                         
   9   0   1         20.18         45.13        15.93 o                         
  11   0   1        536.08        587.05        52.33 o                         
 -11   1   1        298.98        342.83        26.12 o                         
 -10   1   1        197.66        209.89        18.90 o                         
  -9   1   1        206.30        226.76        18.72 o                         
  -8   1   1         62.03         78.18         9.65 o                         
  -7   1   1        492.37        525.24        27.89 o                         
  -6   1   1       1052.26       1048.91        56.14 o                         
  -5   1   1       1604.23       1482.26        46.77 o                         
  -4   1   1         13.44         14.10         2.43 o                         
  -3   1   1        250.44        244.25         9.85 o                         
  -2   1   1          2.13          0.99         0.86 o                         
  -1   1   1       3733.49       3963.67       171.79 o                         
   1   1   1       2113.98       2329.22        58.26 o                         
   2   1   1      18417.07      20190.68       498.06 o                         
   3   1   1       5336.81       5858.07       144.27 o                         
   4   1   1       1127.95       1007.08        29.72 o                         
   5   1   1         43.01         42.66         3.92 o                         
   6   1   1          7.22          5.85         2.21 o                         
   7   1   1        574.62        594.88        21.50 o                         
   8   1   1        192.36        184.93        19.38 o                         
   9   1   1        199.07        191.59        17.16 o                         
  10   1   1         46.71         34.86         9.52 o                         
  11   1   1          7.00         -9.69        13.13 o                         
 -11   2   1         57.07         38.11        12.34 o                         
 -10   2   1         15.07         13.16         8.71 o                         
  -9   2   1         18.47         20.79         6.80 o                         
  -8   2   1          4.74          2.62         4.69 o                         
  -7   2   1         16.58         23.12         4.98 o                         
  -6   2   1        923.40        926.51        32.30 o                         
  -5   2   1        331.07        308.43        13.45 o                         
  -4   2   1        275.07        264.21        11.48 o                         
  -3   2   1       1060.56        939.55        40.98 o                         
  -2   2   1        310.24        281.67        40.01 o                         
  -1   2   1         48.80         48.82         4.27 o                         
   0   2   1        959.01        892.78        19.96 o                         
   1   2   1        836.42        767.74        21.99 o                         
   2   2   1       1124.95       1183.06        32.47 o                         
   3   2   1        209.41        187.87        10.99 o                         
   4   2   1       2139.23       2199.11        58.64 o                         
   5   2   1         45.43         32.78         3.80 o                         
   6   2   1        333.13        341.22        14.27 o                         
   7   2   1         15.80         15.55         3.28 o                         
   8   2   1        767.75        863.09        33.65 o                         
   9   2   1          7.09          4.23         5.29 o                         
  10   2   1          8.91          1.33         9.92 o                         
 -11   3   1        138.98        153.56        32.04 o                         
 -10   3   1        229.05        246.80        20.60 o                         
  -9   3   1          1.02         -0.95         6.57 o                         
  -8   3   1          7.01          5.51         4.96 o                         
  -7   3   1         23.44         18.60         4.46 o                         
  -6   3   1       2028.77       2063.28        64.42 o                         
  -5   3   1        876.32        859.82        29.99 o                         
  -4   3   1       3312.37       3611.62       104.85 o                         
  -3   3   1        141.61        167.44         8.42 o                         
  -2   3   1       2602.23       2405.96       117.60 o                         
  -1   3   1       5482.70       5164.14       147.63 o                         
   0   3   1       4048.65       3496.91        78.45 o                         
   1   3   1        958.39        855.77        25.11 o                         
   2   3   1      12707.92      13094.62       332.21 o                         
   3   3   1        755.48        725.39        22.84 o                         
   4   3   1       1119.96       1112.93        33.03 o                         
   5   3   1        419.07        426.73        16.14 o                         
   6   3   1          0.32          2.48         2.41 o                         
   7   3   1        423.29        428.60        19.67 o                         
   8   3   1        114.51        113.49        17.25 o                         
   9   3   1        115.36        124.83        14.14 o                         
  10   3   1         92.54        106.77        17.96 o                         
 -10   4   1          0.27         -0.36         9.49 o                         
  -9   4   1        996.37       1122.52        74.71 o                         
  -8   4   1          0.15         -2.14         5.49 o                         
  -7   4   1       1092.43       1093.50        38.13 o                         
  -6   4   1         52.41         48.20         4.69 o                         
  -5   4   1        612.38        533.86        21.06 o                         
  -4   4   1         33.89         48.70         4.25 o                         
  -3   4   1         39.51         52.71         4.45 o                         
  -2   4   1       3097.65       3192.77        93.99 o                         
  -1   4   1       4323.16       4169.60       162.05 o                         
   0   4   1       1336.01       1296.86        33.21 o                         
   1   4   1        200.69        198.05         9.32 o                         
   2   4   1        142.07        114.93         7.66 o                         
   3   4   1       3496.94       3304.40        85.42 o                         
   4   4   1       1319.43       1470.28        42.42 o                         
   5   4   1        295.31        307.99        13.09 o                         
   6   4   1        490.75        488.28        21.59 o                         
   7   4   1         77.68         82.34        10.00 o                         
   8   4   1        132.80        130.02        10.37 o                         
   9   4   1         77.05         59.53         9.79 o                         
  10   4   1         14.64         10.63        10.84 o                         
 -10   5   1          1.09         -0.19        10.73 o                         
  -9   5   1          1.22          9.48         8.04 o                         
  -8   5   1         77.07         79.81        11.49 o                         
  -7   5   1          2.23          4.21         2.92 o                         
  -6   5   1        325.67        318.39        15.14 o                         
  -5   5   1        978.50       1064.11        37.33 o                         
  -4   5   1        516.89        546.87        22.10 o                         
  -3   5   1          0.27         -0.76         1.72 o                         
  -2   5   1        133.12        122.81         7.43 o                         
  -1   5   1       1943.19       1770.46        57.85 o                         
   0   5   1         28.46         26.38         2.93 o                         
   1   5   1       2050.37       2217.05        65.47 o                         
   2   5   1        225.89        245.67        13.07 o                         
   3   5   1        688.67        760.65        29.38 o                         
   4   5   1         75.16         91.42         7.19 o                         
   5   5   1        275.73        293.26        15.13 o                         
   6   5   1        379.92        399.36        18.67 o                         
   7   5   1        608.30        648.27        27.10 o                         
   8   5   1          6.74          1.80         5.99 o                         
   9   5   1        177.77        158.74        13.73 o                         
  10   5   1         14.95         19.82        11.45 o                         
 -10   6   1        154.42        145.63        21.10 o                         
  -9   6   1        995.67       1125.64        54.57 o                         
  -8   6   1         60.04         45.23         8.84 o                         
  -7   6   1        660.82        687.73        26.96 o                         
  -6   6   1        549.02        569.20        23.72 o                         
  -5   6   1          9.27          5.78         2.67 o                         
  -4   6   1        554.30        569.27        23.67 o                         
  -3   6   1        879.87        898.95        33.44 o                         
  -2   6   1        322.44        204.59        10.54 o                         
  -1   6   1        465.10        396.98        19.40 o                         
   0   6   1         71.91         79.76         5.42 o                         
   1   6   1        443.68        469.89        18.69 o                         
   2   6   1        404.53        451.63        18.36 o                         
   3   6   1       1395.18       1389.78        48.57 o                         
   4   6   1        879.64        876.66        33.95 o                         
   5   6   1        128.80        131.29         9.51 o                         
   6   6   1         81.63         78.22         7.52 o                         
   7   6   1          5.56          2.64         4.56 o                         
   8   6   1        426.20        424.99        21.21 o                         
   9   6   1        305.07        307.05        23.37 o                         
  10   6   1          0.18         -4.77        12.63 o                         
 -10   7   1        359.07        383.35        28.62 o                         
  -9   7   1         26.24         24.86         9.88 o                         
  -8   7   1         15.16         13.89         7.76 o                         
  -7   7   1         11.58         12.99         4.27 o                         
  -6   7   1        254.30        260.48        14.35 o                         
  -5   7   1          3.44         -0.53         3.12 o                         
  -4   7   1          0.40          0.12         3.01 o                         
  -3   7   1        228.95        213.85        11.13 o                         
  -2   7   1        505.02        464.20        19.34 o                         
  -1   7   1         41.82         27.71         6.15 o                         
   0   7   1        379.36        464.02        17.14 o                         
   1   7   1        775.46        691.89        25.40 o                         
   2   7   1        887.77        821.30        29.40 o                         
   3   7   1          5.43          2.43         2.68 o                         
   4   7   1        377.04        351.68        18.18 o                         
   5   7   1          8.36          8.01         3.71 o                         
   6   7   1         74.93         62.68         8.07 o                         
   7   7   1         18.59         15.59         6.10 o                         
   8   7   1          3.10          1.40         6.40 o                         
   9   7   1         72.67         48.98        10.81 o                         
  -9   8   1        112.64        113.51        25.41 o                         
  -8   8   1          4.84          4.56         8.84 o                         
  -7   8   1         12.25          4.91         4.54 o                         
  -6   8   1        336.44        318.68        16.95 o                         
  -5   8   1       1134.77       1241.15        46.02 o                         
  -4   8   1          0.06          3.72         3.40 o                         
  -3   8   1         75.97         51.27         5.42 o                         
  -2   8   1        386.68        355.19        17.33 o                         
  -1   8   1       1531.85       1490.24        46.74 o                         
   0   8   1        315.78        279.86        12.59 o                         
   1   8   1        119.35         96.96         7.80 o                         
   2   8   1        815.77        823.10        30.87 o                         
   3   8   1       3561.20       3896.95       114.18 o                         
   4   8   1        272.26        263.89        15.89 o                         
   5   8   1         83.91         63.21         8.30 o                         
   6   8   1        100.95         84.57         8.93 o                         
   7   8   1        383.17        400.89        21.00 o                         
   8   8   1        446.25        474.59        23.14 o                         
   9   8   1          9.97          5.46        14.79 o                         
  -9   9   1         17.94          8.34        13.27 o                         
  -8   9   1         17.03         16.09        10.59 o                         
  -7   9   1          3.92          2.10         4.19 o                         
  -6   9   1         15.22          8.73         4.86 o                         
  -5   9   1        307.71        329.70        18.17 o                         
  -4   9   1        134.56        134.49        12.10 o                         
  -3   9   1         46.02         39.52         5.33 o                         
  -2   9   1        421.96        434.86        17.36 o                         
  -1   9   1        311.27        292.13        13.59 o                         
   0   9   1         12.77          7.47         3.48 o                         
   1   9   1        754.53        714.76        28.70 o                         
   2   9   1         41.50         28.11         5.64 o                         
   3   9   1         26.56         14.61         4.07 o                         
   4   9   1         10.37          5.79         4.42 o                         
   5   9   1         21.61         15.01         4.76 o                         
   6   9   1         25.70         21.65         5.94 o                         
   7   9   1        781.74        903.40        54.42 o                         
   8   9   1          7.17         -0.69        10.72 o                         
   9   9   1         26.09          4.06        14.47 o                         
  -8  10   1        105.85        118.50        21.70 o                         
  -7  10   1         71.02         54.85         8.53 o                         
  -6  10   1         32.04         26.50         6.43 o                         
  -5  10   1       2359.11       2678.87        91.43 o                         
  -4  10   1       1028.40       1117.16        39.23 o                         
  -3  10   1       1666.11       1785.89        50.17 o                         
  -2  10   1        711.85        646.03        26.36 o                         
  -1  10   1       1520.72       1614.78        46.59 o                         
   0  10   1        274.32        297.28        15.99 o                         
   1  10   1          8.62          9.34         4.21 o                         
   2  10   1        231.54        245.19        14.79 o                         
   3  10   1       1743.68       1945.42        61.71 o                         
   4  10   1        801.63        828.31        37.60 o                         
   5  10   1        408.31        410.79        38.15 o                         
   6  10   1        257.22        275.49        18.40 o                         
   7  10   1        423.17        429.36        25.07 o                         
   8  10   1         41.63         31.48        13.13 o                         
  -8  11   1         28.38         25.92        15.11 o                         
  -7  11   1         92.36         97.65        18.01 o                         
  -6  11   1        666.17        760.54        27.94 o                         
  -5  11   1         58.73         64.46         7.58 o                         
  -4  11   1         22.74         17.68         5.01 o                         
  -3  11   1          3.46          2.69         5.03 o                         
  -2  11   1        123.40        103.25         8.54 o                         
  -1  11   1        185.57        214.49        12.31 o                         
   0  11   1        291.86        292.61        15.68 o                         
   1  11   1        216.02        214.64        16.71 o                         
   2  11   1        238.89        242.50        15.92 o                         
   3  11   1         24.20         19.18         6.06 o                         
   4  11   1         76.41         48.74        11.33 o                         
   5  11   1        215.74        193.13        15.00 o                         
   6  11   1        242.66        258.44        19.07 o                         
   7  11   1        273.67        285.90        27.05 o                         
   8  11   1         81.93         83.43        24.27 o                         
  -7  12   1        227.89        218.45        27.05 o                         
  -6  12   1        168.13        184.73        16.03 o                         
  -5  12   1          0.33          0.34         6.74 o                         
  -4  12   1        398.39        439.13        21.10 o                         
  -3  12   1        273.19        339.72        17.90 o                         
  -2  12   1        262.92        261.22        14.26 o                         
  -1  12   1        546.76        527.80        29.28 o                         
   0  12   1          0.07         -0.18         5.83 o                         
   1  12   1          7.74          1.32         5.38 o                         
   2  12   1         14.51          7.51         6.55 o                         
   3  12   1        246.78        229.61        16.05 o                         
   4  12   1        259.40        246.35        18.87 o                         
   5  12   1        192.65        223.32        19.16 o                         
   6  12   1        333.58        361.86        24.29 o                         
   7  12   1          7.50          2.89        14.79 o                         
  -6  13   1        144.03        163.34        21.72 o                         
  -5  13   1        223.60        251.66        21.46 o                         
  -4  13   1         10.13          8.18         8.63 o                         
  -3  13   1         49.45         34.69         7.18 o                         
  -2  13   1         63.92         49.99         8.84 o                         
  -1  13   1         84.77         97.25        13.47 o                         
   0  13   1         13.72         17.52         7.09 o                         
   1  13   1        140.00        141.88        15.11 o                         
   2  13   1        160.94        151.14        12.92 o                         
   3  13   1          5.27          1.80         7.64 o                         
   4  13   1         49.40         41.18         9.91 o                         
   5  13   1         81.53         76.04        14.12 o                         
   6  13   1          9.88          4.95        11.35 o                         
  -5  14   1        374.88        438.72        48.16 o                         
  -4  14   1         12.29          9.60         9.30 o                         
  -3  14   1         13.22          6.44         8.80 o                         
  -2  14   1         97.96         80.26        17.79 o                         
  -1  14   1        636.93        784.41        39.22 o                         
   0  14   1         31.20         35.64         9.37 o                         
   1  14   1         48.66         38.21        11.82 o                         
   2  14   1          0.21         12.15         9.36 o                         
   3  14   1       1026.37       1348.30        49.16 o                         
   4  14   1         68.20         64.92        11.56 o                         
   5  14   1         18.07         15.27        12.46 o                         
  -4  15   1         32.22         32.61        26.17 o                         
  -3  15   1          0.22          2.64        11.37 o                         
  -2  15   1          1.66         10.17        12.52 o                         
  -1  15   1        184.84        218.69        25.03 o                         
   0  15   1         70.96         63.55        13.41 o                         
   1  15   1         12.38          2.79        13.40 o                         
   2  15   1        336.12        366.30        25.45 o                         
   3  15   1          2.90          3.05        12.78 o                         
   0  16   1         61.26         61.62        16.89 o                         
 -10   0   2          1.21          0.38        11.38 o                         
  -8   0   2       1641.28       1759.63       102.77 o                         
  -6   0   2       5185.56       5523.87       275.32 o                         
  -4   0   2       1634.30       1811.96        94.05 o                         
   0   0   2          0.52         -0.63         0.63 o                         
   4   0   2       2029.11       2439.91        91.57 o                         
   6   0   2        862.88        853.85        40.07 o                         
   8   0   2          1.36          1.69         5.99 o                         
  10   0   2        436.59        484.28        43.23 o                         
 -11   1   2          6.54         12.50        11.64 o                         
 -10   1   2         42.54         63.39        13.94 o                         
  -9   1   2         49.32         55.96        10.46 o                         
  -8   1   2         53.84         62.32         8.44 o                         
  -7   1   2        842.62        899.31        40.76 o                         
  -6   1   2         24.04         26.82         4.42 o                         
  -5   1   2        167.20        171.54        11.13 o                         
  -4   1   2        147.83        131.40         8.71 o                         
  -3   1   2        240.13        260.84        12.45 o                         
  -2   1   2        491.60        496.41        25.41 o                         
   0   1   2       7892.88       7718.78       381.39 o                         
   1   1   2        512.82        512.37        15.45 o                         
   2   1   2      29233.85      34347.36       841.51 o                         
   3   1   2        137.05        157.41         7.57 o                         
   4   1   2       1388.96       1605.49        44.93 o                         
   5   1   2          1.39          2.79         1.88 o                         
   6   1   2         22.87         20.23         4.38 o                         
   7   1   2          0.98          4.42         3.17 o                         
   8   1   2          3.22          2.86         4.20 o                         
   9   1   2         19.62          8.89         5.82 o                         
  10   1   2        411.73        462.91        29.76 o                         
 -11   2   2        115.65        141.21        21.31 o                         
 -10   2   2          0.93         -2.72         8.44 o                         
  -9   2   2          2.57          0.74         6.03 o                         
  -8   2   2        118.22        123.07        11.93 o                         
  -7   2   2         47.28         61.91         7.34 o                         
  -6   2   2         68.05         89.29         8.15 o                         
  -5   2   2       1298.60       1303.63        52.01 o                         
  -4   2   2         68.14         71.24         6.30 o                         
  -3   2   2       2605.36       2401.36       152.45 o                         
  -2   2   2        158.74        138.04        11.38 o                         
  -1   2   2        276.61        202.55         8.10 o                         
   0   2   2         20.56         12.99         2.02 o                         
   1   2   2       1284.85       1349.89        36.17 o                         
   2   2   2      13936.73      15773.34       396.38 o                         
   3   2   2        727.85        715.00        22.65 o                         
   4   2   2        241.09        288.05        12.08 o                         
   5   2   2       1535.86       1687.08        48.30 o                         
   6   2   2        127.08        125.95         7.80 o                         
   7   2   2        648.24        681.43        24.35 o                         
   8   2   2         34.21         26.96         5.42 o                         
   9   2   2        175.05        153.93        12.71 o                         
  10   2   2         89.26         73.16        17.69 o                         
 -11   3   2          5.86         15.74        12.87 o                         
 -10   3   2          7.31          6.45         8.85 o                         
  -9   3   2          0.24          3.41         6.80 o                         
  -8   3   2        110.58        102.40        11.26 o                         
  -7   3   2       1395.92       1423.28        60.18 o                         
  -6   3   2        281.84        266.33        16.87 o                         
  -5   3   2          1.30          2.36         2.27 o                         
  -4   3   2        515.26        529.34        18.85 o                         
  -3   3   2        267.19        234.43        17.80 o                         
  -2   3   2        379.96        317.65        14.51 o                         
  -1   3   2        528.20        451.97        14.47 o                         
   0   3   2        157.19        131.25         5.78 o                         
   1   3   2       3223.42       3237.63        82.05 o                         
   2   3   2       1135.00       1209.44        34.60 o                         
   3   3   2        466.25        408.95        15.30 o                         
   4   3   2        121.94        128.27         7.52 o                         
   5   3   2        205.24        199.47         9.97 o                         
   6   3   2         73.47         64.96         8.27 o                         
   7   3   2          5.06          4.73         3.48 o                         
   8   3   2          5.96          2.88         4.87 o                         
   9   3   2          5.70          3.41         6.35 o                         
  10   3   2         29.76         23.32        10.73 o                         
 -10   4   2          9.79         12.73         9.52 o                         
  -9   4   2        356.65        367.91        25.03 o                         
  -8   4   2        240.00        234.51        16.89 o                         
  -7   4   2        133.31        129.46        11.61 o                         
  -6   4   2       1068.31       1043.80        46.62 o                         
  -5   4   2        350.52        316.79        13.21 o                         
  -4   4   2        333.08        326.43        13.56 o                         
  -3   4   2        240.97        264.99        11.83 o                         
  -2   4   2          0.04          0.59         1.09 o                         
  -1   4   2          0.40          0.32         1.18 o                         
   0   4   2        190.29        174.32         8.45 o                         
   1   4   2        773.73        794.65        25.00 o                         
   2   4   2       4010.86       3924.44       100.20 o                         
   3   4   2          4.17          1.22         1.57 o                         
   4   4   2        210.20        221.04        10.65 o                         
   5   4   2        273.97        314.19        13.95 o                         
   6   4   2        880.27        896.04        29.98 o                         
   7   4   2          0.15         -1.63         3.75 o                         
   8   4   2         68.37         53.40         9.99 o                         
   9   4   2          0.82          6.08         6.63 o                         
  10   4   2         43.61         33.09        10.98 o                         
 -10   5   2        132.09        144.74        30.91 o                         
  -9   5   2         12.37         10.24        10.62 o                         
  -8   5   2        280.63        295.04        29.58 o                         
  -7   5   2        231.49        227.75        16.22 o                         
  -6   5   2        396.07        400.65        23.46 o                         
  -5   5   2        240.02        258.03        12.14 o                         
  -4   5   2       2153.44       2208.95        68.04 o                         
  -3   5   2          7.01          1.70         1.61 o                         
  -2   5   2       6647.89       6881.43       247.44 o                         
  -1   5   2         48.25         49.65         4.29 o                         
   0   5   2       4194.62       4386.87       114.24 o                         
   1   5   2        137.19         99.55         6.51 o                         
   2   5   2        769.40        768.64        25.69 o                         
   3   5   2         86.90         80.66         5.73 o                         
   4   5   2         34.69         33.57         4.65 o                         
   5   5   2        378.83        364.14        15.93 o                         
   6   5   2       1050.48       1155.65        47.58 o                         
   7   5   2        198.58        198.54        15.74 o                         
   8   5   2         37.94         36.39         5.75 o                         
   9   5   2         59.38         44.96         8.13 o                         
  10   5   2        168.38        205.93        23.06 o                         
 -10   6   2         90.30         79.25        15.29 o                         
  -9   6   2        463.29        499.60        31.36 o                         
  -8   6   2        130.38        130.61        14.20 o                         
  -7   6   2         59.29         84.06        10.73 o                         
  -6   6   2        235.88        221.52        10.85 o                         
  -5   6   2         47.40         52.10         5.03 o                         
  -4   6   2         42.13         40.64         4.62 o                         
  -3   6   2       1776.56       1846.79        72.84 o                         
  -2   6   2        194.15        168.81         8.97 o                         
  -1   6   2        123.27         90.10         6.26 o                         
   0   6   2        145.91        130.53         8.07 o                         
   1   6   2       1115.86       1085.06        34.82 o                         
   2   6   2        749.11        707.41        25.38 o                         
   3   6   2         42.79         70.27         6.74 o                         
   4   6   2        183.32        204.38        12.62 o                         
   5   6   2         90.31         90.59         7.95 o                         
   6   6   2        393.93        436.62        20.79 o                         
   7   6   2        480.69        526.23        35.70 o                         
   8   6   2        247.84        245.69        15.29 o                         
   9   6   2         67.51         52.74         8.82 o                         
  10   6   2          0.53         -7.77        13.17 o                         
 -10   7   2          0.14         -1.60        13.00 o                         
  -9   7   2         20.33         14.66         9.78 o                         
  -8   7   2         12.75         21.24         7.99 o                         
  -7   7   2       2447.31       2585.87       107.23 o                         
  -6   7   2          4.07          4.04         2.17 o                         
  -5   7   2        202.20        203.98        11.81 o                         
  -4   7   2        863.34        923.42        32.40 o                         
  -3   7   2        600.68        604.72        19.86 o                         
  -2   7   2         53.73         75.89         6.67 o                         
  -1   7   2          0.84          0.38         2.22 o                         
   0   7   2          8.37          6.24         2.30 o                         
   1   7   2       3439.84       3656.65       126.83 o                         
   2   7   2         12.89         13.99         3.34 o                         
   3   7   2       1083.30       1098.28        41.79 o                         
   4   7   2        191.47        177.79        12.06 o                         
   5   7   2       1164.72       1295.45        47.96 o                         
   6   7   2         81.65         81.92        10.22 o                         
   7   7   2        107.16        102.29        10.69 o                         
   8   7   2          7.10          4.93         6.83 o                         
   9   7   2         74.69         66.05        11.76 o                         
  -9   8   2          1.77         -1.91        11.25 o                         
  -8   8   2        123.04        140.38        16.87 o                         
  -7   8   2          2.74          0.19         6.97 o                         
  -6   8   2        169.02        156.53         8.89 o                         
  -5   8   2          0.93          1.20         2.76 o                         
  -4   8   2         84.75         79.23         5.74 o                         
  -3   8   2       1186.34       1242.17        36.80 o                         
  -2   8   2        832.60        810.35        32.37 o                         
  -1   8   2        459.96        497.79        20.57 o                         
   0   8   2         18.36         10.81         3.50 o                         
   1   8   2          5.23          3.57         2.95 o                         
   2   8   2        875.63        935.72        37.80 o                         
   3   8   2          0.28          0.84         3.46 o                         
   4   8   2        120.75        134.66        10.61 o                         
   5   8   2        236.13        257.14        15.98 o                         
   6   8   2        169.67        157.76        18.20 o                         
   7   8   2         79.01         69.92        13.98 o                         
   8   8   2         25.23         18.52         8.06 o                         
   9   8   2          9.14         10.45        12.42 o                         
  -9   9   2          2.92         12.87        13.26 o                         
  -8   9   2        171.99        186.32        19.98 o                         
  -7   9   2          1.84          1.28         8.42 o                         
  -6   9   2          3.19          2.78         3.34 o                         
  -5   9   2         68.63         64.58         6.72 o                         
  -4   9   2        276.95        251.94        11.98 o                         
  -3   9   2         20.55         16.47         3.62 o                         
  -2   9   2       3808.80       3930.64        95.53 o                         
  -1   9   2        541.41        558.40        23.26 o                         
   0   9   2        674.50        702.27        27.32 o                         
   1   9   2         23.32         13.54         3.97 o                         
   2   9   2        378.21        367.87        18.37 o                         
   3   9   2        158.26        166.59        11.73 o                         
   4   9   2        415.90        455.57        21.54 o                         
   5   9   2          1.78         -3.53         6.42 o                         
   6   9   2        136.25        121.62        12.02 o                         
   7   9   2        220.14        214.11        15.67 o                         
   8   9   2        126.62        122.36        20.45 o                         
   9   9   2         24.19          9.90        17.40 o                         
  -8  10   2         13.71         21.47        12.42 o                         
  -7  10   2          2.91          6.34         9.91 o                         
  -6  10   2        110.65        121.44         8.63 o                         
  -5  10   2          2.92          2.99         4.06 o                         
  -4  10   2        531.50        572.67        22.15 o                         
  -3  10   2         18.71         23.71         8.06 o                         
  -2  10   2        824.48        887.54        29.38 o                         
  -1  10   2          1.41          0.64         4.08 o                         
   0  10   2        194.25        197.97        16.86 o                         
   1  10   2        296.79        272.32        14.74 o                         
   2  10   2       1504.40       1765.88        56.91 o                         
   3  10   2          0.04          3.53         5.44 o                         
   4  10   2          0.12         -1.32         5.49 o                         
   5  10   2         75.42         75.95        11.06 o                         
   6  10   2        747.68        895.33        45.04 o                         
   7  10   2         95.59         98.93        15.45 o                         
   8  10   2        104.97         72.82        29.96 o                         
  -8  11   2         24.09         11.50        14.84 o                         
  -7  11   2        642.20        671.56        40.24 o                         
  -6  11   2         42.92         39.78         9.14 o                         
  -5  11   2        128.27        142.37        10.48 o                         
  -4  11   2        562.75        557.05        34.42 o                         
  -3  11   2        907.34        913.77        41.38 o                         
  -2  11   2        442.18        448.22        19.13 o                         
  -1  11   2         27.45         17.61         5.05 o                         
   0  11   2         24.24         15.31         7.45 o                         
   1  11   2       2017.12       2330.86        87.93 o                         
   2  11   2        290.95        297.87        17.20 o                         
   3  11   2        951.70       1101.88        41.22 o                         
   4  11   2          0.10         -2.41         6.52 o                         
   5  11   2        754.07        822.07        36.70 o                         
   6  11   2         80.43         52.64         9.15 o                         
   7  11   2          0.36         -4.47        12.95 o                         
  -7  12   2          0.63          7.49        14.84 o                         
  -6  12   2         15.06          9.20         7.88 o                         
  -5  12   2          0.11          3.53         6.42 o                         
  -4  12   2         29.05         16.48         7.39 o                         
  -3  12   2        228.97        237.49        14.66 o                         
  -2  12   2        167.92        147.00        10.22 o                         
  -1  12   2        376.65        366.85        20.38 o                         
   0  12   2         16.94          7.24         5.97 o                         
   1  12   2        226.19        235.48        16.54 o                         
   2  12   2         22.89         13.89         6.60 o                         
   3  12   2         20.21          7.28         7.16 o                         
   4  12   2          6.88          3.17         8.02 o                         
   5  12   2         61.61         45.55        11.00 o                         
   6  12   2          1.22         -6.80        10.65 o                         
   7  12   2        143.11        142.96        31.34 o                         
  -6  13   2         30.19         24.45        15.55 o                         
  -5  13   2        217.91        240.55        18.76 o                         
  -4  13   2         12.85          9.29         7.42 o                         
  -3  13   2         47.85         33.64         9.18 o                         
  -2  13   2        655.65        718.33        42.24 o                         
  -1  13   2        468.85        536.91        25.84 o                         
   0  13   2        110.69         94.46        11.43 o                         
   1  13   2        304.34        316.38        19.39 o                         
   2  13   2          0.11          1.35         8.22 o                         
   3  13   2         41.75         18.65         9.63 o                         
   4  13   2         14.72          3.21        10.62 o                         
   5  13   2         80.10         82.52        14.09 o                         
   6  13   2        376.33        444.87        37.39 o                         
  -5  14   2        305.59        390.75        35.02 o                         
  -4  14   2         82.05        114.36        17.55 o                         
  -3  14   2         51.56         30.80         8.86 o                         
  -2  14   2          0.90         -4.45         9.59 o                         
  -1  14   2         77.93        107.78        17.91 o                         
   0  14   2          9.17          9.44        10.04 o                         
   1  14   2         44.83         44.30        18.72 o                         
   2  14   2        403.38        432.02        24.55 o                         
   3  14   2        105.86         90.48        14.51 o                         
   4  14   2          0.01          3.27        10.52 o                         
   5  14   2         96.27        122.94        20.10 o                         
  -3  15   2         80.57         91.14        18.83 o                         
  -2  15   2        614.67        960.13        53.12 o                         
  -1  15   2         64.86         47.44        12.41 o                         
   0  15   2          5.91          2.03        13.27 o                         
   1  15   2        143.70        178.63        23.59 o                         
   2  15   2          2.52          2.66        12.38 o                         
   3  15   2        131.40        114.78        20.78 o                         
 -11   0   3         41.06         30.72        15.93 o                         
  -9   0   3         55.24         69.02        14.41 o                         
  -7   0   3        590.60        631.04        43.23 o                         
  -5   0   3        472.15        532.82        34.13 o                         
   1   0   3       5684.77       6752.35       244.29 o                         
   3   0   3        269.20        263.26        15.55 o                         
   5   0   3       2721.55       3119.96       141.64 o                         
   7   0   3        113.73        120.43        12.20 o                         
   9   0   3         33.63         27.90        11.76 o                         
 -11   1   3        236.73        235.35        22.52 o                         
 -10   1   3          0.33          7.03         8.18 o                         
  -9   1   3        343.75        390.58        24.13 o                         
  -8   1   3        225.31        232.48        15.81 o                         
  -7   1   3        839.87        920.49        40.89 o                         
  -6   1   3         46.07         45.20         6.07 o                         
  -5   1   3        161.91        139.13         9.52 o                         
  -4   1   3       5668.47       5716.73       283.47 o                         
  -3   1   3       3363.66       2968.99       150.93 o                         
  -1   1   3        701.88        690.20        37.54 o                         
   0   1   3          3.99          5.65         1.29 o                         
   1   1   3        840.31        898.75        25.27 o                         
   2   1   3        222.65        258.19        10.33 o                         
   3   1   3        277.04        282.15        11.66 o                         
   4   1   3      10526.76      12499.40       367.45 o                         
   5   1   3       2033.10       2262.93        62.66 o                         
   6   1   3       1044.44       1104.76        35.36 o                         
   7   1   3         11.37          5.34         3.54 o                         
   8   1   3         43.50         39.68        11.47 o                         
   9   1   3        210.82        212.20        15.71 o                         
  10   1   3         15.46         13.23        10.57 o                         
 -11   2   3          1.35         -0.04        11.66 o                         
 -10   2   3        269.05        302.37        22.11 o                         
  -9   2   3        123.81        124.97        12.86 o                         
  -8   2   3        148.30        169.12        13.22 o                         
  -7   2   3         10.65          9.29         4.36 o                         
  -6   2   3          0.36          3.85         6.83 o                         
  -5   2   3        414.97        455.75        21.97 o                         
  -4   2   3        445.53        435.79        22.75 o                         
  -3   2   3       1060.27       1009.51        52.33 o                         
  -2   2   3         72.31         85.33         6.45 o                         
  -1   2   3        527.09        437.50        14.29 o                         
   0   2   3          1.89         -2.08         2.08 o                         
   1   2   3        239.47        260.50        19.54 o                         
   2   2   3        112.01        147.28         7.34 o                         
   3   2   3        872.24        967.54        29.53 o                         
   4   2   3        497.30        580.80        20.52 o                         
   5   2   3         33.82         27.19         3.60 o                         
   6   2   3        939.35       1057.20        38.73 o                         
   7   2   3          1.91          4.68         3.99 o                         
   8   2   3         48.15         40.36         8.81 o                         
   9   2   3          3.52         -0.29         6.88 o                         
  10   2   3        241.52        311.34        24.40 o                         
 -11   3   3         38.78         37.43        12.47 o                         
 -10   3   3        189.85        207.78        18.77 o                         
  -9   3   3        387.07        409.26        27.27 o                         
  -8   3   3        504.67        505.32        28.00 o                         
  -7   3   3         19.14         20.26         4.91 o                         
  -6   3   3        158.79        148.24        11.22 o                         
  -5   3   3        467.68        489.54        24.09 o                         
  -4   3   3       5840.37       5537.22       233.42 o                         
  -3   3   3        862.04        882.85        49.30 o                         
  -2   3   3       5246.08       5337.93       187.97 o                         
  -1   3   3         38.05         32.58         2.16 o                         
   0   3   3       1063.07       1062.45        26.87 o                         
   1   3   3       5479.05       5323.11       132.62 o                         
   2   3   3          8.42          6.13         2.24 o                         
   3   3   3         18.55         20.62         2.74 o                         
   4   3   3       8696.76      10065.73       246.92 o                         
   5   3   3         18.56         20.61         3.67 o                         
   6   3   3       1029.52       1185.42        37.78 o                         
   7   3   3        261.17        240.57        15.12 o                         
   8   3   3        283.75        310.17        15.28 o                         
   9   3   3         96.88        108.68        15.13 o                         
  10   3   3         11.02         -3.83        11.11 o                         
 -10   4   3        312.58        310.82        23.60 o                         
  -9   4   3         52.76         43.02         8.67 o                         
  -8   4   3         74.20         76.28         9.91 o                         
  -7   4   3       1341.63       1373.43        58.82 o                         
  -6   4   3          2.75          3.91         3.08 o                         
  -5   4   3       3016.13       3010.81       111.54 o                         
  -4   4   3          1.24          4.76         2.10 o                         
  -3   4   3       3103.54       3198.14       111.70 o                         
  -2   4   3       1604.05       1546.83        50.45 o                         
  -1   4   3          0.02          4.26         2.55 o                         
   0   4   3       3277.69       3350.49        76.70 o                         
   1   4   3        176.32        155.67         7.85 o                         
   2   4   3        184.64        191.95         9.33 o                         
   3   4   3       1304.51       1368.36        40.71 o                         
   4   4   3        602.48        672.04        23.88 o                         
   5   4   3       1321.11       1377.92        43.13 o                         
   6   4   3        308.67        338.19        15.75 o                         
   7   4   3         97.11        101.92         9.05 o                         
   8   4   3        171.47        166.71        13.30 o                         
   9   4   3        232.98        254.41        19.75 o                         
  10   4   3         71.01         65.48        23.51 o                         
 -10   5   3        304.59        333.93        24.79 o                         
  -9   5   3        586.76        705.75        38.21 o                         
  -8   5   3          0.12         -0.94         5.76 o                         
  -7   5   3        459.11        526.84        29.07 o                         
  -6   5   3         22.45         23.31         5.22 o                         
  -5   5   3        330.57        349.58        20.75 o                         
  -4   5   3       1200.90       1156.04        31.83 o                         
  -3   5   3       1206.32       1299.75        53.97 o                         
  -2   5   3        220.48        225.23         9.74 o                         
  -1   5   3        592.04        718.80        21.22 o                         
   0   5   3        530.17        511.43        18.78 o                         
   1   5   3       2189.10       2185.16        54.02 o                         
   2   5   3         74.31         70.09         5.36 o                         
   3   5   3        513.10        607.52        22.20 o                         
   4   5   3          8.17          3.77         2.47 o                         
   5   5   3         68.97         85.16         7.30 o                         
   6   5   3         34.33         26.58         4.48 o                         
   7   5   3        117.14        102.31         8.91 o                         
   8   5   3         61.06         59.05        11.94 o                         
   9   5   3        168.95        180.67        19.36 o                         
  10   5   3          1.33         -0.58        12.99 o                         
 -10   6   3         21.15          4.96        11.39 o                         
  -9   6   3          9.33         10.24        11.38 o                         
  -8   6   3        470.92        506.28        29.98 o                         
  -7   6   3       1529.74       1707.57        75.28 o                         
  -6   6   3        212.81        207.05        16.06 o                         
  -5   6   3        940.58        945.20        44.89 o                         
  -4   6   3        426.16        433.52        14.90 o                         
  -3   6   3        369.72        307.93        12.45 o                         
  -2   6   3       1708.84       1718.77        48.69 o                         
  -1   6   3        684.22        757.73        23.08 o                         
   0   6   3        492.53        393.24        16.29 o                         
   1   6   3          2.82          3.39         2.07 o                         
   2   6   3        707.07        831.36        28.53 o                         
   3   6   3       1186.84       1270.72        40.08 o                         
   4   6   3        209.86        221.53        12.17 o                         
   5   6   3        639.22        701.52        26.07 o                         
   6   6   3        600.40        671.79        28.72 o                         
   7   6   3          3.31          2.64         6.42 o                         
   8   6   3         11.98          6.51         7.10 o                         
   9   6   3         17.98          0.24        10.47 o                         
 -10   7   3          3.46          1.21        13.00 o                         
  -9   7   3          3.91         10.56         9.37 o                         
  -8   7   3        447.05        446.95        28.24 o                         
  -7   7   3        155.14        173.31        21.62 o                         
  -6   7   3          2.28         -0.50         4.96 o                         
  -5   7   3        180.03        192.46         8.25 o                         
  -4   7   3       1237.64       1164.57        33.64 o                         
  -3   7   3        170.03        178.11         9.09 o                         
  -2   7   3         76.04         54.48         6.13 o                         
  -1   7   3        640.62        675.58        22.17 o                         
   0   7   3        741.09        660.95        24.38 o                         
   1   7   3         13.01         23.64         3.61 o                         
   2   7   3        421.71        477.46        20.19 o                         
   3   7   3        817.87        802.42        33.21 o                         
   4   7   3       2666.86       2956.99       105.77 o                         
   5   7   3         81.01         79.34         8.72 o                         
   6   7   3        270.66        277.65        17.45 o                         
   7   7   3          0.12          1.25         6.04 o                         
   8   7   3        162.94        151.16        14.51 o                         
   9   7   3         52.67         42.75        11.65 o                         
  -9   8   3         28.21         25.03        10.99 o                         
  -8   8   3        342.56        351.37        27.27 o                         
  -7   8   3          3.43         -0.10         6.96 o                         
  -6   8   3         10.59          4.12         7.06 o                         
  -5   8   3        317.30        282.92        11.15 o                         
  -4   8   3        112.75         86.28         6.02 o                         
  -3   8   3       2012.11       2176.95        63.63 o                         
  -2   8   3        308.07        314.74        16.50 o                         
  -1   8   3         12.37         12.55         3.15 o                         
   0   8   3       1945.27       1979.46        59.16 o                         
   1   8   3        399.39        345.84        16.37 o                         
   2   8   3          1.55          1.13         3.45 o                         
   3   8   3        102.14         92.07         9.63 o                         
   4   8   3        178.34        183.69        13.10 o                         
   5   8   3       2279.13       2604.58       209.34 o                         
   6   8   3        270.98        280.18        16.97 o                         
   7   8   3          0.77         -3.50         6.84 o                         
   8   8   3         64.68         62.15         9.91 o                         
   9   8   3         38.20         31.92        14.20 o                         
  -9   9   3        424.73        516.34        36.03 o                         
  -8   9   3         45.97         37.44        10.59 o                         
  -7   9   3         36.90         17.79        10.15 o                         
  -6   9   3         42.37         30.07         6.95 o                         
  -5   9   3         10.21          8.61         3.17 o                         
  -4   9   3          6.05          3.46         3.00 o                         
  -3   9   3         10.75          6.05         3.05 o                         
  -2   9   3         32.41         28.91         6.08 o                         
  -1   9   3        434.39        453.06        19.72 o                         
   0   9   3        808.21        855.75        31.59 o                         
   1   9   3        501.06        523.89        22.76 o                         
   2   9   3         10.00          4.94         3.82 o                         
   3   9   3        397.54        383.01        18.43 o                         
   4   9   3        188.98        186.79        16.76 o                         
   5   9   3        122.85        121.46        11.43 o                         
   6   9   3        111.59         94.64        12.19 o                         
   7   9   3         50.26         41.28         8.12 o                         
   8   9   3          5.91         -4.44        11.82 o                         
  -8  10   3         67.62         43.18        12.74 o                         
  -7  10   3         80.45         79.16        17.16 o                         
  -6  10   3        307.45        307.72        17.66 o                         
  -5  10   3        153.11        147.60        12.73 o                         
  -4  10   3          3.12          1.62         3.67 o                         
  -3  10   3       2869.21       3206.06        91.69 o                         
  -2  10   3       1540.53       1679.63        52.97 o                         
  -1  10   3        859.49        899.10        38.77 o                         
   0  10   3        269.95        221.97        14.09 o                         
   1  10   3        180.19        156.38        12.04 o                         
   2  10   3         86.96         97.40         9.52 o                         
   3  10   3         12.64          1.80         8.74 o                         
   4  10   3         67.47         48.52        10.29 o                         
   5  10   3        800.69        888.32        45.75 o                         
   6  10   3        312.23        299.79        19.23 o                         
   7  10   3          1.59         -5.36         9.35 o                         
   8  10   3         32.13         14.05        14.14 o                         
  -8  11   3        221.29        248.91        28.41 o                         
  -7  11   3        140.92        146.68        21.85 o                         
  -6  11   3          0.67          1.46         3.96 o                         
  -5  11   3         28.36         17.15         4.63 o                         
  -4  11   3       1180.65       1398.38        73.06 o                         
  -3  11   3         80.58         71.95         9.43 o                         
  -2  11   3        400.83        452.16        19.00 o                         
  -1  11   3        238.84        255.69        17.27 o                         
   0  11   3         27.93         21.32         6.84 o                         
   1  11   3        190.31        193.37        13.43 o                         
   2  11   3        233.81        252.75        15.74 o                         
   3  11   3         23.64         18.24         6.40 o                         
   4  11   3        234.06        245.41        18.50 o                         
   5  11   3          9.20         -1.19         7.92 o                         
   6  11   3        101.84         81.66        13.20 o                         
   7  11   3        257.87        227.51        29.58 o                         
  -7  12   3         10.15         10.16        14.57 o                         
  -6  12   3         32.01         24.19         9.04 o                         
  -5  12   3        621.96        667.39        31.04 o                         
  -4  12   3         24.33         17.04         5.54 o                         
  -3  12   3          3.83          3.83         5.49 o                         
  -2  12   3        127.19        101.88         9.57 o                         
  -1  12   3        416.74        425.22        30.76 o                         
   0  12   3        558.43        524.47        38.62 o                         
   1  12   3        445.86        412.11        21.17 o                         
   2  12   3          0.13          0.67         6.88 o                         
   3  12   3         58.63         32.46         9.32 o                         
   4  12   3          0.03         -6.32         8.70 o                         
   5  12   3        145.77        110.23        14.55 o                         
   6  12   3        156.53        103.59        18.76 o                         
   7  12   3         47.78         29.20        25.03 o                         
  -6  13   3          4.70         10.62        15.40 o                         
  -5  13   3         30.56         33.93         8.42 o                         
  -4  13   3        309.84        337.73        17.82 o                         
  -3  13   3        295.76        330.11        18.94 o                         
  -2  13   3         64.72         56.98        13.47 o                         
  -1  13   3          6.02          0.90         7.10 o                         
   0  13   3        105.42         88.13        14.45 o                         
   1  13   3        328.32        311.88        21.68 o                         
   2  13   3         52.30         50.11         9.93 o                         
   3  13   3        143.49        133.34        21.42 o                         
   4  13   3        284.10        270.18        21.92 o                         
   5  13   3          2.52          1.84        11.72 o                         
   6  13   3         56.55         52.71        24.65 o                         
  -5  14   3        315.91        305.98        56.69 o                         
  -4  14   3         36.50         33.22        14.06 o                         
  -3  14   3        551.57        714.96        37.22 o                         
  -2  14   3          0.09         -0.37         9.49 o                         
  -1  14   3          0.46         -2.59         9.33 o                         
   0  14   3         13.53          7.48         9.98 o                         
   1  14   3         87.25         70.87        12.17 o                         
   2  14   3         42.88         28.94        14.41 o                         
   3  14   3        155.69        145.02        23.05 o                         
   4  14   3          0.06          2.30        14.63 o                         
   5  14   3        495.30        586.29        67.50 o                         
  -3  15   3         19.94         29.62        13.48 o                         
  -2  15   3         25.73         43.57        23.05 o                         
  -1  15   3         11.07         12.27        11.85 o                         
   0  15   3         27.40         34.15        13.65 o                         
   1  15   3        395.22        588.14        39.82 o                         
   2  15   3          0.05          7.55        12.99 o                         
   3  15   3          5.75          2.71        13.95 o                         
  -8   0   4        116.18        133.87        15.93 o                         
  -6   0   4       5043.30       5006.98       248.40 o                         
  -4   0   4       3864.80       3476.03       169.90 o                         
   0   0   4       2065.74       2130.69       105.99 o                         
   2   0   4        957.99       1237.79        62.00 o                         
   4   0   4       2769.72       3651.01       134.74 o                         
   6   0   4         13.87         13.65         4.37 o                         
   8   0   4        266.83        321.35        22.92 o                         
  10   0   4          1.98         -7.58        15.17 o                         
 -11   1   4          0.99         -1.57        11.57 o                         
 -10   1   4        379.26        465.66        34.70 o                         
  -9   1   4         26.42         29.52        10.62 o                         
  -8   1   4         25.20         23.26         4.80 o                         
  -7   1   4        202.41        210.77        13.68 o                         
  -6   1   4         43.42         46.25         6.26 o                         
  -5   1   4       2227.09       2264.68        82.05 o                         
  -4   1   4        130.71        117.91         8.91 o                         
  -1   1   4         48.03         46.27         3.36 o                         
   0   1   4        327.57        298.43        10.09 o                         
   1   1   4         19.42          9.05         2.73 o                         
   2   1   4        276.69        284.24        17.68 o                         
   3   1   4        136.70        158.05         8.23 o                         
   4   1   4      14822.48      18817.12       665.60 o                         
   5   1   4         23.87         22.21         3.28 o                         
   6   1   4         17.82         16.39         4.05 o                         
   7   1   4        389.19        408.09        18.64 o                         
   8   1   4          7.96          3.26         5.05 o                         
   9   1   4         12.56          3.63         6.69 o                         
  10   1   4          5.46         -1.59        11.22 o                         
 -11   2   4         42.47         59.48        20.67 o                         
 -10   2   4         14.22         12.66         8.69 o                         
  -9   2   4        470.25        518.43        28.42 o                         
  -8   2   4         21.07         40.41         7.37 o                         
  -7   2   4        277.55        263.82        16.33 o                         
  -6   2   4        516.54        508.50        24.63 o                         
  -5   2   4        787.62        776.07        39.44 o                         
  -4   2   4        270.99        255.98        16.69 o                         
  -3   2   4       3701.16       4162.05       203.27 o                         
  -2   2   4        443.10        404.80        14.75 o                         
  -1   2   4       6380.30       6563.81       164.99 o                         
   0   2   4       1999.63       1979.72        60.70 o                         
   1   2   4        903.18        925.73        27.30 o                         
   2   2   4        482.54        470.08        16.81 o                         
   3   2   4       1633.96       1787.17        50.09 o                         
   4   2   4        538.16        694.57        24.20 o                         
   5   2   4         31.31         21.44         3.72 o                         
   6   2   4        515.77        563.63        21.83 o                         
   7   2   4        985.91       1169.22        45.25 o                         
   8   2   4          8.94          2.80         5.16 o                         
   9   2   4        425.84        439.73        30.27 o                         
  10   2   4          0.13          6.27        11.38 o                         
 -11   3   4         20.00         20.17        12.20 o                         
 -10   3   4          1.68         -7.96        11.76 o                         
  -9   3   4         50.18         47.59        10.59 o                         
  -8   3   4          0.57          1.54         4.54 o                         
  -7   3   4         65.69         63.60         9.48 o                         
  -6   3   4         18.20         23.17         5.12 o                         
  -5   3   4       3509.22       3398.45       121.98 o                         
  -4   3   4        233.87        252.57        18.20 o                         
  -3   3   4          7.16          5.69         2.28 o                         
  -2   3   4       1423.45       1411.56        56.51 o                         
  -1   3   4       5267.43       5481.38       111.17 o                         
   0   3   4       1888.49       1861.95        44.07 o                         
   1   3   4       1396.50       1399.86        39.37 o                         
   2   3   4         95.07        111.14         6.45 o                         
   3   3   4       1800.01       1817.74        51.33 o                         
   4   3   4        815.26        987.75        32.02 o                         
   5   3   4        297.47        304.52        13.94 o                         
   6   3   4        179.84        180.19        10.38 o                         
   7   3   4        454.70        499.51        22.17 o                         
   8   3   4        126.55        115.18        13.85 o                         
   9   3   4         22.11         13.23         7.09 o                         
  10   3   4          3.63         -1.34        11.99 o                         
 -10   4   4         38.01         32.94         9.45 o                         
  -9   4   4         40.09         32.17         8.09 o                         
  -8   4   4         14.35         10.38         4.91 o                         
  -7   4   4        449.57        424.65        23.68 o                         
  -6   4   4        243.13        210.64        14.30 o                         
  -5   4   4        197.92        187.21        12.90 o                         
  -4   4   4       1319.71       1208.61        67.88 o                         
  -3   4   4        976.89        976.52        56.51 o                         
  -2   4   4       8423.70       9126.26       271.50 o                         
  -1   4   4          1.59          5.25         1.18 o                         
   0   4   4       4144.52       4508.11       101.46 o                         
   1   4   4        188.21        201.53         9.69 o                         
   2   4   4          0.04         -1.58         1.58 o                         
   3   4   4        147.23        138.60         7.80 o                         
   4   4   4        780.42        782.76        27.18 o                         
   5   4   4          0.02          1.05         2.93 o                         
   6   4   4        115.31        109.82         8.68 o                         
   7   4   4        253.50        279.92        16.09 o                         
   8   4   4        317.19        342.18        16.74 o                         
   9   4   4         11.18          9.12         8.27 o                         
  10   4   4          5.96         11.81        12.86 o                         
 -10   5   4         55.37         53.31        10.59 o                         
  -9   5   4         75.72         82.52        13.14 o                         
  -8   5   4         11.81         14.11         5.49 o                         
  -7   5   4        130.97        142.47        12.59 o                         
  -6   5   4        713.57        682.99        33.88 o                         
  -5   5   4         35.70         27.05         5.34 o                         
  -4   5   4        528.28        533.20        37.54 o                         
  -3   5   4         48.13         40.66         4.76 o                         
  -2   5   4       1736.19       1764.64        47.82 o                         
  -1   5   4        476.03        511.89        16.35 o                         
   0   5   4       5539.88       5964.32       136.96 o                         
   1   5   4         25.37         17.50         2.43 o                         
   2   5   4        856.75        881.47        29.16 o                         
   3   5   4          0.65          1.59         2.27 o                         
   4   5   4        485.61        516.95        20.73 o                         
   5   5   4          8.41          0.03         3.22 o                         
   6   5   4        121.16        115.13        10.51 o                         
   7   5   4         57.27         38.14         5.92 o                         
   8   5   4        390.28        426.33        22.72 o                         
   9   5   4         47.67         22.45         8.60 o                         
  10   5   4          4.15         -4.40        13.65 o                         
 -10   6   4         23.06         20.18        10.98 o                         
  -9   6   4        176.18        199.88        18.45 o                         
  -8   6   4        583.72        607.20        35.85 o                         
  -7   6   4       1446.81       1550.93        67.39 o                         
  -6   6   4        526.61        552.12        30.27 o                         
  -5   6   4        787.24        828.82        40.18 o                         
  -4   6   4        985.51        927.62        39.34 o                         
  -3   6   4         89.20         97.27         5.43 o                         
  -2   6   4        232.17        220.15         9.94 o                         
  -1   6   4       1384.25       1397.66        37.34 o                         
   0   6   4       1005.88        958.53        31.21 o                         
   1   6   4        215.34        169.35         8.67 o                         
   2   6   4         72.52         63.56         5.47 o                         
   3   6   4        862.29        930.18        31.70 o                         
   4   6   4         17.16         18.77         4.43 o                         
   5   6   4         61.89         71.14         7.15 o                         
   6   6   4         94.45         76.52         9.97 o                         
   7   6   4          0.17          2.71         5.69 o                         
   8   6   4        258.81        287.89        21.44 o                         
   9   6   4        109.37        100.15        15.28 o                         
 -10   7   4          2.73          6.32        12.47 o                         
  -9   7   4          8.74         12.19         9.78 o                         
  -8   7   4        212.47        196.25        17.55 o                         
  -7   7   4          1.06          2.98         6.20 o                         
  -6   7   4          3.25          2.25         4.96 o                         
  -5   7   4       4892.10       5428.66       410.72 o                         
  -4   7   4          2.57          0.50         1.78 o                         
  -3   7   4          4.57          5.97         1.86 o                         
  -2   7   4        552.10        551.29        20.35 o                         
  -1   7   4       3412.95       3547.04        84.98 o                         
   0   7   4        758.13        671.70        24.74 o                         
   1   7   4          3.49          1.23         2.50 o                         
   2   7   4         70.68         55.63         5.96 o                         
   3   7   4        473.06        471.59        26.71 o                         
   4   7   4         19.48         19.33         6.53 o                         
   5   7   4         10.71          3.18         4.40 o                         
   6   7   4         66.00         47.50         7.69 o                         
   7   7   4       1198.35       1441.35        84.44 o                         
   8   7   4          1.37         -4.30         7.95 o                         
   9   7   4        100.06         93.22        21.33 o                         
  -9   8   4        234.22        248.22        23.32 o                         
  -8   8   4        100.52         97.49        16.22 o                         
  -7   8   4        132.18        139.81        15.49 o                         
  -6   8   4        263.79        252.95        21.81 o                         
  -5   8   4         95.74        101.94        10.93 o                         
  -4   8   4        133.47        136.58         7.13 o                         
  -3   8   4         65.75         55.77         5.72 o                         
  -2   8   4        120.83         97.11         7.30 o                         
  -1   8   4        886.87        965.31        32.74 o                         
   0   8   4         64.77         51.65         6.72 o                         
   1   8   4        171.73        176.41        11.35 o                         
   2   8   4        239.26        254.79        14.77 o                         
   3   8   4         45.90         38.99         6.46 o                         
   4   8   4         14.22          9.28         4.46 o                         
   5   8   4          0.78         -2.41         6.01 o                         
   6   8   4          0.14         -5.01         5.97 o                         
   7   8   4         39.04         26.78        11.59 o                         
   8   8   4         88.54         77.76        12.79 o                         
   9   8   4          0.05          4.50        14.41 o                         
  -9   9   4         13.18         10.24        13.41 o                         
  -8   9   4        540.66        572.08        34.31 o                         
  -7   9   4          1.64          3.99         7.87 o                         
  -6   9   4        356.34        366.53        22.29 o                         
  -5   9   4         16.31         15.46         4.95 o                         
  -4   9   4         23.95         17.89         3.63 o                         
  -3   9   4         85.74         84.60         7.50 o                         
  -2   9   4          9.68          0.93         3.13 o                         
  -1   9   4        287.32        287.59        17.02 o                         
   0   9   4       6727.12       7460.82       194.37 o                         
   1   9   4        885.05        973.94        35.62 o                         
   2   9   4         58.21         58.27         8.32 o                         
   3   9   4         45.98         35.19         6.59 o                         
   4   9   4        605.24        639.76        31.30 o                         
   5   9   4          2.03          1.36         5.96 o                         
   6   9   4          0.75         -2.73         7.20 o                         
   7   9   4          0.86         -4.26         8.56 o                         
   8   9   4         79.02         53.15        12.74 o                         
  -8  10   4         10.80         10.97        12.57 o                         
  -7  10   4        103.92         80.73        21.43 o                         
  -6  10   4        130.35         58.78        20.10 o                         
  -5  10   4          0.31         -0.15         2.92 o                         
  -4  10   4         99.01        102.29         7.19 o                         
  -3  10   4         22.77         26.81         4.47 o                         
  -2  10   4       1765.44       1967.28        60.00 o                         
  -1  10   4        105.00        101.48        10.54 o                         
   0  10   4        125.37        112.83        10.03 o                         
   1  10   4         18.38          4.77         4.46 o                         
   2  10   4         15.81         11.99         4.87 o                         
   3  10   4        279.38        256.89        15.79 o                         
   4  10   4        281.97        302.77        19.44 o                         
   5  10   4         12.40          4.06         6.63 o                         
   6  10   4          1.82         -1.65         8.25 o                         
   7  10   4        102.27         47.88        11.46 o                         
   8  10   4         58.39         32.43        15.42 o                         
  -8  11   4        129.99        116.02        25.14 o                         
  -7  11   4         80.92         59.79        12.33 o                         
  -6  11   4         50.23         29.90        10.05 o                         
  -5  11   4        892.43        875.78        32.37 o                         
  -4  11   4         88.13        103.73         9.62 o                         
  -3  11   4         62.71         46.74         9.47 o                         
  -2  11   4         97.96         51.25        13.96 o                         
  -1  11   4       2026.08       2316.04        80.70 o                         
   0  11   4        693.76        712.65        29.20 o                         
   1  11   4        365.72        374.86        19.62 o                         
   2  11   4        108.98        103.79        10.51 o                         
   3  11   4       1058.85       1190.75        43.69 o                         
   4  11   4        368.49        359.32        20.05 o                         
   5  11   4        338.90        367.55        23.25 o                         
   6  11   4         31.84          9.02         9.90 o                         
   7  11   4        351.41        376.43        31.42 o                         
  -7  12   4        184.91        196.00        27.19 o                         
  -6  12   4         10.62         -1.52        12.60 o                         
  -5  12   4         13.42         14.08         5.15 o                         
  -4  12   4         14.48         10.64         5.47 o                         
  -3  12   4          7.48          5.89         5.87 o                         
  -2  12   4          0.42         -3.82         5.86 o                         
  -1  12   4         26.88         19.01         7.16 o                         
   0  12   4        173.52        150.28        19.60 o                         
   1  12   4         42.85         30.69         7.66 o                         
   2  12   4          1.51         -0.27         7.05 o                         
   3  12   4        421.29        446.95        23.70 o                         
   4  12   4         21.73          7.42         8.96 o                         
   5  12   4          4.36         -2.22        10.26 o                         
   6  12   4          0.76        -11.63        12.23 o                         
  -6  13   4         91.07         89.13        29.20 o                         
  -5  13   4        232.01        276.14        18.46 o                         
  -4  13   4        107.85        127.76        17.77 o                         
  -3  13   4         22.65         14.04         6.74 o                         
  -2  13   4          9.62          7.48         7.72 o                         
  -1  13   4         80.79         59.09        12.15 o                         
   0  13   4        466.72        511.73        29.19 o                         
   1  13   4        578.03        673.83        31.07 o                         
   2  13   4         55.76         34.88         8.64 o                         
   3  13   4         91.61         72.81        12.87 o                         
   4  13   4          1.98         -1.71        10.99 o                         
   5  13   4          1.03         -0.05        12.84 o                         
  -5  14   4          0.00         21.32        17.26 o                         
  -4  14   4        345.26        378.67        32.44 o                         
  -3  14   4        347.27        411.27        33.25 o                         
  -2  14   4        339.14        449.40        26.65 o                         
  -1  14   4         76.55         72.34        15.84 o                         
   0  14   4        227.28        259.29        25.95 o                         
   1  14   4          7.63          5.31        10.90 o                         
   2  14   4         49.22         40.36        12.57 o                         
   3  14   4          4.29          8.42        13.12 o                         
   4  14   4         76.68         64.02        15.85 o                         
  -3  15   4          1.98          8.12        13.25 o                         
  -2  15   4         34.05         30.79        12.74 o                         
  -1  15   4        267.76        368.02        29.37 o                         
   0  15   4        412.43        552.29        37.52 o                         
   1  15   4         86.84        112.06        23.21 o                         
   2  15   4          8.28          9.19        15.75 o                         
   3  15   4         24.12         12.51        21.24 o                         
 -11   0   5        732.05        905.98        64.47 o                         
  -9   0   5         77.64         97.84        15.55 o                         
  -7   0   5        257.38        277.22        22.75 o                         
  -5   0   5        658.24        725.09        41.34 o                         
  -1   0   5      11399.14      11616.21       571.88 o                         
   1   0   5        212.58        210.05        12.60 o                         
   3   0   5       1013.67       1195.25        50.82 o                         
   5   0   5          1.08         10.99         5.50 o                         
   7   0   5       1151.25       1372.29        62.60 o                         
   9   0   5         14.44          3.49        10.24 o                         
 -11   1   5        216.81        245.17        21.85 o                         
 -10   1   5        133.30        169.11        18.36 o                         
  -9   1   5        400.47        422.26        24.40 o                         
  -8   1   5        199.44        211.40        14.88 o                         
  -7   1   5        120.36        115.58         9.23 o                         
  -6   1   5          5.05          3.21         2.65 o                         
  -5   1   5       1308.16       1399.27        64.66 o                         
  -4   1   5       1472.53       1333.37        65.61 o                         
  -1   1   5       2396.51       2527.58        72.17 o                         
   0   1   5          1.47          0.00         1.09 o                         
   1   1   5        908.17       1000.93        28.96 o                         
   2   1   5        102.28         99.84         6.00 o                         
   3   1   5        455.04        417.54        16.31 o                         
   4   1   5        262.69        287.57        12.98 o                         
   5   1   5          3.74         -0.59         2.63 o                         
   6   1   5       1612.06       1947.20        72.72 o                         
   7   1   5        133.31        143.67        10.30 o                         
   8   1   5        390.97        414.73        18.72 o                         
   9   1   5         81.69         62.54        10.40 o                         
  10   1   5         29.56         25.75        12.03 o                         
 -11   2   5         79.54        116.23        26.17 o                         
 -10   2   5        192.78        210.96        31.48 o                         
  -9   2   5         15.73         13.85         5.76 o                         
  -8   2   5        582.36        654.47        31.76 o                         
  -7   2   5         62.37         64.56         7.10 o                         
  -6   2   5        338.60        334.26        27.68 o                         
  -5   2   5          0.05          2.43         1.54 o                         
  -2   2   5        274.05        305.23        10.25 o                         
  -1   2   5        270.34        258.46        10.73 o                         
   0   2   5        609.03        620.04        22.22 o                         
   1   2   5        421.09        497.35        16.96 o                         
   2   2   5       1204.88       1108.87        33.32 o                         
   3   2   5         13.39          9.97         3.48 o                         
   4   2   5         86.87         89.79         6.32 o                         
   5   2   5         11.76         11.77         2.85 o                         
   6   2   5       2635.64       3103.76       121.94 o                         
   7   2   5        311.98        316.34        17.73 o                         
   8   2   5         26.55         14.79         5.72 o                         
   9   2   5          6.28          5.29         7.70 o                         
  10   2   5          1.43         -5.14        12.30 o                         
 -11   3   5         99.21         82.31        18.20 o                         
 -10   3   5        333.41        360.99        23.85 o                         
  -9   3   5        164.37        178.62        14.48 o                         
  -8   3   5          0.89          1.72         5.88 o                         
  -7   3   5        678.70        672.75        31.98 o                         
  -6   3   5        330.37        292.10        16.68 o                         
  -5   3   5         41.63         42.38         4.74 o                         
  -4   3   5        720.11        718.26        39.82 o                         
  -3   3   5       4618.84       4985.36       240.81 o                         
  -2   3   5       4587.56       4330.32       123.73 o                         
  -1   3   5        546.79        615.04        18.95 o                         
   0   3   5        487.68        549.56        28.57 o                         
   1   3   5         33.91         22.64         2.85 o                         
   2   3   5        380.34        382.88        15.25 o                         
   3   3   5       1572.38       1742.48        50.32 o                         
   4   3   5          3.74          1.20         2.37 o                         
   5   3   5        123.88        118.58         9.22 o                         
   6   3   5       2155.01       2604.29        74.55 o                         
   7   3   5          2.82         -1.66         5.48 o                         
   8   3   5        901.56        984.57        35.20 o                         
   9   3   5         34.48         15.38         8.32 o                         
  10   3   5         76.10         89.23        21.70 o                         
 -10   4   5          5.13          7.82         9.25 o                         
  -9   4   5        133.01        141.27        15.11 o                         
  -8   4   5        894.27        891.11        43.42 o                         
  -7   4   5         34.53         32.52         6.53 o                         
  -6   4   5        323.46        281.25        17.06 o                         
  -5   4   5        653.44        580.09        27.64 o                         
  -4   4   5        227.02        216.92        17.82 o                         
  -3   4   5       2649.79       2846.85       243.28 o                         
  -2   4   5          0.50         -1.41         1.41 o                         
  -1   4   5       2315.21       2381.19        55.60 o                         
   0   4   5       2401.88       2656.12        62.41 o                         
   1   4   5        427.58        414.39        16.08 o                         
   2   4   5       1675.17       1859.75        58.30 o                         
   3   4   5        796.93        865.10        29.08 o                         
   4   4   5          0.65         -0.49         2.56 o                         
   5   4   5        913.51       1009.81        34.21 o                         
   6   4   5       1100.58       1312.09        42.46 o                         
   7   4   5        339.98        372.73        17.72 o                         
   8   4   5         10.00          4.46         6.27 o                         
   9   4   5          7.65          7.11         8.23 o                         
  10   4   5          3.48         -2.05        13.98 o                         
 -10   5   5         40.27         29.82        11.42 o                         
  -9   5   5        338.47        368.49        24.27 o                         
  -8   5   5         26.68         23.89         5.61 o                         
  -7   5   5        638.06        659.41        33.83 o                         
  -6   5   5         14.14         12.18         3.55 o                         
  -5   5   5       1774.90       1832.07        73.15 o                         
  -4   5   5         36.03         38.68         7.96 o                         
  -3   5   5       1142.72       1334.13       105.81 o                         
  -2   5   5       1096.06       1160.61        32.76 o                         
  -1   5   5        894.04        908.28        25.00 o                         
   0   5   5         69.39         49.17         3.82 o                         
   1   5   5        153.34        229.95        11.11 o                         
   2   5   5         13.03          4.55         2.20 o                         
   3   5   5       1779.24       1923.39        56.28 o                         
   4   5   5         63.55         68.14         7.04 o                         
   5   5   5         21.90         21.35         3.75 o                         
   6   5   5        312.59        332.46        17.64 o                         
   7   5   5          0.24         -0.31         5.48 o                         
   8   5   5          0.01         -2.80         6.81 o                         
   9   5   5          2.08         -0.79         9.56 o                         
 -10   6   5        151.83        153.23        20.23 o                         
  -9   6   5         10.71          7.56         8.18 o                         
  -8   6   5         82.27        105.43        18.96 o                         
  -7   6   5         62.65         80.11        10.45 o                         
  -6   6   5        914.09        872.12        42.06 o                         
  -5   6   5        161.92        166.31        13.61 o                         
  -4   6   5        144.78        118.82        11.49 o                         
  -3   6   5       1403.11       1413.74        39.51 o                         
  -2   6   5        301.59        292.24        11.86 o                         
  -1   6   5       1523.83       1564.61        45.56 o                         
   0   6   5       1215.84       1233.45        33.92 o                         
   1   6   5         67.40         58.75         5.27 o                         
   2   6   5       2803.71       2813.59        77.88 o                         
   3   6   5        130.98        158.04        11.32 o                         
   4   6   5        160.24        200.27        15.28 o                         
   5   6   5        629.94        686.94        26.42 o                         
   6   6   5         25.21         10.98         5.58 o                         
   7   6   5        122.59        129.51        10.85 o                         
   8   6   5        132.27        120.06        13.47 o                         
   9   6   5         13.24         13.64        11.82 o                         
 -10   7   5         76.49         87.53        36.03 o                         
  -9   7   5          5.74          6.79        10.65 o                         
  -8   7   5          0.15         -1.17         9.48 o                         
  -7   7   5          5.64          4.07         5.99 o                         
  -6   7   5         16.03          6.21         5.31 o                         
  -5   7   5       1439.17       1639.71        66.93 o                         
  -4   7   5        279.70        283.77        21.13 o                         
  -3   7   5         42.23         48.54         5.20 o                         
  -2   7   5       2729.62       2682.22        72.73 o                         
  -1   7   5        591.51        585.23        21.81 o                         
   0   7   5          0.66          1.53         2.36 o                         
   1   7   5        349.58        392.04        15.73 o                         
   2   7   5         80.37         70.72         6.73 o                         
   3   7   5         30.45         31.33         7.39 o                         
   4   7   5         92.45         91.93         8.48 o                         
   5   7   5        296.28        317.06        20.26 o                         
   6   7   5       1079.34       1210.86        41.61 o                         
   7   7   5        193.32        143.24        13.57 o                         
   8   7   5        114.46         99.11        17.91 o                         
   9   7   5          0.59         -5.96        12.90 o                         
  -9   8   5         15.32          5.78        11.25 o                         
  -8   8   5        160.24        170.41        17.96 o                         
  -7   8   5        330.39        349.92        20.96 o                         
  -6   8   5        927.57        982.22        41.76 o                         
  -5   8   5         14.60         12.25         5.16 o                         
  -4   8   5          0.98          0.15         1.54 o                         
  -3   8   5       2485.34       2638.84        72.10 o                         
  -2   8   5         61.05         52.68         6.84 o                         
  -1   8   5       1542.89       1657.05        50.38 o                         
   0   8   5        276.51        281.19        14.27 o                         
   1   8   5        258.37        243.25        14.89 o                         
   2   8   5       4225.90       4940.13       214.30 o                         
   3   8   5        359.56        388.54        20.85 o                         
   4   8   5          1.36         -0.79         4.73 o                         
   5   8   5         46.11         28.75         5.51 o                         
   6   8   5         82.42         64.94         9.47 o                         
   7   8   5        349.99        343.14        24.06 o                         
   8   8   5         87.02         53.85        11.07 o                         
  -9   9   5         85.96         81.40        16.71 o                         
  -8   9   5        101.50        115.29        19.04 o                         
  -7   9   5        307.50        306.09        31.90 o                         
  -6   9   5         66.93         49.71        15.19 o                         
  -5   9   5          3.16         -2.29         7.41 o                         
  -4   9   5         79.07         69.29         4.96 o                         
  -3   9   5         25.48         23.98         9.45 o                         
  -2   9   5         19.20         20.35         5.91 o                         
  -1   9   5        233.08        227.45        12.39 o                         
   0   9   5       1193.25       1331.81        43.96 o                         
   1   9   5        561.11        630.97        25.47 o                         
   2   9   5         37.58         39.41        10.55 o                         
   3   9   5        392.08        416.56        20.50 o                         
   4   9   5          0.63         -1.92         5.29 o                         
   5   9   5        127.61        120.02        12.84 o                         
   6   9   5        203.86        199.82        16.83 o                         
   7   9   5        304.07        281.01        20.45 o                         
   8   9   5         18.33         -1.80        13.21 o                         
  -8  10   5         35.19         37.72        13.00 o                         
  -7  10   5        130.50        141.60        19.16 o                         
  -6  10   5        158.18        158.68        17.83 o                         
  -5  10   5          2.64         -2.08         7.00 o                         
  -4  10   5        358.34        400.16        16.93 o                         
  -3  10   5        394.40        385.14        43.04 o                         
  -2  10   5          0.39          0.29         3.83 o                         
  -1  10   5        602.76        650.73        37.19 o                         
   0  10   5        676.39        699.15        27.97 o                         
   1  10   5         58.75         36.07         6.21 o                         
   2  10   5        113.98        111.12        13.05 o                         
   3  10   5         82.09         70.40         8.26 o                         
   4  10   5          7.10          3.14         6.10 o                         
   5  10   5          5.00          1.76         7.06 o                         
   6  10   5         15.96          7.44         8.90 o                         
   7  10   5        195.30        160.28        18.48 o                         
  -8  11   5          8.21          6.04        15.42 o                         
  -7  11   5        175.00        196.42        23.59 o                         
  -6  11   5        199.75        246.91        23.97 o                         
  -5  11   5        169.16        202.57        20.60 o                         
  -4  11   5          1.41         -0.34         4.02 o                         
  -3  11   5         30.35         17.71         5.62 o                         
  -2  11   5        857.87        922.65        47.18 o                         
  -1  11   5        254.98        263.28        20.02 o                         
   0  11   5        171.79        169.49        17.02 o                         
   1  11   5        596.61        684.85        28.81 o                         
   2  11   5        130.44        102.20        13.08 o                         
   3  11   5         36.92         34.29         8.75 o                         
   4  11   5        100.86        103.63        14.11 o                         
   5  11   5          4.52         -2.37         9.02 o                         
   6  11   5        142.91        129.86        21.44 o                         
   7  11   5         14.33          6.19        14.84 o                         
  -7  12   5         34.35         20.16        14.88 o                         
  -6  12   5        254.39        267.56        25.85 o                         
  -5  12   5        135.72        146.76        13.68 o                         
  -4  12   5          0.00          1.79         5.05 o                         
  -3  12   5        492.46        489.01        36.24 o                         
  -2  12   5          0.81         -0.67         6.38 o                         
  -1  12   5         25.56         19.33        10.01 o                         
   0  12   5          0.02         -5.13         7.50 o                         
   1  12   5        512.47        505.83        24.26 o                         
   2  12   5       1073.18       1280.66        46.63 o                         
   3  12   5         53.69         31.18         8.17 o                         
   4  12   5         54.75         21.11         9.29 o                         
   5  12   5         62.75         36.99        11.04 o                         
   6  12   5         52.92         35.82        16.05 o                         
  -6  13   5          2.07         16.59        15.69 o                         
  -5  13   5          0.05          3.98        13.41 o                         
  -4  13   5        102.13        108.29        10.82 o                         
  -3  13   5        149.96        146.75        24.20 o                         
  -2  13   5        606.99        673.47        38.71 o                         
  -1  13   5        374.82        406.48        28.56 o                         
   0  13   5         60.46         49.65        21.98 o                         
   1  13   5          9.04          6.53         8.29 o                         
   2  13   5         15.44          3.94         8.95 o                         
   3  13   5        447.47        525.10        33.05 o                         
   4  13   5        187.46        218.96        22.76 o                         
   5  13   5        130.94         96.39        15.87 o                         
  -5  14   5          4.23         19.64        21.43 o                         
  -4  14   5         82.81         79.20        14.85 o                         
  -3  14   5        704.32        795.63        69.40 o                         
  -2  14   5         31.77         19.20         9.37 o                         
  -1  14   5        461.52        518.07        37.74 o                         
   0  14   5          9.46          4.51        12.03 o                         
   1  14   5         29.45         13.23        10.63 o                         
   2  14   5          8.57         15.85        12.19 o                         
   3  14   5          9.29         12.73        13.73 o                         
   4  14   5          0.05         -4.03        16.04 o                         
  -3  15   5         59.29         91.39        25.41 o                         
  -2  15   5        178.93        192.70        25.22 o                         
  -1  15   5        116.24        111.45        78.50 o                         
   0  15   5         37.33         45.46        25.79 o                         
   1  15   5         39.36         43.23        18.20 o                         
   2  15   5         12.39         10.23        16.21 o                         
 -10   0   6          3.00          8.72        10.62 o                         
  -8   0   6       1814.25       1912.84       105.81 o                         
  -6   0   6         97.12         99.36        10.62 o                         
  -2   0   6          7.20         18.20         2.28 o                         
   0   0   6      17811.57      19306.46       843.41 o                         
   2   0   6       1783.48       1992.63        77.36 o                         
   4   0   6         18.98         33.69         8.34 o                         
   6   0   6        125.08        170.65        21.24 o                         
   8   0   6         31.31         13.86         8.63 o                         
  10   0   6         60.34         38.68        18.20 o                         
 -11   1   6         35.19         44.10        11.26 o                         
 -10   1   6        131.54        159.27        15.69 o                         
  -9   1   6         99.96        127.86        17.07 o                         
  -8   1   6        250.77        283.52        17.16 o                         
  -7   1   6          5.25          1.93         2.81 o                         
  -6   1   6          1.49          3.08         2.00 o                         
  -5   1   6         11.29         11.86         2.41 o                         
  -2   1   6         55.94         58.02         6.45 o                         
  -1   1   6        586.20        630.55        24.38 o                         
   0   1   6        554.86        609.48        19.54 o                         
   1   1   6       1423.04       1457.07        40.67 o                         
   2   1   6          2.85          0.66         1.52 o                         
   3   1   6        128.50        118.46         7.39 o                         
   4   1   6         74.31         38.75         6.90 o                         
   5   1   6        124.51        137.80         9.80 o                         
   6   1   6       2846.40       3908.60       109.15 o                         
   7   1   6          3.43          2.13         4.82 o                         
   8   1   6          0.13         -1.89         6.10 o                         
   9   1   6        278.24        288.16        18.15 o                         
  10   1   6          0.30         -8.32        13.11 o                         
 -11   2   6          6.70          9.29        10.99 o                         
 -10   2   6        115.08        130.46        20.48 o                         
  -9   2   6        136.43        146.77        14.03 o                         
  -8   2   6        267.78        283.29        17.28 o                         
  -7   2   6       2372.18       2449.88        91.41 o                         
  -6   2   6        301.76        326.00        16.79 o                         
  -5   2   6        669.47        640.14        34.89 o                         
  -2   2   6        244.30        275.77        10.13 o                         
  -1   2   6       1732.57       1788.29        63.87 o                         
   0   2   6        254.54        322.06        11.99 o                         
   1   2   6       3575.39       3904.05       107.39 o                         
   2   2   6         38.03         39.36         3.86 o                         
   3   2   6        578.65        582.69        21.36 o                         
   4   2   6         52.84         52.14         5.09 o                         
   5   2   6       1414.92       1688.41        56.27 o                         
   6   2   6        231.47        254.95        12.97 o                         
   7   2   6         11.86          5.53         4.84 o                         
   8   2   6        215.32        192.54        13.65 o                         
   9   2   6        157.51        159.87        15.23 o                         
  10   2   6         32.13          6.31        13.76 o                         
 -10   3   6        288.51        294.16        21.45 o                         
  -9   3   6        801.97        875.09        41.38 o                         
  -8   3   6         39.51         38.14         7.72 o                         
  -7   3   6         75.68         73.58         9.10 o                         
  -6   3   6          2.72          2.99         2.24 o                         
  -5   3   6        293.53        266.60        18.20 o                         
  -4   3   6        143.31        102.01         9.86 o                         
  -3   3   6       4396.38       4741.43       313.24 o                         
  -2   3   6          1.73         -0.89         1.10 o                         
  -1   3   6        585.89        589.57        15.96 o                         
   0   3   6        906.35        913.25        27.34 o                         
   1   3   6       5411.25       5782.94       144.14 o                         
   2   3   6       1053.89       1210.35        36.95 o                         
   3   3   6        327.88        289.55        13.30 o                         
   4   3   6        124.22        132.32         9.53 o                         
   5   3   6         41.84         29.62         5.09 o                         
   6   3   6        256.50        279.37        14.71 o                         
   7   3   6         34.77         21.44         5.21 o                         
   8   3   6          0.14          1.46         6.83 o                         
   9   3   6        522.32        549.94        37.33 o                         
  10   3   6         44.79         36.40        14.33 o                         
 -10   4   6        245.26        270.23        20.60 o                         
  -9   4   6        147.71        167.60        25.22 o                         
  -8   4   6        296.53        311.44        20.48 o                         
  -7   4   6        291.82        294.47        17.98 o                         
  -6   4   6        112.69         97.10         8.74 o                         
  -5   4   6        267.68        262.05        20.10 o                         
  -4   4   6        445.04        387.19        26.17 o                         
  -3   4   6         12.20          9.54         4.36 o                         
  -2   4   6       1167.31       1233.76        40.80 o                         
  -1   4   6        221.96        209.14         7.92 o                         
   0   4   6      11891.51      13187.44       290.47 o                         
   1   4   6         19.37         18.90         4.27 o                         
   2   4   6       2390.58       2765.17        75.11 o                         
   3   4   6         78.94         72.88         7.77 o                         
   4   4   6         90.35         84.82         7.82 o                         
   5   4   6         55.44         46.87         6.91 o                         
   6   4   6        144.20        149.84        11.11 o                         
   7   4   6         17.21          9.97         5.42 o                         
   8   4   6        603.40        623.45        26.60 o                         
   9   4   6         59.88         31.60         9.17 o                         
 -10   5   6         65.79         75.70        17.56 o                         
  -9   5   6         13.59          8.57         7.34 o                         
  -8   5   6         60.70         59.74        10.30 o                         
  -7   5   6          1.62         -3.52         4.10 o                         
  -6   5   6        183.40        175.20        12.99 o                         
  -5   5   6        611.01        604.87        40.58 o                         
  -4   5   6       1337.18       1309.83       119.27 o                         
  -3   5   6          0.70          6.58         3.01 o                         
  -2   5   6        131.74        132.69         6.27 o                         
  -1   5   6        194.00        201.21         8.27 o                         
   0   5   6        287.35        263.85        10.56 o                         
   1   5   6        152.36        158.07         8.91 o                         
   2   5   6       1092.16       1265.37        39.73 o                         
   3   5   6         76.82         72.59         6.13 o                         
   4   5   6        343.77        356.60        19.59 o                         
   5   5   6         80.20         81.88         7.77 o                         
   6   5   6        106.32         90.58        10.58 o                         
   7   5   6         15.98          6.03         5.87 o                         
   8   5   6          0.31         -7.26         7.26 o                         
   9   5   6          1.28         -6.58        10.34 o                         
 -10   6   6        439.51        491.62        32.71 o                         
  -9   6   6         50.12         47.20        14.03 o                         
  -8   6   6          6.47          9.62         7.16 o                         
  -7   6   6        584.76        628.13        38.49 o                         
  -6   6   6        394.46        421.33        24.83 o                         
  -5   6   6       1213.60       1174.86        71.67 o                         
  -4   6   6        344.31        366.28        29.20 o                         
  -3   6   6       1962.67       2099.64       104.67 o                         
  -2   6   6        719.10        723.65        22.91 o                         
  -1   6   6          4.06          2.33         1.76 o                         
   0   6   6       1052.15       1118.35        31.63 o                         
   1   6   6        311.99        337.77        13.77 o                         
   2   6   6        473.21        470.78        19.58 o                         
   3   6   6        139.80        129.90        11.04 o                         
   4   6   6          8.18          6.87         3.59 o                         
   5   6   6        418.57        487.01        21.80 o                         
   6   6   6         12.97          4.97         5.07 o                         
   7   6   6          8.48          0.21         6.28 o                         
   8   6   6        189.81        147.50        14.90 o                         
   9   6   6         27.83          4.58        13.22 o                         
 -10   7   6         41.69         53.54        13.40 o                         
  -9   7   6        282.99        313.77        23.68 o                         
  -8   7   6        132.57        124.85        14.95 o                         
  -7   7   6         26.95         14.08         5.99 o                         
  -6   7   6       1365.83       1471.35        70.78 o                         
  -5   7   6        824.74        898.37        37.37 o                         
  -4   7   6         12.29          5.52         4.48 o                         
  -3   7   6       2323.26       2199.72        60.26 o                         
  -2   7   6         19.91         15.01         4.00 o                         
  -1   7   6        463.14        446.23        17.83 o                         
   0   7   6         61.09         56.30         6.81 o                         
   1   7   6       5270.60       5683.56       135.72 o                         
   2   7   6       1648.76       1735.54        53.30 o                         
   3   7   6          5.89          3.78         3.47 o                         
   4   7   6        143.06        141.46        14.40 o                         
   5   7   6         32.27         14.54         5.14 o                         
   6   7   6          5.28         -0.06         5.58 o                         
   7   7   6          1.31         -1.85         7.13 o                         
   8   7   6          3.26         -8.08         9.74 o                         
   9   7   6        398.61        469.11        50.82 o                         
  -9   8   6         92.78         93.57        19.71 o                         
  -8   8   6         31.75         18.75         8.19 o                         
  -7   8   6        633.43        677.92        32.10 o                         
  -6   8   6          0.45          0.06         5.63 o                         
  -5   8   6        277.25        271.37        17.63 o                         
  -4   8   6         56.71         46.37        12.32 o                         
  -3   8   6       1241.30       1420.16        41.55 o                         
  -2   8   6         48.26         29.19         7.88 o                         
  -1   8   6         59.66         42.79         4.89 o                         
   0   8   6        544.34        468.27        19.59 o                         
   1   8   6        164.80        161.17        10.71 o                         
   2   8   6        965.89       1041.63        32.88 o                         
   3   8   6          8.51          6.44         3.97 o                         
   4   8   6         79.93         74.95        13.71 o                         
   5   8   6        168.50        170.32        12.63 o                         
   6   8   6         10.96         -0.95         6.86 o                         
   7   8   6          2.18         -5.55         8.51 o                         
   8   8   6         10.51         -2.43        10.71 o                         
  -9   9   6         21.68         22.00        13.68 o                         
  -8   9   6        164.85        164.59        27.30 o                         
  -7   9   6          7.81          6.39         8.18 o                         
  -6   9   6        779.46        833.50        38.40 o                         
  -5   9   6         12.17          6.15         7.70 o                         
  -4   9   6        864.94        956.43        51.35 o                         
  -3   9   6         93.81         91.11         6.89 o                         
  -2   9   6          1.73          1.25         3.30 o                         
  -1   9   6         79.09         77.03         8.59 o                         
   0   9   6         16.13         18.22         5.53 o                         
   1   9   6        263.91        289.27        15.12 o                         
   2   9   6       3760.86       4410.35       161.37 o                         
   3   9   6        248.36        261.74        18.97 o                         
   4   9   6         33.07         26.95         6.19 o                         
   5   9   6          2.71         -2.61         6.94 o                         
   6   9   6        298.34        323.43        20.97 o                         
   7   9   6          0.24         -3.95        11.03 o                         
   8   9   6          6.40         -5.52        13.92 o                         
  -8  10   6        114.04        109.51        21.82 o                         
  -7  10   6         10.42          5.84        11.13 o                         
  -6  10   6        269.66        299.99        24.24 o                         
  -5  10   6         85.06         98.72        14.08 o                         
  -4  10   6        479.02        473.98        16.93 o                         
  -3  10   6         12.59          8.17         3.36 o                         
  -2  10   6        118.51        118.13        18.99 o                         
  -1  10   6          7.92         10.09         4.52 o                         
   0  10   6       1016.13       1060.61        38.33 o                         
   1  10   6         50.44         45.12        14.03 o                         
   2  10   6        822.53        920.69        35.61 o                         
   3  10   6         12.73          3.13         5.76 o                         
   4  10   6          0.58         -1.22         6.44 o                         
   5  10   6        167.65        140.39        16.37 o                         
   6  10   6          0.07         -4.38         9.49 o                         
   7  10   6          1.75         -2.04        12.90 o                         
  -7  11   6         59.16         49.96        12.60 o                         
  -6  11   6         37.54         21.88        10.59 o                         
  -5  11   6          3.28          2.68         9.15 o                         
  -4  11   6         14.26          8.88         3.44 o                         
  -3  11   6        812.46        806.08        33.33 o                         
  -2  11   6        203.21        202.65        33.94 o                         
  -1  11   6        354.93        367.01        33.41 o                         
   0  11   6          1.22         -0.62         5.15 o                         
   1  11   6       1101.28       1258.32        45.08 o                         
   2  11   6        162.37        147.17        13.06 o                         
   3  11   6         50.46         32.57         7.18 o                         
   4  11   6          9.86          2.11         7.71 o                         
   5  11   6        172.19        147.75        16.39 o                         
   6  11   6        145.29         85.14        23.37 o                         
   7  11   6         72.28         71.67        27.68 o                         
  -7  12   6        284.41        318.33        31.09 o                         
  -6  12   6         40.76         44.72        13.11 o                         
  -5  12   6        693.94        876.61        50.01 o                         
  -4  12   6         23.08         13.88         5.33 o                         
  -3  12   6        226.92        243.34        37.96 o                         
  -2  12   6        168.90        141.52        38.87 o                         
  -1  12   6         53.95         29.69         9.90 o                         
   0  12   6         10.32          5.12         6.75 o                         
   1  12   6          3.92          3.13         6.83 o                         
   2  12   6         20.46         12.67         7.64 o                         
   3  12   6         47.34         29.29         9.96 o                         
   4  12   6         56.03         34.10         9.97 o                         
   5  12   6        475.75        576.19        49.11 o                         
   6  12   6         20.13         -6.14        14.76 o                         
  -6  13   6          2.99          0.90        16.48 o                         
  -5  13   6         66.07         81.27        14.72 o                         
  -4  13   6        341.15        398.00        21.48 o                         
  -3  13   6        146.56        126.69        18.37 o                         
  -2  13   6         58.48         59.68        30.91 o                         
  -1  13   6         32.87         17.07        18.20 o                         
   0  13   6          1.97          7.90         9.69 o                         
   1  13   6         70.95         64.66        16.22 o                         
   2  13   6        142.92        162.73        25.79 o                         
   3  13   6        312.74        356.84        28.36 o                         
   4  13   6         30.07         22.78        13.10 o                         
   5  13   6         22.92         19.47        15.82 o                         
  -4  14   6        390.89        534.34        56.13 o                         
  -3  14   6          6.01         14.48         9.99 o                         
  -2  14   6        351.96        446.36        34.28 o                         
  -1  14   6         99.88         89.86        16.14 o                         
   1  14   6        106.68        128.28        22.32 o                         
   2  14   6        475.45        558.47        37.63 o                         
   3  14   6        122.31        118.85        40.77 o                         
   4  14   6          9.08          5.69        20.48 o                         
  -2  15   6          2.53          8.83        12.58 o                         
  -1  15   6          0.19          8.99        13.47 o                         
   0  15   6          4.61          5.49        15.36 o                         
   1  15   6        430.64        459.63        50.82 o                         
   2  15   6         27.33         11.38        20.48 o                         
 -11   0   7         39.78         16.31        15.17 o                         
  -9   0   7       2492.30       2775.21       149.04 o                         
  -7   0   7        474.28        481.24        32.23 o                         
  -1   0   7       4614.00       5285.71       258.64 o                         
   1   0   7       3972.58       4646.63       236.64 o                         
   3   0   7        396.21        445.88        25.47 o                         
   5   0   7        233.87        242.01        18.37 o                         
   7   0   7         13.37          5.20         7.44 o                         
   9   0   7        273.65        281.19        41.53 o                         
 -11   1   7         24.02         25.03        10.99 o                         
 -10   1   7        146.28        165.23        15.28 o                         
  -9   1   7         46.80         53.82         9.37 o                         
  -8   1   7        611.47        652.88        30.56 o                         
  -7   1   7        114.59        106.56         8.57 o                         
  -6   1   7        852.60        836.87        33.76 o                         
  -2   1   7       1125.42       1235.92        45.77 o                         
  -1   1   7       1688.06       2235.13        69.46 o                         
   0   1   7       6396.62       7095.23       329.03 o                         
   1   1   7        350.28        405.09        15.26 o                         
   2   1   7        868.74        954.87        30.33 o                         
   3   1   7        895.80       1064.56        34.31 o                         
   4   1   7         87.91         71.99        10.78 o                         
   5   1   7        329.98        381.14        17.36 o                         
   6   1   7        252.13        278.28        14.28 o                         
   7   1   7         17.62          5.11         5.23 o                         
   8   1   7         39.17         26.32         6.89 o                         
   9   1   7         22.41         12.25         8.85 o                         
  10   1   7         62.15         33.80        16.99 o                         
 -11   2   7          0.61          2.65        11.26 o                         
 -10   2   7        241.74        290.25        19.84 o                         
  -9   2   7        364.43        390.45        22.51 o                         
  -8   2   7         71.39         88.09         8.71 o                         
  -7   2   7          4.25          6.23         3.79 o                         
  -6   2   7        294.22        297.67        15.17 o                         
  -3   2   7        439.03        514.62        34.13 o                         
  -2   2   7        249.03        299.76        14.21 o                         
  -1   2   7        773.22        801.97        27.38 o                         
   0   2   7          0.34          0.89         1.25 o                         
   1   2   7         60.40         40.97         4.00 o                         
   2   2   7         16.12         12.56         2.45 o                         
   3   2   7        567.81        719.37        25.58 o                         
   4   2   7       1391.04       1569.42        48.20 o                         
   5   2   7         30.50         13.71         3.40 o                         
   6   2   7         17.27         10.02         4.35 o                         
   7   2   7         20.00          5.07         5.57 o                         
   8   2   7       1717.12       2129.41        65.51 o                         
   9   2   7        181.59        169.67        17.18 o                         
 -10   3   7        135.33        154.24        17.84 o                         
  -9   3   7        466.92        489.54        26.51 o                         
  -8   3   7        872.93        954.94        42.43 o                         
  -7   3   7        154.84        174.73        11.92 o                         
  -6   3   7        822.48        797.41        33.85 o                         
  -5   3   7        989.60        941.25        49.68 o                         
  -3   3   7          2.75          1.55         1.39 o                         
  -2   3   7        937.76        987.69        40.01 o                         
  -1   3   7       7785.16       9194.16       201.43 o                         
   0   3   7       2407.82       2454.47        64.79 o                         
   1   3   7        127.59        132.90         7.56 o                         
   2   3   7       3214.32       3651.42       103.78 o                         
   3   3   7        158.85        140.80         8.90 o                         
   4   3   7        964.78       1051.55        37.33 o                         
   5   3   7        428.68        488.00        20.92 o                         
   6   3   7         35.22         18.43         6.24 o                         
   7   3   7        143.64        127.29        11.41 o                         
   8   3   7         37.15         23.64         7.34 o                         
   9   3   7          0.01          1.89         9.44 o                         
 -10   4   7        280.78        320.85        22.77 o                         
  -9   4   7        786.88        893.52        42.57 o                         
  -8   4   7          3.62          7.31         4.64 o                         
  -7   4   7        584.33        565.62        28.02 o                         
  -6   4   7        503.27        462.48        23.54 o                         
  -5   4   7         12.83         16.69         4.93 o                         
  -4   4   7        351.69        343.02        23.70 o                         
  -3   4   7          4.79          3.96         1.46 o                         
  -2   4   7        982.38        970.26        41.25 o                         
  -1   4   7        691.86        645.67        18.27 o                         
   0   4   7         22.00         26.29         3.20 o                         
   1   4   7        873.42        971.76        31.97 o                         
   2   4   7        134.30        149.73         8.92 o                         
   3   4   7        669.91        669.26        24.84 o                         
   4   4   7        403.40        442.12        18.89 o                         
   5   4   7        570.03        657.43        26.16 o                         
   6   4   7          0.43         -2.19         6.30 o                         
   7   4   7        153.58        127.00        11.54 o                         
   8   4   7        567.44        582.01        25.13 o                         
   9   4   7         41.40         31.06        10.72 o                         
 -10   5   7        171.30        166.05        26.36 o                         
  -9   5   7        262.82        261.64        21.04 o                         
  -8   5   7         63.22         50.79        10.15 o                         
  -7   5   7         84.72         77.26         9.18 o                         
  -6   5   7         10.74         10.13         3.64 o                         
  -5   5   7        887.71        890.31        60.49 o                         
  -4   5   7          0.63         -0.38         3.02 o                         
  -3   5   7       1837.62       2042.08        81.18 o                         
  -2   5   7          4.96          1.65         2.63 o                         
  -1   5   7       1409.63       1598.11        40.12 o                         
   0   5   7        524.32        505.88        16.71 o                         
   1   5   7        130.77        109.99         7.25 o                         
   2   5   7          0.01         -1.20         2.45 o                         
   3   5   7         32.00         32.23         6.03 o                         
   4   5   7        161.69        144.90        10.01 o                         
   5   5   7        592.15        669.92        26.83 o                         
   6   5   7         47.99         34.67         9.91 o                         
   7   5   7         45.59         30.58         6.44 o                         
   8   5   7        206.72        180.60        16.10 o                         
   9   5   7          0.34        -11.46        11.46 o                         
 -10   6   7          6.79         16.64        11.66 o                         
  -9   6   7        216.59        244.76        19.28 o                         
  -8   6   7        156.69        157.85        14.94 o                         
  -7   6   7         25.11         24.53         5.46 o                         
  -6   6   7         18.67          9.87         4.09 o                         
  -5   6   7        168.84        152.83        16.69 o                         
  -4   6   7       1453.07       1461.72        63.60 o                         
  -3   6   7        523.31        569.62        31.15 o                         
  -2   6   7         24.58         14.55         2.88 o                         
  -1   6   7        730.77        679.95        20.61 o                         
   0   6   7         21.37         15.06         4.35 o                         
   1   6   7       1132.40       1198.19        34.31 o                         
   2   6   7        260.79        276.69        19.54 o                         
   3   6   7         98.45         86.06         8.81 o                         
   4   6   7       2896.71       3383.64        94.43 o                         
   5   6   7        375.91        373.59        42.47 o                         
   6   6   7         13.76          7.55         5.66 o                         
   7   6   7        317.85        316.68        24.08 o                         
   8   6   7        161.34        148.22        17.51 o                         
   9   6   7         50.15         19.72        17.63 o                         
  -9   7   7          6.18         -2.41         9.64 o                         
  -8   7   7        441.55        479.37        28.68 o                         
  -7   7   7          3.23          0.03         5.76 o                         
  -6   7   7          1.05         -0.03         4.79 o                         
  -5   7   7         87.88         61.50         9.64 o                         
  -4   7   7        396.21        413.91        25.97 o                         
  -3   7   7       1953.08       2032.17       160.41 o                         
  -2   7   7        733.36        772.68        32.58 o                         
  -1   7   7         40.61         36.54         5.78 o                         
   0   7   7       1944.48       2052.59        58.69 o                         
   1   7   7        306.82        310.80        15.07 o                         
   2   7   7        260.07        236.67        12.78 o                         
   3   7   7         85.61         78.73        11.44 o                         
   4   7   7        647.45        678.01        29.57 o                         
   5   7   7         16.29          4.92         5.19 o                         
   6   7   7        294.71        298.46        19.49 o                         
   7   7   7         26.05         12.61         7.76 o                         
   8   7   7         77.36         47.91        10.41 o                         
  -9   8   7        724.16        863.89        67.50 o                         
  -8   8   7          0.42         -0.87         8.59 o                         
  -7   8   7         21.26         13.77         7.93 o                         
  -6   8   7        188.22        180.07        28.95 o                         
  -5   8   7        523.16        554.41        33.99 o                         
  -4   8   7        930.75        959.47        49.62 o                         
  -3   8   7        232.53        226.01        19.44 o                         
  -2   8   7         15.82          5.04         3.42 o                         
  -1   8   7       2774.11       3124.38        85.84 o                         
   0   8   7          4.06          6.72         3.39 o                         
   1   8   7        125.02        126.18         8.07 o                         
   2   8   7          0.51         -1.02         3.57 o                         
   3   8   7        611.63        659.53        27.07 o                         
   4   8   7       2902.97       3543.78       109.16 o                         
   5   8   7        303.34        313.15        18.09 o                         
   6   8   7         55.89         34.20         7.23 o                         
   7   8   7        132.61        109.33        17.94 o                         
   8   8   7        265.00        234.97        22.14 o                         
  -9   9   7          6.61          4.14        14.18 o                         
  -8   9   7          5.57         -4.16        11.66 o                         
  -7   9   7         12.16          8.31         8.25 o                         
  -6   9   7         11.49          9.17         6.86 o                         
  -5   9   7         71.00         68.11        10.30 o                         
  -4   9   7          2.01          2.58         7.29 o                         
  -3   9   7        111.01         90.93         7.17 o                         
  -2   9   7          0.04         -0.26         3.33 o                         
  -1   9   7         31.59         28.77         6.51 o                         
   0   9   7          0.78          0.83         3.65 o                         
   1   9   7        129.06        132.34        10.07 o                         
   2   9   7       1199.99       1441.04        48.21 o                         
   3   9   7        241.46        247.95        15.71 o                         
   4   9   7        118.22        118.16        11.76 o                         
   5   9   7        206.87        179.08        21.97 o                         
   6   9   7          0.31         -7.23         8.67 o                         
   7   9   7         43.43         23.25        14.18 o                         
   8   9   7         39.74         25.03        39.06 o                         
  -8  10   7        326.78        350.12        29.34 o                         
  -7  10   7         47.63         48.92        15.93 o                         
  -6  10   7         60.51         51.12        19.15 o                         
  -5  10   7        493.85        530.10        29.04 o                         
  -4  10   7        329.81        312.71        69.59 o                         
  -3  10   7         89.38         86.75         7.34 o                         
  -2  10   7        295.65        319.41        18.79 o                         
  -1  10   7       1064.71       1095.22        37.77 o                         
   0  10   7          4.86          1.81         4.61 o                         
   1  10   7          2.92          3.79         4.90 o                         
   2  10   7         28.99         13.85         5.34 o                         
   3  10   7        666.55        778.70        32.45 o                         
   4  10   7         97.98         84.66        13.52 o                         
   5  10   7         91.22         76.53        16.61 o                         
   6  10   7          0.30         -6.35        10.38 o                         
   7  10   7         18.29          6.18        14.09 o                         
  -7  11   7          3.19          6.44        13.26 o                         
  -6  11   7         83.16         91.61        14.87 o                         
  -5  11   7         33.94         26.72        11.91 o                         
  -4  11   7          1.51          1.63        13.28 o                         
  -3  11   7          7.62          9.70         4.41 o                         
  -2  11   7         68.21         44.61        22.94 o                         
  -1  11   7         42.50         29.17         8.39 o                         
   0  11   7        600.48        642.82        27.33 o                         
   1  11   7         72.37         70.67         8.35 o                         
   2  11   7          3.15          2.41         6.33 o                         
   3  11   7        372.96        394.74        20.64 o                         
   4  11   7        426.88        438.60        29.01 o                         
   5  11   7          0.52         -6.50        10.25 o                         
   6  11   7         39.32         23.60        13.02 o                         
  -7  12   7         15.06         -1.02        16.03 o                         
  -6  12   7          4.63          6.03        13.64 o                         
  -5  12   7          0.15          1.01        12.30 o                         
  -4  12   7        385.55        420.45        31.67 o                         
  -3  12   7        170.48        187.72        18.20 o                         
  -2  12   7          1.33         -0.27         6.22 o                         
  -1  12   7        140.49         99.96        37.92 o                         
   0  12   7         10.77          2.86         6.56 o                         
   1  12   7         99.83         78.83        11.55 o                         
   2  12   7         28.68         20.99         7.82 o                         
   3  12   7        194.00        154.11        18.72 o                         
   4  12   7        726.88        866.85        49.29 o                         
   5  12   7          2.69         -9.34        13.76 o                         
  -6  13   7         33.09         38.04        16.95 o                         
  -5  13   7        278.78        290.49        55.37 o                         
  -4  13   7         37.92         28.82        18.58 o                         
  -3  13   7          3.09          4.63         7.16 o                         
  -2  13   7        364.18        456.97        48.16 o                         
  -1  13   7        305.72        348.13        41.34 o                         
   0  13   7        546.50        648.48        62.19 o                         
   1  13   7        211.13        227.09        19.86 o                         
   2  13   7          0.33          4.20        10.02 o                         
   3  13   7         34.39         22.96        12.06 o                         
   4  13   7         92.93         84.91        18.46 o                         
  -4  14   7         65.18        115.67        40.20 o                         
  -3  14   7         60.07         56.83        23.32 o                         
  -2  14   7         76.92        100.88        22.37 o                         
  -1  14   7        536.81        583.10        36.45 o                         
   0  14   7          4.63          6.20        11.91 o                         
   1  14   7        180.84        172.05        20.98 o                         
   2  14   7         19.71         18.05        13.25 o                         
   3  14   7         70.36         48.66        14.92 o                         
  -2  15   7         18.62         37.92        17.82 o                         
  -1  15   7        138.18        156.24        27.68 o                         
   1  15   7         81.76        108.46        30.34 o                         
 -10   0   8          3.61         13.65        10.24 o                         
  -8   0   8         32.83         36.41         9.10 o                         
  -6   0   8       4227.97       4043.35       198.72 o                         
  -2   0   8         44.03         34.89         5.31 o                         
   0   0   8        449.96        529.38        36.22 o                         
   2   0   8       6332.59       7384.21       260.38 o                         
   4   0   8        215.47        179.85        16.19 o                         
   6   0   8         10.40         -6.83        10.62 o                         
   8   0   8         90.50         46.79        28.06 o                         
 -10   1   8        217.00        256.20        18.23 o                         
  -9   1   8         37.32         45.64        13.84 o                         
  -8   1   8        371.86        403.32        21.04 o                         
  -7   1   8        857.96        912.56        37.53 o                         
  -6   1   8         58.83         60.93         5.28 o                         
  -3   1   8         58.09         64.09         7.58 o                         
  -2   1   8       1928.13       2075.92        75.17 o                         
  -1   1   8        588.75        677.16        23.68 o                         
   0   1   8        262.82        300.67        11.83 o                         
   1   1   8         14.04         12.12         2.03 o                         
   2   1   8        407.92        377.36        15.67 o                         
   3   1   8       1381.85       1750.58        51.81 o                         
   4   1   8         19.17         17.68         6.84 o                         
   5   1   8         88.47         74.62         9.58 o                         
   6   1   8        219.98        238.09        20.23 o                         
   7   1   8         58.66         49.30         7.88 o                         
   8   1   8        253.36        270.72        18.21 o                         
   9   1   8          2.06         -4.93        10.34 o                         
 -10   2   8         19.59         19.74         7.61 o                         
  -9   2   8         88.66         97.30        10.62 o                         
  -8   2   8          7.83          5.20         3.73 o                         
  -7   2   8         11.53         21.89         4.91 o                         
  -6   2   8        362.94        379.61        22.75 o                         
  -3   2   8        398.04        349.89        11.78 o                         
  -2   2   8        352.14        415.26        19.31 o                         
  -1   2   8       6529.41       7115.86       231.32 o                         
   0   2   8          4.20          1.73         1.37 o                         
   1   2   8          8.82         13.52         2.30 o                         
   2   2   8        936.07       1150.78        35.97 o                         
   3   2   8        512.52        618.34        23.31 o                         
   4   2   8        224.54        257.33        13.32 o                         
   5   2   8          3.14          0.25         3.81 o                         
   6   2   8          0.28         -3.68         4.79 o                         
   7   2   8        689.62        920.89        34.79 o                         
   8   2   8        308.34        288.66        21.29 o                         
   9   2   8          7.59         -5.78        11.27 o                         
 -10   3   8          8.98         12.51        11.00 o                         
  -9   3   8         61.61         79.98        10.69 o                         
  -8   3   8        814.73        820.77        37.17 o                         
  -7   3   8       4095.39       4280.50       152.64 o                         
  -6   3   8        273.55        269.25        18.20 o                         
  -4   3   8          6.75          7.16         1.33 o                         
  -3   3   8        165.47        160.21         7.60 o                         
  -2   3   8        153.55        165.91        10.56 o                         
  -1   3   8        386.11        360.65        10.98 o                         
   0   3   8        363.66        363.70        14.13 o                         
   1   3   8        172.83        174.73         9.07 o                         
   2   3   8          0.47          1.20         2.24 o                         
   3   3   8       1971.47       2357.44        75.21 o                         
   4   3   8        184.25        210.82        11.80 o                         
   5   3   8          2.94         -1.83         4.09 o                         
   6   3   8         21.91         15.12         5.00 o                         
   7   3   8        131.53        114.62        11.99 o                         
   8   3   8         18.77         -0.06         8.10 o                         
   9   3   8          0.47         -5.45        11.38 o                         
 -10   4   8          4.81         19.91         9.39 o                         
  -9   4   8         44.78         29.95         6.69 o                         
  -8   4   8         56.09         46.88         8.74 o                         
  -7   4   8         55.73         58.87         7.56 o                         
  -6   4   8       1286.25       1238.95        67.88 o                         
  -5   4   8        724.94        724.73        40.01 o                         
  -4   4   8         23.25         22.38         3.88 o                         
  -3   4   8          8.72         10.17         2.11 o                         
  -2   4   8        103.30         89.87         8.53 o                         
  -1   4   8        867.14        921.30        24.53 o                         
   0   4   8        459.74        487.63        17.97 o                         
   1   4   8        157.66        157.01         8.80 o                         
   2   4   8       5272.16       6342.85       161.15 o                         
   3   4   8         11.29          3.07         3.22 o                         
   4   4   8        358.99        420.16        18.90 o                         
   5   4   8          2.52         -1.59         4.30 o                         
   6   4   8        150.28        161.48        12.04 o                         
   7   4   8         73.95         53.58         8.91 o                         
   8   4   8        103.21         59.60        11.84 o                         
   9   4   8         32.00          7.04        11.91 o                         
 -10   5   8        219.43        256.08        22.21 o                         
  -9   5   8          0.44         -0.76         9.86 o                         
  -8   5   8        307.18        300.45        19.98 o                         
  -7   5   8          4.83          2.28         7.21 o                         
  -6   5   8        157.11        155.91        13.21 o                         
  -5   5   8         91.61         73.42        14.41 o                         
  -4   5   8        381.65        394.68        22.50 o                         
  -3   5   8        708.89        695.75        28.46 o                         
  -2   5   8       2426.94       2536.28        97.71 o                         
  -1   5   8          0.04          3.43         1.52 o                         
   0   5   8        151.94        155.76         7.82 o                         
   1   5   8         42.96         39.85         6.27 o                         
   2   5   8         16.22         17.84         4.32 o                         
   3   5   8          0.03         -0.39         3.14 o                         
   4   5   8         88.96         73.17        10.99 o                         
   5   5   8        179.58        167.86        17.42 o                         
   6   5   8        460.68        513.95        23.65 o                         
   7   5   8         20.24         11.64         7.15 o                         
   8   5   8         38.01         19.77         9.58 o                         
   9   5   8          4.12          0.76        22.75 o                         
 -10   6   8          3.98         12.74        12.53 o                         
  -9   6   8         12.21         19.04         8.53 o                         
  -8   6   8        158.79        143.02        14.36 o                         
  -7   6   8          1.02          3.69         4.81 o                         
  -6   6   8          5.18          1.62         4.12 o                         
  -5   6   8        761.59        779.06        40.60 o                         
  -4   6   8         42.69         33.30         6.57 o                         
  -3   6   8         36.02         29.64         5.92 o                         
  -2   6   8          9.01          3.28         3.56 o                         
  -1   6   8       1785.55       1838.29        46.61 o                         
   0   6   8         91.81         94.42         6.09 o                         
   1   6   8         18.78         18.56         4.10 o                         
   2   6   8        808.73        910.57        32.21 o                         
   3   6   8         13.15         11.02         3.50 o                         
   4   6   8          4.54          2.99         4.18 o                         
   5   6   8         35.18         26.16         7.88 o                         
   6   6   8          5.19          2.20         6.11 o                         
   7   6   8        214.03        199.15        17.02 o                         
   8   6   8         26.03         12.67        10.44 o                         
  -9   7   8        233.09        265.34        22.72 o                         
  -8   7   8        240.89        242.97        17.94 o                         
  -7   7   8       1326.27       1476.12        55.56 o                         
  -6   7   8        329.89        313.47        18.48 o                         
  -5   7   8        594.48        582.27        33.53 o                         
  -4   7   8       2172.70       2346.59       113.01 o                         
  -3   7   8       3362.33       3974.37       152.81 o                         
  -2   7   8         43.67         27.97         6.06 o                         
  -1   7   8          0.67          1.77         2.13 o                         
   0   7   8        136.09        134.78        10.72 o                         
   1   7   8        761.78        822.95        26.71 o                         
   2   7   8          2.55          1.57         3.41 o                         
   3   7   8       2878.15       3543.17        99.12 o                         
   4   7   8        461.64        448.68        21.77 o                         
   5   7   8         21.52         14.97         5.71 o                         
   6   7   8        155.38         84.79        16.58 o                         
   7   7   8          0.05         -0.92         9.05 o                         
   8   7   8          9.27         -6.78        13.03 o                         
  -9   8   8         20.02         17.44        12.06 o                         
  -8   8   8        130.66        119.72        17.11 o                         
  -7   8   8          8.37          9.11         7.06 o                         
  -6   8   8        392.56        379.05        23.58 o                         
  -5   8   8        886.50        941.45        48.98 o                         
  -4   8   8        202.01        185.59        29.58 o                         
  -3   8   8         18.19         10.90         6.17 o                         
  -2   8   8        135.19        140.22         8.71 o                         
  -1   8   8       2682.05       3144.82       101.71 o                         
   0   8   8        477.78        481.51        18.04 o                         
   1   8   8         11.23          6.80         3.34 o                         
   2   8   8        640.69        660.39        24.29 o                         
   3   8   8          2.99         -0.04         5.20 o                         
   4   8   8       1872.79       2234.87        68.86 o                         
   5   8   8          0.97         -2.42         6.40 o                         
   6   8   8          2.58         -3.80         8.31 o                         
   7   8   8        102.57         69.86        18.48 o                         
   8   8   8          3.29         -5.54        16.79 o                         
  -8   9   8        134.91        145.13        20.91 o                         
  -7   9   8         61.97         50.79        16.89 o                         
  -6   9   8        431.90        463.59        28.92 o                         
  -5   9   8        132.73        126.82        21.81 o                         
  -4   9   8        508.55        546.94        34.72 o                         
  -3   9   8          0.35          1.90        12.51 o                         
  -2   9   8       1578.84       1844.80        78.89 o                         
  -1   9   8         19.22         12.87         4.41 o                         
   0   9   8         16.10          7.04         3.92 o                         
   1   9   8        346.46        386.00        18.83 o                         
   2   9   8          9.12          4.67         4.50 o                         
   3   9   8         41.81         28.09         5.95 o                         
   4   9   8        511.24        567.82        29.12 o                         
   5   9   8         15.55          3.82         7.64 o                         
   6   9   8        123.16        105.11        13.91 o                         
   7   9   8         28.04          4.60        13.17 o                         
  -8  10   8         25.24         29.68        25.98 o                         
  -7  10   8          1.04         -0.55        13.40 o                         
  -6  10   8        443.61        490.61        34.17 o                         
  -5  10   8         41.63         37.02        20.48 o                         
  -4  10   8        620.71        659.91        41.60 o                         
  -3  10   8         21.69         14.26         5.88 o                         
  -2  10   8        231.84        218.26        18.46 o                         
  -1  10   8         54.64         40.36        14.16 o                         
   0  10   8          1.06          0.39         5.34 o                         
   1  10   8         46.82         31.15         6.46 o                         
   2  10   8        257.25        220.44        20.91 o                         
   3  10   8          0.91         -2.68         6.51 o                         
   4  10   8        356.26        332.80        19.88 o                         
   5  10   8          4.51         -3.76         9.08 o                         
   6  10   8         21.84         12.40        12.57 o                         
   7  10   8        109.93         99.46        20.03 o                         
  -7  11   8        822.64       1063.37        73.38 o                         
  -6  11   8          9.57         13.77        11.52 o                         
  -5  11   8        304.65        331.10        30.01 o                         
  -4  11   8         36.99          3.03        20.48 o                         
  -3  11   8        201.18        222.88        12.45 o                         
  -2  11   8          9.82          9.07         4.95 o                         
  -1  11   8        352.54        346.27        40.13 o                         
   0  11   8        192.23        194.30        17.95 o                         
   1  11   8        333.58        374.40        20.36 o                         
   2  11   8          8.13          0.87         6.92 o                         
   3  11   8        254.79        225.15        22.39 o                         
   4  11   8          1.42          4.82        10.29 o                         
   5  11   8         46.89         32.13        12.11 o                         
   6  11   8         36.46         23.58        14.12 o                         
  -6  12   8        163.81        174.59        24.93 o                         
  -5  12   8        582.44        713.72        43.55 o                         
  -3  12   8        513.44        623.58        27.73 o                         
  -2  12   8          3.90          2.11         6.49 o                         
  -1  12   8        553.07        587.74        35.88 o                         
   0  12   8        419.34        428.38        33.54 o                         
   1  12   8         75.39         65.20        11.17 o                         
   2  12   8          0.28         -0.08         9.03 o                         
   3  12   8          4.86         -6.54         9.95 o                         
   4  12   8          0.03         -2.68        12.21 o                         
   5  12   8        101.73         85.08        14.84 o                         
  -5  13   8          5.65         13.65        22.75 o                         
  -4  13   8          1.19         -1.14        19.72 o                         
  -3  13   8        143.06        159.28        17.07 o                         
  -2  13   8        720.37        873.10        85.14 o                         
  -1  13   8          0.44          0.88         9.05 o                         
   0  13   8          7.96         12.13         8.74 o                         
   1  13   8         56.64         42.35         9.75 o                         
   2  13   8         32.15         30.22        10.74 o                         
   3  13   8         12.06         11.66        12.77 o                         
   4  13   8          4.64         -6.15        14.87 o                         
  -4  14   8         25.25         20.48        32.61 o                         
  -3  14   8        173.57        194.55        36.03 o                         
  -2  14   8         66.51         80.78        19.72 o                         
  -1  14   8         28.09         31.48        12.89 o                         
   0  14   8        125.23        148.66        24.65 o                         
   1  14   8          6.97          1.21        11.62 o                         
   2  14   8        509.43        619.86        41.72 o                         
   3  14   8         79.44        119.84        32.61 o                         
  -9   0   9        268.62        284.04        25.03 o                         
  -7   0   9       3860.20       3965.61       197.20 o                         
  -3   0   9        133.13        107.32         9.48 o                         
  -1   0   9       1503.99       1640.24       118.70 o                         
   1   0   9       2973.80       3445.32       158.14 o                         
   3   0   9        308.80        398.72        24.48 o                         
   5   0   9       1238.73       1590.84        73.57 o                         
   7   0   9        156.48        120.37        16.26 o                         
   9   0   9          7.84         -6.83        18.96 o                         
 -10   1   9         28.05         28.41         7.49 o                         
  -9   1   9         16.96         37.92        12.14 o                         
  -8   1   9         97.03        101.50         8.96 o                         
  -7   1   9         64.90         63.32         6.26 o                         
  -6   1   9        816.39        735.33        42.09 o                         
  -4   1   9       1334.21       1456.24        78.12 o                         
  -3   1   9       1525.85       1530.04        56.34 o                         
  -2   1   9          4.51          2.46         1.54 o                         
  -1   1   9         54.49         64.54         4.87 o                         
   0   1   9          1.55          0.40         1.50 o                         
   1   1   9        136.95        116.28         7.10 o                         
   2   1   9        836.59        951.34        31.42 o                         
   3   1   9          0.18         -1.38         2.88 o                         
   4   1   9        982.60       1206.02        40.10 o                         
   5   1   9        190.61        199.27        15.71 o                         
   6   1   9        351.68        357.76        18.16 o                         
   7   1   9         66.75         49.99         7.10 o                         
   8   1   9         21.98          6.76         8.68 o                         
   9   1   9         28.24         -0.41        13.67 o                         
 -10   2   9         67.68         82.79        14.03 o                         
  -9   2   9          8.31         13.95         5.34 o                         
  -8   2   9        536.70        573.29        26.87 o                         
  -7   2   9        750.00        720.53        30.71 o                         
  -4   2   9         49.91         32.99         7.58 o                         
  -3   2   9        365.52        369.79        16.85 o                         
  -2   2   9        894.13        825.65        34.44 o                         
  -1   2   9        989.49       1133.94        31.90 o                         
   0   2   9        168.73        192.34         9.04 o                         
   1   2   9       3980.83       4764.92       190.76 o                         
   2   2   9        300.10        312.24        14.21 o                         
   3   2   9         89.41        108.09        11.26 o                         
   4   2   9        158.08        144.43        10.02 o                         
   5   2   9        195.63        197.77        15.22 o                         
   6   2   9        354.92        423.33        19.64 o                         
   7   2   9          2.55         -1.34         6.69 o                         
   8   2   9         53.31         15.05         8.79 o                         
   9   2   9          3.58         -7.79        13.61 o                         
 -10   3   9         56.55         59.98        14.57 o                         
  -9   3   9        241.48        243.95        16.73 o                         
  -8   3   9          6.59          8.86         4.00 o                         
  -7   3   9        472.51        488.79        23.21 o                         
  -6   3   9        537.11        568.47        31.86 o                         
  -5   3   9          9.13          8.60         2.37 o                         
  -4   3   9       2797.03       2992.15       107.36 o                         
  -3   3   9       1511.95       1530.84        58.58 o                         
  -2   3   9        912.49        949.76        39.90 o                         
  -1   3   9         12.46         10.32         1.53 o                         
   0   3   9        280.83        293.15        12.43 o                         
   1   3   9       3264.48       4008.52       118.34 o                         
   2   3   9       1379.22       1611.53        48.51 o                         
   3   3   9          7.31          6.97         3.61 o                         
   4   3   9        946.37       1138.94        38.81 o                         
   5   3   9        180.95        203.49        13.01 o                         
   6   3   9        402.06        444.94        20.93 o                         
   7   3   9        102.30         79.69        12.15 o                         
   8   3   9         25.72          3.64         9.58 o                         
   9   3   9         60.60         17.34        13.92 o                         
 -10   4   9         25.64         25.94         9.07 o                         
  -9   4   9         12.87         15.53         6.47 o                         
  -8   4   9        332.13        341.28        20.32 o                         
  -7   4   9        101.83        107.21         9.48 o                         
  -6   4   9          5.23          6.07         3.41 o                         
  -5   4   9         48.91         39.83         6.03 o                         
  -4   4   9          0.23         -0.50         1.72 o                         
  -3   4   9        848.53        881.46        38.44 o                         
  -2   4   9        133.27        104.33        14.22 o                         
  -1   4   9        116.25        110.37         5.16 o                         
   0   4   9        957.19        963.54        30.52 o                         
   1   4   9         10.08         19.30         6.52 o                         
   2   4   9         17.37         14.43         5.72 o                         
   3   4   9        440.46        483.70        20.45 o                         
   4   4   9         60.23         42.35         8.16 o                         
   5   4   9        308.20        295.68        21.12 o                         
   6   4   9         41.47         33.76         6.83 o                         
   7   4   9        104.79         69.80         9.85 o                         
   8   4   9          6.24         -7.53         9.85 o                         
   9   4   9          0.19         -4.55        24.65 o                         
 -10   5   9         43.76         39.06        15.17 o                         
  -9   5   9         25.87         19.72         9.86 o                         
  -8   5   9        271.74        266.78        18.29 o                         
  -7   5   9        389.02        437.47        20.79 o                         
  -6   5   9          0.29          1.90         4.55 o                         
  -5   5   9        129.36        117.43        10.56 o                         
  -4   5   9        105.37        109.67        10.24 o                         
  -3   5   9       2395.43       2480.82       158.90 o                         
  -2   5   9        228.01        198.62        13.92 o                         
  -1   5   9        566.09        648.32        19.18 o                         
   0   5   9        117.54        119.91         6.73 o                         
   1   5   9       1530.52       1748.79        59.34 o                         
   2   5   9        181.75        174.51        10.95 o                         
   3   5   9         57.68         35.71         6.30 o                         
   4   5   9          0.76         -2.42         4.16 o                         
   5   5   9         42.63         33.96         8.54 o                         
   6   5   9        305.49        282.27        18.83 o                         
   7   5   9         34.46         21.88         8.03 o                         
   8   5   9         29.96         19.87        11.82 o                         
  -9   6   9         37.24         32.34         9.67 o                         
  -8   6   9        274.36        294.22        17.71 o                         
  -7   6   9        171.34        171.64        13.11 o                         
  -6   6   9         24.00          6.83        11.00 o                         
  -5   6   9          0.04         -1.27         4.33 o                         
  -4   6   9        151.39        151.30        13.75 o                         
  -3   6   9        273.18        216.37        23.70 o                         
  -2   6   9       1497.40       1507.12        64.90 o                         
  -1   6   9        621.56        687.28        21.01 o                         
   0   6   9         95.14        102.36         6.53 o                         
   1   6   9         22.69         16.58         5.50 o                         
   2   6   9         96.27         75.44         9.24 o                         
   3   6   9        243.23        243.55        18.59 o                         
   4   6   9         45.38         30.68        10.18 o                         
   5   6   9        245.71        255.50        16.53 o                         
   6   6   9        850.98       1032.71        38.80 o                         
   7   6   9        283.09        249.40        20.53 o                         
   8   6   9         94.31         75.62        14.22 o                         
  -9   7   9         83.88        104.98        19.02 o                         
  -8   7   9        712.23        728.90        55.77 o                         
  -7   7   9          7.21          7.08         6.09 o                         
  -6   7   9        817.20        929.15        46.64 o                         
  -5   7   9         11.44         15.89         5.80 o                         
  -4   7   9         19.88         15.40         5.68 o                         
  -3   7   9        277.33        212.37        28.06 o                         
  -2   7   9        718.40        703.89        50.82 o                         
  -1   7   9        332.75        318.72        12.26 o                         
   0   7   9        125.40        132.61        12.41 o                         
   1   7   9        107.65        109.25         7.66 o                         
   2   7   9        329.78        359.50        17.19 o                         
   3   7   9         18.81         16.59         8.27 o                         
   4   7   9        413.66        418.72        20.88 o                         
   5   7   9         17.65          9.82         6.42 o                         
   6   7   9       1552.62       1916.69        63.32 o                         
   7   7   9        135.88         91.78        23.24 o                         
   8   7   9         42.44         32.02        14.36 o                         
  -9   8   9         17.79         16.11        12.18 o                         
  -8   8   9        147.93        156.35        19.37 o                         
  -7   8   9        929.70       1085.89        45.16 o                         
  -6   8   9         19.28          7.06         7.61 o                         
  -5   8   9          0.25         -0.41         6.93 o                         
  -4   8   9        164.04        127.25        24.08 o                         
  -3   8   9        231.14        270.77        34.13 o                         
  -2   8   9        286.87        256.18        11.73 o                         
  -1   8   9       1927.16       2135.21        55.07 o                         
   0   8   9        217.78        211.20        13.24 o                         
   1   8   9        651.87        674.85        23.90 o                         
   2   8   9        133.23        120.54        11.90 o                         
   3   8   9         56.28         30.74        11.49 o                         
   4   8   9         74.17         61.31        14.07 o                         
   5   8   9        594.60        612.58        48.46 o                         
   6   8   9        570.34        667.76        36.19 o                         
   7   8   9         86.28         55.55        12.66 o                         
  -8   9   9         30.88         27.53        13.84 o                         
  -7   9   9        103.31        132.69        18.19 o                         
  -6   9   9          1.18         -5.80         7.62 o                         
  -5   9   9          9.63          4.13         8.38 o                         
  -4   9   9         15.85          8.80         7.70 o                         
  -3   9   9         62.85         51.20        14.03 o                         
  -2   9   9        121.11        119.84        14.30 o                         
  -1   9   9         18.40         11.49         4.47 o                         
   0   9   9        145.83        133.85         9.25 o                         
   1   9   9        664.44        720.27        26.55 o                         
   2   9   9        102.65         48.76         9.44 o                         
   3   9   9         22.10         14.89         5.64 o                         
   4   9   9        163.74        163.96        16.21 o                         
   5   9   9         18.80         16.24         8.91 o                         
   6   9   9         96.82         67.51        15.03 o                         
   7   9   9        106.49         46.14        14.21 o                         
  -8  10   9        225.29        214.41        26.45 o                         
  -7  10   9        277.60        323.74        27.47 o                         
  -6  10   9        268.01        291.78        24.75 o                         
  -5  10   9         81.11         65.24        16.50 o                         
  -4  10   9         34.54         14.03        18.20 o                         
  -3  10   9        749.25        899.91        78.12 o                         
  -2  10   9        513.30        494.13        31.20 o                         
  -1  10   9          5.43          3.42         5.19 o                         
   0  10   9        283.68        327.25        21.82 o                         
   1  10   9       1087.98       1210.12        42.76 o                         
   2  10   9         12.92          2.36         6.18 o                         
   3  10   9          4.01         -1.73         6.66 o                         
   4  10   9         22.28          9.87         7.88 o                         
   5  10   9        424.93        487.90        32.22 o                         
   6  10   9         59.68         44.54        13.85 o                         
  -7  11   9         19.94         14.07        14.14 o                         
  -6  11   9        554.06        662.49        40.86 o                         
  -5  11   9          5.23          5.69        22.75 o                         
  -4  11   9        426.24        426.25        69.78 o                         
  -3  11   9          9.93          1.14        20.86 o                         
  -2  11   9        345.83        356.76        23.84 o                         
  -1  11   9         46.42         33.86        14.24 o                         
   0  11   9        201.88        208.12        20.96 o                         
   1  11   9         53.36         38.33        11.66 o                         
   2  11   9        450.01        467.12        23.15 o                         
   3  11   9          0.30         -7.22         8.81 o                         
   4  11   9          1.32         -1.39        11.08 o                         
   5  11   9         65.45         69.03        13.96 o                         
   6  11   9        278.31        365.20        45.13 o                         
  -6  12   9         44.54         48.27        15.11 o                         
  -5  12   9         84.29         94.81        31.86 o                         
  -2  12   9        173.61        172.15        14.41 o                         
  -1  12   9         25.73         42.47        13.65 o                         
   0  12   9        111.27        131.85        14.14 o                         
   1  12   9         19.48         13.49         8.50 o                         
   2  12   9        125.19        121.79        15.07 o                         
   3  12   9        102.23         71.27        14.84 o                         
   4  12   9         20.93          4.21        12.97 o                         
   5  12   9          6.52         12.14        18.96 o                         
  -5  13   9         34.55         32.61        23.89 o                         
  -2  13   9         61.57         71.30        15.17 o                         
  -1  13   9         12.71          9.29         8.78 o                         
   0  13   9        327.88        367.23        24.28 o                         
   1  13   9        338.81        410.08        40.37 o                         
   2  13   9        180.60        233.78        24.33 o                         
   3  13   9         26.65         14.06        14.60 o                         
   4  13   9         26.04          3.03        18.96 o                         
   0  14   9          8.98         -3.03        14.03 o                         
   1  14   9         60.44         36.00        12.79 o                         
   2  14   9          1.37          4.74        15.71 o                         
 -10   0  10         57.91         97.84        18.96 o                         
  -8   0  10         83.09         89.12        11.38 o                         
  -4   0  10       6183.02       6799.22       328.03 o                         
  -2   0  10         90.63         76.98         8.72 o                         
   0   0  10        271.57        256.39        15.69 o                         
   2   0  10         11.11          9.62         6.83 o                         
   4   0  10       1191.65       1559.81        69.71 o                         
   6   0  10         40.87         22.08        13.27 o                         
   8   0  10         21.00         12.89        15.93 o                         
 -10   1  10         13.62         15.95         7.49 o                         
  -9   1  10         59.45         73.30         9.76 o                         
  -8   1  10         77.99         99.34         8.57 o                         
  -7   1  10          2.12          2.67         2.45 o                         
  -4   1  10          6.96          3.00         1.39 o                         
  -3   1  10       2705.29       2850.05       101.85 o                         
  -2   1  10          6.91          2.63         2.00 o                         
  -1   1  10          3.61          3.07         1.37 o                         
   0   1  10       1308.67       1410.08        52.00 o                         
   1   1  10        639.22        759.67        25.81 o                         
   2   1  10         86.08        102.92         9.14 o                         
   3   1  10          9.97          4.24         3.16 o                         
   4   1  10        116.88        108.26        13.47 o                         
   5   1  10        346.25        393.39        19.88 o                         
   6   1  10          0.27         -3.14         5.93 o                         
   7   1  10          0.99         -3.89         7.29 o                         
   8   1  10        266.74        249.34        23.59 o                         
   9   1  10         41.16          9.92        20.36 o                         
 -10   2  10         50.80         53.87        10.10 o                         
  -9   2  10        591.63        721.77        33.44 o                         
  -8   2  10         34.82         38.63         9.67 o                         
  -7   2  10        113.59        100.54         7.44 o                         
  -5   2  10       1512.02       1692.88        94.43 o                         
  -4   2  10         38.26         17.82         4.55 o                         
  -3   2  10       2620.78       2908.31       104.55 o                         
  -2   2  10        251.69        257.68        14.84 o                         
  -1   2  10        491.78        435.58        14.77 o                         
   0   2  10         31.67         24.83         3.44 o                         
   1   2  10       2633.22       3056.78       122.06 o                         
   2   2  10          7.01          4.79         2.68 o                         
   3   2  10         16.82         13.29         3.78 o                         
   4   2  10        151.95        134.72        15.22 o                         
   5   2  10         12.35         -2.56         7.88 o                         
   6   2  10        146.79        150.22        16.69 o                         
   7   2  10         52.28         22.14         7.47 o                         
   8   2  10          1.35          6.92        11.22 o                         
 -10   3  10          0.65          1.90        12.89 o                         
  -9   3  10        250.04        271.53        17.38 o                         
  -8   3  10         39.73         45.60         7.36 o                         
  -7   3  10        246.93        236.48        13.46 o                         
  -6   3  10        672.15        727.74        50.82 o                         
  -5   3  10       5356.23       5765.85       263.87 o                         
  -4   3  10        229.70        237.69        12.40 o                         
  -3   3  10       4388.84       4780.16       169.00 o                         
  -2   3  10         82.50        102.62         8.27 o                         
  -1   3  10        126.00        124.79         5.53 o                         
   0   3  10          1.16         -0.43         1.92 o                         
   1   3  10        610.91        744.89        25.93 o                         
   2   3  10        390.14        426.22        19.20 o                         
   3   3  10         89.80         33.10         6.59 o                         
   4   3  10        233.72        226.94        16.80 o                         
   5   3  10        689.55        818.80        31.90 o                         
   6   3  10          7.93         -0.90         6.31 o                         
   7   3  10          7.94         -1.54         7.71 o                         
   8   3  10          1.24         -0.73        11.72 o                         
 -10   4  10         27.35         29.20        14.41 o                         
  -9   4  10         55.82         70.98        11.92 o                         
  -8   4  10         45.60         44.43         7.18 o                         
  -7   4  10          0.58          1.97         3.42 o                         
  -6   4  10        872.03        861.97        53.47 o                         
  -5   4  10        135.82        130.95         9.93 o                         
  -4   4  10       1608.61       1815.58        56.87 o                         
  -3   4  10        203.82        190.16        12.19 o                         
  -2   4  10       1291.20       1399.96        57.92 o                         
  -1   4  10        135.74        108.56         5.14 o                         
   0   4  10        281.11        268.12        12.13 o                         
   1   4  10        614.93        707.14        25.56 o                         
   2   4  10          0.87          0.22         2.95 o                         
   3   4  10        217.13        254.83        13.67 o                         
   4   4  10       1667.32       2109.69        64.08 o                         
   5   4  10         41.36         27.60        10.67 o                         
   6   4  10         39.23         24.69         6.68 o                         
   7   4  10         19.94          7.69         8.99 o                         
   8   4  10        143.93        127.88        22.46 o                         
 -10   5  10         54.74         54.99        16.69 o                         
  -9   5  10          3.72          6.17        11.19 o                         
  -8   5  10        223.62        211.73        17.04 o                         
  -7   5  10          6.39          4.97         4.19 o                         
  -6   5  10        122.81        134.25        14.03 o                         
  -5   5  10        110.68         88.21        11.95 o                         
  -4   5  10        190.17        177.41        12.62 o                         
  -3   5  10          4.37          2.15         3.05 o                         
  -2   5  10         64.90         63.39         7.99 o                         
  -1   5  10        445.24        435.17        14.17 o                         
   0   5  10       2838.57       3015.55        74.43 o                         
   1   5  10          0.92          1.44         2.93 o                         
   2   5  10        371.61        397.56        17.76 o                         
   3   5  10          1.49          0.27         3.87 o                         
   4   5  10        256.50        253.61        24.56 o                         
   5   5  10          5.45          2.25         5.73 o                         
   6   5  10         34.87         15.22         6.82 o                         
   7   5  10         28.08         13.21         9.29 o                         
   8   5  10        290.60        305.56        27.85 o                         
  -9   6  10        267.08        283.58        29.92 o                         
  -8   6  10         15.39          9.00         6.65 o                         
  -7   6  10          0.37          0.82         5.31 o                         
  -6   6  10        127.23        133.15        21.81 o                         
  -5   6  10        161.25        177.64        14.75 o                         
  -4   6  10          9.58          5.31         9.86 o                         
  -3   6  10        215.47        180.13        17.44 o                         
  -2   6  10        536.55        492.09        46.83 o                         
  -1   6  10        189.55        170.95         7.72 o                         
   0   6  10          7.98          4.62         2.54 o                         
   1   6  10        964.03       1024.77        31.13 o                         
   2   6  10         27.54         20.70         4.87 o                         
   3   6  10         82.06         62.74        14.79 o                         
   4   6  10        157.39        127.58        15.65 o                         
   5   6  10         32.56         21.02         7.83 o                         
   6   6  10        148.73        118.81        18.06 o                         
   7   6  10          8.62         -1.34        11.57 o                         
   8   6  10         89.41         69.26        30.72 o                         
  -9   7  10          3.43          9.70        11.76 o                         
  -8   7  10         98.80        104.03        18.30 o                         
  -7   7  10        138.09        159.18        16.56 o                         
  -6   7  10        416.49        451.87        27.79 o                         
  -5   7  10       2101.38       2410.22        99.44 o                         
  -4   7  10        136.28         90.64        20.48 o                         
  -3   7  10       1652.77       1757.73       113.77 o                         
  -2   7  10        810.27        840.40        71.11 o                         
  -1   7  10       2186.85       2500.11        62.24 o                         
   0   7  10         62.90         48.02         5.18 o                         
   1   7  10        346.43        382.57        15.63 o                         
   2   7  10        259.13        291.58        17.73 o                         
   3   7  10        220.62        165.08        25.14 o                         
   4   7  10          0.85         -1.38         5.56 o                         
   5   7  10        678.30        783.94        45.85 o                         
   6   7  10          0.29         -4.16        10.29 o                         
   7   7  10         47.96         24.94        12.47 o                         
  -9   8  10        391.86        472.90        48.54 o                         
  -8   8  10         13.62         15.20        10.29 o                         
  -7   8  10        131.94        145.37        18.83 o                         
  -6   8  10        278.08        246.95        21.29 o                         
  -5   8  10         59.89         51.54        21.05 o                         
  -4   8  10       1720.42       2088.42       134.25 o                         
  -3   8  10        257.17        259.39        34.13 o                         
  -2   8  10        726.66        766.88        55.75 o                         
  -1   8  10         99.05         78.99         7.97 o                         
   0   8  10        306.66        312.36        15.03 o                         
   1   8  10       1397.17       1711.44        48.63 o                         
   2   8  10        204.98        192.41        15.34 o                         
   3   8  10         68.68         28.22        17.82 o                         
   4   8  10        204.19        113.89        19.65 o                         
   5   8  10         45.27         51.66        16.91 o                         
   6   8  10        643.78        821.97        84.00 o                         
   7   8  10          0.13        -12.02        13.94 o                         
  -8   9  10        641.30        852.93        94.05 o                         
  -7   9  10          2.97          1.50        10.20 o                         
  -6   9  10        382.20        353.14        44.37 o                         
  -5   9  10          0.11         -2.72         9.02 o                         
  -4   9  10        350.24        290.49        35.65 o                         
  -3   9  10         90.19         46.65        14.79 o                         
  -2   9  10         74.69         85.45        11.38 o                         
  -1   9  10         38.82         26.23         7.39 o                         
   0   9  10       1463.32       1573.77        44.70 o                         
   1   9  10        841.57        937.66        30.90 o                         
   2   9  10          8.60          3.23         4.95 o                         
   3   9  10         23.39         19.63         6.72 o                         
   4   9  10         16.98          7.50         7.67 o                         
   5   9  10          8.79          7.04        10.48 o                         
   6   9  10          0.08          2.31        12.93 o                         
  -7  10  10         29.07         38.47        12.53 o                         
  -6  10  10         85.59         72.43        14.24 o                         
  -5  10  10          5.86          6.05        11.17 o                         
  -4  10  10        904.39        887.40        75.47 o                         
  -3  10  10         69.23         31.10        17.44 o                         
  -2  10  10        101.87         89.60        11.91 o                         
  -1  10  10          3.06          4.81         4.37 o                         
   0  10  10         59.24         60.14         8.49 o                         
   1  10  10          0.57          3.11         5.61 o                         
   2  10  10        153.67        132.61        15.44 o                         
   3  10  10        218.28        241.96        31.64 o                         
   4  10  10        215.74        239.87        32.31 o                         
   5  10  10          0.05          3.50        11.86 o                         
   6  10  10         55.79         33.85        14.39 o                         
  -7  11  10         68.11         92.93        21.62 o                         
  -6  11  10         29.70         29.30        13.01 o                         
  -3  11  10        278.77        205.92        36.03 o                         
  -2  11  10        195.60        206.57        15.74 o                         
  -1  11  10        838.86        998.67        79.45 o                         
   0  11  10         32.75         24.76         9.14 o                         
   1  11  10         40.81         22.92        14.52 o                         
   2  11  10         13.88          7.59         8.29 o                         
   3  11  10        205.88        209.42        25.27 o                         
   4  11  10         12.86         14.16        12.21 o                         
   5  11  10        114.23        109.91        19.11 o                         
  -6  12  10          0.40         14.41        23.89 o                         
  -2  12  10         73.69         84.90        16.31 o                         
  -1  12  10         89.62        102.41        14.41 o                         
   0  12  10         45.71         36.60         9.90 o                         
   1  12  10        428.44        521.19        28.05 o                         
   2  12  10        234.90        257.19        21.25 o                         
   3  12  10         99.04        141.76        21.32 o                         
   4  12  10          2.55          7.15        14.01 o                         
  -2  13  10         39.87         59.92        15.93 o                         
  -1  13  10        209.72        237.78        23.89 o                         
   0  13  10        739.42        913.23        41.93 o                         
   1  13  10         35.63         24.08        10.30 o                         
   2  13  10         90.55         95.64        31.72 o                         
   3  13  10          5.97         -0.39        15.08 o                         
   0  14  10         20.22         21.62        14.03 o                         
   1  14  10         11.00          5.83        13.76 o                         
  -9   0  11        153.13        188.10        18.58 o                         
  -7   0  11        612.30        587.81        35.27 o                         
  -5   0  11       2069.52       2259.45       114.15 o                         
  -3   0  11       2219.51       2384.22       123.25 o                         
  -1   0  11       2662.89       2874.31       176.15 o                         
   1   0  11          1.16          2.00         3.34 o                         
   3   0  11        290.90        313.60        22.11 o                         
   5   0  11         41.27         18.11        10.05 o                         
   7   0  11        645.19        766.00        46.91 o                         
 -10   1  11        225.27        288.97        28.06 o                         
  -9   1  11        378.82        496.55        24.38 o                         
  -8   1  11         49.92         48.65         6.91 o                         
  -7   1  11         72.47         65.21         6.01 o                         
  -5   1  11        624.40        615.87        39.06 o                         
  -4   1  11         52.24         42.14         4.48 o                         
  -3   1  11        370.92        345.75        17.33 o                         
  -2   1  11       1798.39       2013.95        76.53 o                         
  -1   1  11       2423.81       2619.60        98.80 o                         
   0   1  11          5.49          2.10         1.96 o                         
   1   1  11        100.94        120.97         7.71 o                         
   2   1  11         53.91         50.66         7.55 o                         
   3   1  11       1826.98       2249.28        65.98 o                         
   4   1  11         96.14         98.73        14.56 o                         
   5   1  11          6.27          3.18         5.41 o                         
   6   1  11        307.92        318.19        26.77 o                         
   7   1  11          4.86         -0.84         8.87 o                         
   8   1  11        168.23        156.31        20.51 o                         
 -10   2  11        290.34        315.90        31.48 o                         
  -9   2  11          3.13          2.79         5.38 o                         
  -8   2  11        334.72        351.89        22.75 o                         
  -7   2  11        147.70        144.49        11.38 o                         
  -6   2  11        204.31        185.06        19.34 o                         
  -5   2  11       1016.34       1045.54        63.71 o                         
  -4   2  11        675.53        694.45        28.97 o                         
  -3   2  11       1214.39       1346.58        53.01 o                         
  -2   2  11         58.05         54.79         5.83 o                         
  -1   2  11        551.42        624.55        24.42 o                         
   0   2  11        710.53        716.29        27.70 o                         
   1   2  11        184.76        192.35        10.34 o                         
   2   2  11        144.64        151.01         9.33 o                         
   3   2  11       1675.89       2147.83        63.74 o                         
   4   2  11        503.84        630.80        26.26 o                         
   5   2  11         44.00         16.18         9.85 o                         
   6   2  11        229.94        236.52        15.96 o                         
   7   2  11         47.78         24.48         9.53 o                         
   8   2  11         14.91          9.72        12.86 o                         
 -10   3  11        319.48        444.84        39.06 o                         
  -9   3  11        272.37        305.50        18.25 o                         
  -8   3  11          0.29         -0.38         3.90 o                         
  -7   3  11        216.48        215.18        12.70 o                         
  -6   3  11        234.98        181.39         9.87 o                         
  -5   3  11         33.76         31.46         4.81 o                         
  -4   3  11         21.02         23.04         5.31 o                         
  -3   3  11         65.20         54.11         5.96 o                         
  -2   3  11       1930.13       2090.62        80.91 o                         
  -1   3  11       1589.67       1688.94        78.96 o                         
   0   3  11        336.79        333.23        13.91 o                         
   1   3  11        115.48        133.18         9.43 o                         
   2   3  11          3.19          2.72         3.28 o                         
   3   3  11        490.45        598.21        24.26 o                         
   4   3  11        376.92        465.10        21.21 o                         
   5   3  11         59.54         36.89        13.63 o                         
   6   3  11        101.49         83.25         9.91 o                         
   7   3  11         70.12         47.70        10.80 o                         
   8   3  11         74.98         47.04        13.34 o                         
 -10   4  11         30.19         30.72        16.31 o                         
  -9   4  11        172.57        191.59        15.67 o                         
  -8   4  11         47.42         62.44         8.52 o                         
  -7   4  11          1.30          2.65         4.17 o                         
  -6   4  11         58.85         36.23         8.72 o                         
  -5   4  11          1.44          1.61         2.25 o                         
  -4   4  11         60.55         51.82         6.54 o                         
  -3   4  11        480.35        498.29        25.15 o                         
  -2   4  11         71.92         66.46        12.32 o                         
  -1   4  11       2527.13       2629.23        66.44 o                         
   0   4  11         15.88          6.24         2.68 o                         
   1   4  11         41.93         29.02         4.92 o                         
   2   4  11        474.56        537.69        22.05 o                         
   3   4  11        536.01        720.73        27.65 o                         
   4   4  11        173.69        159.68        22.08 o                         
   5   4  11         81.99         48.51        18.39 o                         
   6   4  11         57.83         27.00        10.12 o                         
   7   4  11        145.73        157.09        20.76 o                         
   8   4  11          5.34         -1.43        13.94 o                         
  -9   5  11        612.10        645.21        74.90 o                         
  -8   5  11         48.57         26.51         6.89 o                         
  -7   5  11         64.27         59.07        14.03 o                         
  -6   5  11        233.81        221.81        19.53 o                         
  -5   5  11        118.33        137.92        18.39 o                         
  -4   5  11         13.36          5.73         3.42 o                         
  -3   5  11        218.65        221.49        15.11 o                         
  -2   5  11        707.19        764.66        37.30 o                         
  -1   5  11       2739.81       2890.40        74.82 o                         
   0   5  11        232.67        217.68         9.82 o                         
   1   5  11         95.58         85.21         7.83 o                         
   2   5  11         22.06         14.94         5.19 o                         
   3   5  11       1101.16       1350.20        45.21 o                         
   4   5  11          4.24          2.02         6.37 o                         
   5   5  11        218.75        246.89        24.94 o                         
   6   5  11         42.55         25.90         8.46 o                         
   7   5  11          0.63         -1.52        11.65 o                         
   8   5  11        250.11        239.67        28.21 o                         
  -9   6  11        113.86         66.29        45.51 o                         
  -8   6  11         82.02         86.97        14.03 o                         
  -7   6  11         70.09         75.35        22.00 o                         
  -6   6  11        945.60       1045.83        48.41 o                         
  -5   6  11         49.80         55.60        16.88 o                         
  -4   6  11         14.52          7.08         4.41 o                         
  -3   6  11        596.76        593.92        31.62 o                         
  -2   6  11        481.40        487.80        28.24 o                         
  -1   6  11       1301.08       1272.80        34.16 o                         
   0   6  11        723.01        728.78        23.34 o                         
   1   6  11         82.69         83.14         6.93 o                         
   2   6  11        312.85        332.81        16.55 o                         
   3   6  11         67.25         67.80        16.69 o                         
   4   6  11        135.35        159.78        15.95 o                         
   5   6  11         26.53         12.70         6.89 o                         
   6   6  11         37.02         27.25        10.29 o                         
   7   6  11        132.65        148.86        22.39 o                         
  -9   7  11         46.67         55.37        18.20 o                         
  -8   7  11         63.12        100.59        15.85 o                         
  -7   7  11          2.49          8.79         8.07 o                         
  -6   7  11        237.91        245.34        25.22 o                         
  -5   7  11         21.36         18.86         7.06 o                         
  -4   7  11        147.60        172.93        26.55 o                         
  -3   7  11         41.44         51.17        10.16 o                         
  -2   7  11        383.59        352.47        27.49 o                         
  -1   7  11        230.07        216.83         9.55 o                         
   0   7  11        435.16        428.76        16.30 o                         
   1   7  11         50.49         48.57         7.50 o                         
   2   7  11         18.24          8.95         4.58 o                         
   3   7  11         85.36         45.70        17.92 o                         
   4   7  11          8.90          5.42         6.28 o                         
   5   7  11         11.58          4.54         8.50 o                         
   6   7  11        130.40        108.06        21.24 o                         
   7   7  11          1.43         -0.86        14.03 o                         
  -8   8  11          1.24         -1.35        10.39 o                         
  -7   8  11         71.31         70.41        16.12 o                         
  -6   8  11        394.31        374.83        61.62 o                         
  -5   8  11        477.36        532.82        53.47 o                         
  -4   8  11        171.57        142.59        25.79 o                         
  -3   8  11        165.23        176.34        29.20 o                         
  -2   8  11        218.57        181.10        29.96 o                         
  -1   8  11        147.64        165.37        11.68 o                         
   0   8  11          7.17          6.15         3.60 o                         
   1   8  11       1670.93       2003.94        56.94 o                         
   2   8  11        518.58        570.20        21.85 o                         
   3   8  11         31.00         21.55        10.29 o                         
   4   8  11        310.35        312.69        31.31 o                         
   5   8  11         37.26         31.76        10.48 o                         
   6   8  11         63.89         60.40        17.63 o                         
   7   8  11        225.54        341.69        54.23 o                         
  -8   9  11         23.18         22.26        16.31 o                         
  -7   9  11          9.94         29.66        10.66 o                         
  -6   9  11          0.77          4.77        10.71 o                         
  -5   9  11        171.28        112.63        33.75 o                         
  -4   9  11          2.96          0.00        16.69 o                         
  -3   9  11          4.87          0.38        15.55 o                         
  -2   9  11          1.24         -0.76        14.79 o                         
  -1   9  11        200.23        210.02        14.37 o                         
   0   9  11          3.41          3.37         4.57 o                         
   1   9  11        130.22        137.75        16.12 o                         
   2   9  11         88.11         26.83         9.77 o                         
   3   9  11       1201.54       1385.32        89.46 o                         
   4   9  11         39.30         27.91         9.47 o                         
   5   9  11          8.92          1.33        11.71 o                         
   6   9  11          0.08         -1.05        14.21 o                         
  -7  10  11         62.94        109.70        22.83 o                         
  -6  10  11        521.24        608.66        51.20 o                         
  -5  10  11        191.04         83.43        31.10 o                         
  -4  10  11        140.74         80.78        21.62 o                         
  -3  10  11        419.44        390.23        48.92 o                         
  -2  10  11         30.24         11.00        17.44 o                         
  -1  10  11        533.63        592.20        23.20 o                         
   0  10  11        416.08        440.93        30.03 o                         
   1  10  11        155.83        144.25        26.94 o                         
   2  10  11        250.37        258.99        21.35 o                         
   3  10  11        118.82        126.46        18.46 o                         
   4  10  11         10.95          3.21        11.14 o                         
   5  10  11         13.13          8.72        13.25 o                         
  -6  11  11        331.94        480.11        53.85 o                         
  -1  11  11         44.87         47.32        14.98 o                         
   0  11  11        324.36        350.63        20.18 o                         
   1  11  11         26.27         24.60        12.63 o                         
   2  11  11          8.34          7.82         8.56 o                         
   3  11  11        320.19        339.61        34.63 o                         
   4  11  11        148.34        181.81        23.64 o                         
   5  11  11          0.14          9.10        19.72 o                         
  -2  12  11          7.48         28.82         9.86 o                         
  -1  12  11        285.07        345.27        21.95 o                         
   0  12  11          7.24          9.04         7.94 o                         
   1  12  11          4.11         11.94         8.90 o                         
   2  12  11        516.31        641.06        59.58 o                         
   3  12  11          0.58         -3.51        12.81 o                         
   4  12  11        225.68        390.99        40.20 o                         
  -1  13  11        329.61        326.52        27.68 o                         
   0  13  11         27.63         28.77        11.71 o                         
   1  13  11         25.25         24.13        11.56 o                         
   2  13  11        108.33        146.74        22.73 o                         
  -8   0  12        432.11        534.71        34.13 o                         
  -6   0  12         71.73         54.23         8.72 o                         
  -4   0  12         44.51         29.96         6.83 o                         
  -2   0  12       3641.34       4207.18       213.89 o                         
   0   0  12        193.07        192.11        13.41 o                         
   2   0  12        224.56        235.12        20.10 o                         
   4   0  12        234.44        290.88        38.87 o                         
   6   0  12        224.06        259.37        48.92 o                         
   8   0  12         82.62         29.96        20.10 o                         
  -9   1  12         23.25         21.62         8.34 o                         
  -8   1  12        106.84        128.15        10.24 o                         
  -7   1  12         21.55         34.13         6.07 o                         
  -6   1  12         69.72         80.78        11.76 o                         
  -5   1  12          5.21          3.75         2.29 o                         
  -4   1  12        112.92         93.38         7.20 o                         
  -3   1  12        874.08        952.54        39.79 o                         
  -2   1  12        327.87        314.79        17.79 o                         
  -1   1  12       1912.55       2098.42        84.19 o                         
   0   1  12         59.32         51.00         4.76 o                         
   1   1  12          2.89         -1.43         3.10 o                         
   2   1  12        629.13        780.98        28.63 o                         
   3   1  12         69.43         46.77         9.86 o                         
   4   1  12          2.38         -1.46         4.89 o                         
   5   1  12         12.15          5.79         6.04 o                         
   6   1  12         88.70         47.51        13.27 o                         
   7   1  12         29.42          9.50        11.25 o                         
   8   1  12         24.71          5.82        14.61 o                         
  -9   2  12         26.97         55.17         9.74 o                         
  -8   2  12         30.38         33.19         6.24 o                         
  -7   2  12       1634.59       1859.37       105.05 o                         
  -6   2  12         13.88          2.65         6.45 o                         
  -5   2  12          0.23          0.19         1.80 o                         
  -4   2  12       1004.21       1096.69        43.90 o                         
  -3   2  12       4270.84       4848.34       171.92 o                         
  -2   2  12          1.04          3.07         2.81 o                         
  -1   2  12          0.61         -0.65         2.58 o                         
   0   2  12         44.91         41.03         4.65 o                         
   1   2  12       1069.80       1134.84        38.42 o                         
   2   2  12         83.40         84.59         8.92 o                         
   3   2  12        428.47        491.59        21.58 o                         
   4   2  12         19.85          7.33         8.07 o                         
   5   2  12        218.89        232.95        32.57 o                         
   6   2  12          1.68         -2.13         7.75 o                         
   7   2  12        107.58        122.93        18.90 o                         
   8   2  12         18.70          3.99        14.45 o                         
  -9   3  12         83.09         98.05        11.28 o                         
  -8   3  12          7.44         12.59         4.00 o                         
  -7   3  12          4.35          5.67         2.90 o                         
  -6   3  12        271.94        200.99        22.00 o                         
  -5   3  12        172.67        150.98         9.22 o                         
  -4   3  12         66.21         57.89         6.07 o                         
  -3   3  12       1704.09       1862.28        72.88 o                         
  -2   3  12         15.65         10.08         3.44 o                         
  -1   3  12       1750.07       1965.22        63.84 o                         
   0   3  12        104.21        102.99         7.08 o                         
   1   3  12        681.49        722.97        26.65 o                         
   2   3  12        112.90         92.25         9.25 o                         
   3   3  12        561.08        670.25        26.57 o                         
   4   3  12        119.64         67.71        14.98 o                         
   5   3  12        146.19         79.84        18.64 o                         
   6   3  12        192.84        201.17        16.73 o                         
   7   3  12        190.41        192.25        23.26 o                         
   8   3  12          0.05         -7.03        15.67 o                         
  -9   4  12          7.13         -3.39         9.96 o                         
  -8   4  12        186.41        186.37        13.18 o                         
  -7   4  12        211.91        208.82        14.81 o                         
  -6   4  12         49.38         55.92        10.24 o                         
  -5   4  12        107.15        100.25         8.58 o                         
  -4   4  12        992.59       1102.20        46.61 o                         
  -3   4  12        842.89        827.22        38.24 o                         
  -2   4  12        733.91        901.68        42.00 o                         
  -1   4  12         50.97         50.54         6.33 o                         
   0   4  12       1984.48       2180.25       103.23 o                         
   1   4  12        195.21        187.41        10.50 o                         
   2   4  12        759.72        823.84        29.88 o                         
   3   4  12         21.27          7.09         6.23 o                         
   4   4  12         60.00         28.28        14.78 o                         
   5   4  12          6.63         -3.96         6.63 o                         
   6   4  12        319.42        392.20        28.15 o                         
   7   4  12         21.79         20.42        12.48 o                         
  -9   5  12         15.97         -7.58        20.86 o                         
  -8   5  12        160.95        184.22        24.11 o                         
  -7   5  12          3.71          3.90         5.49 o                         
  -6   5  12        629.29        656.56        32.51 o                         
  -5   5  12        110.42         82.29        29.20 o                         
  -4   5  12         55.90         32.99         7.96 o                         
  -3   5  12        196.80        150.55        14.79 o                         
  -2   5  12         15.96         12.12         6.64 o                         
  -1   5  12         26.32         24.55         3.65 o                         
   0   5  12          9.53          4.10         2.88 o                         
   1   5  12         49.45         46.39         8.43 o                         
   2   5  12       1756.03       2185.13        85.28 o                         
   3   5  12          4.15          1.86         5.60 o                         
   4   5  12        103.36        114.65        14.58 o                         
   5   5  12         35.43         28.58        12.97 o                         
   6   5  12        350.32        432.31        31.74 o                         
   7   5  12          5.48          4.86        13.38 o                         
  -9   6  12          1.28         -5.90        13.60 o                         
  -8   6  12         24.17         18.71        13.46 o                         
  -7   6  12        597.66        683.51        45.51 o                         
  -6   6  12         10.04         10.49         7.58 o                         
  -5   6  12         51.18         58.02        20.48 o                         
  -4   6  12        592.94        640.79        42.47 o                         
  -3   6  12        197.06        215.35        25.79 o                         
  -2   6  12         69.53         56.56         8.18 o                         
  -1   6  12         27.33         10.21         6.16 o                         
   0   6  12        399.94        423.89        15.89 o                         
   1   6  12         49.75         33.38         5.61 o                         
   2   6  12         31.05         29.66        13.08 o                         
   3   6  12        346.90        357.63        31.58 o                         
   4   6  12          4.11          2.20         6.52 o                         
   5   6  12        108.72        115.28        16.81 o                         
   6   6  12          4.54          0.13        11.57 o                         
   7   6  12         79.60         54.00        14.12 o                         
  -8   7  12         18.24         26.06         8.78 o                         
  -7   7  12        190.21        206.77        42.09 o                         
  -6   7  12        109.80        126.65        29.20 o                         
  -5   7  12         51.69         26.93        13.65 o                         
  -4   7  12        270.04        281.39        35.65 o                         
  -3   7  12        979.16       1097.38       100.12 o                         
  -2   7  12          0.05         -5.69        11.76 o                         
  -1   7  12        707.93        693.02        21.44 o                         
   0   7  12         29.60         24.67         4.18 o                         
   1   7  12        459.64        522.70        19.62 o                         
   2   7  12         47.07         29.01        13.90 o                         
   3   7  12        183.84        170.09        22.22 o                         
   4   7  12        200.61        226.89        26.13 o                         
   5   7  12         25.43         15.38        10.29 o                         
   6   7  12          4.28          0.32        12.30 o                         
   7   7  12         77.40        105.81        31.48 o                         
  -8   8  12         80.80        100.50        32.99 o                         
  -7   8  12        898.48       1030.30       144.30 o                         
  -6   8  12        174.93        177.86        37.16 o                         
  -5   8  12        393.83        367.47        41.34 o                         
  -4   8  12         99.80         69.78        16.31 o                         
  -3   8  12        117.98         92.15        25.41 o                         
  -2   8  12       1855.77       2303.65       157.38 o                         
  -1   8  12         34.64         18.52         5.64 o                         
   0   8  12        416.80        434.56        16.92 o                         
   1   8  12         40.02         33.34        14.94 o                         
   2   8  12        207.30        206.49        19.43 o                         
   3   8  12        129.22         59.46        12.74 o                         
   4   8  12          0.01          4.13         9.53 o                         
   5   8  12          9.65          8.72        11.64 o                         
   6   8  12         39.95         27.13        13.73 o                         
  -7   9  12         29.71         36.91        12.15 o                         
  -6   9  12        898.92       1045.16        87.22 o                         
  -5   9  12         22.73          4.93        20.10 o                         
  -4   9  12        744.76        733.81        67.88 o                         
  -3   9  12         51.33         16.69        16.69 o                         
  -2   9  12          0.46         -7.21        16.69 o                         
  -1   9  12          0.06         -0.70         3.86 o                         
   0   9  12         12.76          6.46         4.53 o                         
   1   9  12         12.76          7.51         5.36 o                         
   2   9  12        594.65        583.91        47.40 o                         
   3   9  12        977.55       1183.84        48.30 o                         
   4   9  12        184.62        210.31        24.27 o                         
   5   9  12         59.43         60.62        23.13 o                         
   6   9  12         60.53         95.57        33.37 o                         
  -7  10  12          0.05         -3.41        21.62 o                         
  -4  10  12         57.23          9.10        25.79 o                         
  -3  10  12         29.35         12.14        21.24 o                         
  -2  10  12       1049.51       1207.47        97.08 o                         
  -1  10  12         32.64         30.68         9.63 o                         
   0  10  12         18.79         13.99         5.41 o                         
   1  10  12          0.27          1.65         6.43 o                         
   2  10  12        307.73        319.28        26.90 o                         
   3  10  12         99.87        110.16        17.25 o                         
   4  10  12        114.29        139.29        21.53 o                         
   5  10  12        204.32        209.14        26.06 o                         
  -1  11  12         92.62        111.31        19.53 o                         
   0  11  12        159.54        171.77        30.34 o                         
   1  11  12        791.46        889.69       118.51 o                         
   2  11  12          0.62          4.27         9.77 o                         
   3  11  12          4.81         -3.96        11.18 o                         
   4  11  12         58.47         47.06        13.82 o                         
  -1  12  12         49.38         71.67        15.17 o                         
   0  12  12         42.62         43.76        11.69 o                         
   1  12  12          7.16          7.19         9.75 o                         
   2  12  12        116.48        158.65        21.75 o                         
   3  12  12        161.83        207.49        28.63 o                         
   0  13  12         65.41        108.84        26.17 o                         
   1  13  12         31.00         68.10        17.76 o                         
  -9   0  13        655.95        870.71        51.95 o                         
  -7   0  13        553.75        576.43        36.03 o                         
  -5   0  13        250.63        202.89        16.31 o                         
  -3   0  13        195.62        180.51        17.07 o                         
  -1   0  13       2191.88       2563.51       161.74 o                         
   1   0  13       5298.07       6738.29       671.81 o                         
   3   0  13          6.70          5.57         7.39 o                         
   5   0  13          4.29          5.37         9.65 o                         
   7   0  13         54.36         43.23        18.58 o                         
  -9   1  13          8.88         24.87        16.12 o                         
  -8   1  13        428.87        467.01        32.05 o                         
  -7   1  13        346.48        356.48        27.68 o                         
  -6   1  13        108.27         82.30         6.72 o                         
  -5   1  13        547.81        474.47        21.54 o                         
  -4   1  13        191.01        163.95        10.69 o                         
  -3   1  13       1339.72       1449.27        58.02 o                         
  -2   1  13        225.83        250.11        15.94 o                         
  -1   1  13       2509.18       2844.79       101.95 o                         
   0   1  13       1820.23       2112.80       123.32 o                         
   1   1  13        285.13        313.55        14.21 o                         
   2   1  13         41.77         38.66         5.08 o                         
   3   1  13         61.29         45.25        14.69 o                         
   4   1  13         17.86         12.58         6.90 o                         
   5   1  13       1292.03       1738.05        57.35 o                         
   6   1  13         24.51         26.86        13.08 o                         
   7   1  13          0.27         -5.94        13.27 o                         
  -9   2  13        135.28        164.97        21.62 o                         
  -8   2  13        274.07        279.89        30.12 o                         
  -7   2  13         48.24         31.86         8.72 o                         
  -6   2  13        429.48        375.44        30.72 o                         
  -5   2  13        304.69        300.36        15.22 o                         
  -4   2  13         22.25         14.20         3.98 o                         
  -3   2  13        619.87        623.50        29.37 o                         
  -2   2  13        647.03        692.61        32.98 o                         
  -1   2  13        201.38        220.25        12.10 o                         
   0   2  13         14.62         10.05         3.07 o                         
   1   2  13        304.39        344.29        15.43 o                         
   2   2  13        218.86        240.64        13.03 o                         
   3   2  13         12.70          7.19         4.93 o                         
   4   2  13        158.80        161.74        22.75 o                         
   5   2  13        129.74         70.82        12.74 o                         
   6   2  13        307.40        398.60        30.82 o                         
   7   2  13         12.98         -0.82        13.38 o                         
  -9   3  13          9.48          7.58        11.38 o                         
  -8   3  13        935.20       1089.91        68.26 o                         
  -7   3  13        219.20        188.48        22.75 o                         
  -6   3  13         80.65         79.27         6.03 o                         
  -5   3  13        141.63        164.53        10.62 o                         
  -4   3  13        102.42         55.37         6.59 o                         
  -3   3  13         52.39         30.90         7.39 o                         
  -2   3  13         53.17         42.89         7.11 o                         
  -1   3  13         64.36         62.83         6.66 o                         
   0   3  13        654.34        695.84        25.05 o                         
   1   3  13        450.47        542.59        21.62 o                         
   2   3  13          3.27          0.25         4.08 o                         
   3   3  13         68.49         87.79        12.20 o                         
   4   3  13        108.05         50.07        19.72 o                         
   5   3  13          5.54          5.19         7.33 o                         
   6   3  13         14.77         13.66        11.07 o                         
   7   3  13         23.39         11.82        13.48 o                         
  -9   4  13        793.39        989.03        66.74 o                         
  -8   4  13         44.34         36.26         7.18 o                         
  -7   4  13        889.29        987.28        42.17 o                         
  -6   4  13         33.17         14.03        10.24 o                         
  -5   4  13          1.63         -0.31         3.50 o                         
  -4   4  13         10.21          9.23         3.73 o                         
  -3   4  13         62.24         43.47         6.69 o                         
  -2   4  13         88.97         61.81        11.00 o                         
  -1   4  13        655.10        739.88        29.85 o                         
   0   4  13          1.19         -1.43         3.06 o                         
   1   4  13       2321.66       2760.86       154.63 o                         
   2   4  13          0.01         -2.35         4.30 o                         
   3   4  13        115.93         41.93        15.17 o                         
   4   4  13        217.30        143.54        19.82 o                         
   5   4  13        585.33        688.96        51.23 o                         
   6   4  13        156.66        177.95        40.39 o                         
   7   4  13          4.04         -4.44        14.84 o                         
  -8   5  13        230.96        230.66        30.10 o                         
  -7   5  13        251.44        294.31        25.79 o                         
  -6   5  13         20.52          7.96        12.14 o                         
  -5   5  13        328.48        340.86        20.48 o                         
  -4   5  13         46.01         19.66         9.29 o                         
  -3   5  13         99.99        100.01        11.15 o                         
  -2   5  13          2.71          0.86         4.76 o                         
  -1   5  13         13.21          8.61         4.53 o                         
   0   5  13        640.52        696.50        22.25 o                         
   1   5  13        484.90        556.12        22.53 o                         
   2   5  13         37.78         21.62         7.23 o                         
   3   5  13         38.07         15.49         8.87 o                         
   4   5  13         47.49         26.15        13.74 o                         
   5   5  13        217.20        278.87        24.69 o                         
   6   5  13          6.34         14.59        12.39 o                         
   7   5  13        107.38         77.24        50.25 o                         
  -8   6  13        103.71         89.06        32.99 o                         
  -7   6  13        173.88        187.53        42.09 o                         
  -6   6  13         57.55         20.48        14.79 o                         
  -5   6  13         21.01          6.83        12.51 o                         
  -4   6  13       1477.99       1653.71        89.69 o                         
  -3   6  13          2.10          2.92         5.51 o                         
  -2   6  13         15.41          7.13         5.68 o                         
  -1   6  13       1323.00       1555.94        56.27 o                         
   0   6  13        127.42        115.85         9.65 o                         
   1   6  13       2329.23       2647.50        67.89 o                         
   2   6  13        193.41        189.46        16.59 o                         
   3   6  13          1.65         -4.09         8.12 o                         
   4   6  13        236.91        299.95        23.69 o                         
   5   6  13        108.01        103.33        14.95 o                         
   6   6  13         31.11         37.36        13.10 o                         
   7   6  13          0.23        -15.93        22.37 o                         
  -8   7  13        510.91        584.77        52.33 o                         
  -7   7  13          3.40         -0.38        20.10 o                         
  -6   7  13         20.74         15.93        17.82 o                         
  -5   7  13         50.85         37.54        15.55 o                         
  -4   7  13         65.53         46.29         9.92 o                         
  -3   7  13          9.20          1.14        13.27 o                         
  -2   7  13        112.44         73.33        12.51 o                         
  -1   7  13          4.05         10.41         5.77 o                         
   0   7  13       1054.82       1142.66        33.55 o                         
   1   7  13         21.59         10.80         6.04 o                         
   2   7  13        165.61        169.86        17.15 o                         
   3   7  13        131.02         59.68        12.18 o                         
   4   7  13         93.36        108.52        17.18 o                         
   5   7  13         74.38         72.24        23.13 o                         
   6   7  13          0.55          0.51        13.73 o                         
  -8   8  13         13.43         -5.31        20.86 o                         
  -7   8  13         14.58         10.24        25.03 o                         
  -6   8  13         29.08         26.93        22.00 o                         
  -5   8  13        169.21        155.48        35.27 o                         
  -4   8  13        553.90        574.91        57.64 o                         
  -3   8  13        132.95         97.29        15.56 o                         
  -2   8  13        194.78        188.05        19.22 o                         
  -1   8  13        329.37        353.14        13.64 o                         
   0   8  13        141.37        142.05        15.42 o                         
   1   8  13        193.41        203.64        19.81 o                         
   2   8  13         10.53          3.84         5.76 o                         
   3   8  13        303.24        366.59        26.79 o                         
   4   8  13        411.32        573.67        35.29 o                         
   5   8  13          0.42          3.09        13.02 o                         
   6   8  13        146.96        190.96        28.93 o                         
  -5   9  13        117.34         48.54        22.37 o                         
  -4   9  13         39.20          9.10        20.48 o                         
  -3   9  13        408.76        437.25        49.30 o                         
  -2   9  13          3.94          1.02        10.03 o                         
  -1   9  13         24.15         21.14         5.85 o                         
   0   9  13          7.36          7.34         5.04 o                         
   1   9  13        117.14        115.61        13.30 o                         
   2   9  13        132.62        135.91        17.93 o                         
   3   9  13        316.20        372.34        23.94 o                         
   4   9  13          1.45          5.85        11.79 o                         
   5   9  13        667.04        879.12        51.60 o                         
  -1  10  13        206.65        188.79        14.59 o                         
   0  10  13         84.04        116.20        15.16 o                         
   1  10  13        286.57        302.16        19.08 o                         
   2  10  13        130.95        161.66        17.57 o                         
   3  10  13        226.59        289.05        25.11 o                         
   4  10  13        136.40        170.85        23.63 o                         
  -1  11  13         15.09         18.26        21.05 o                         
   0  11  13        208.77        246.05        22.60 o                         
   1  11  13         47.87         43.14        14.03 o                         
   2  11  13         60.85         30.61        10.33 o                         
   3  11  13          2.03         -5.61        13.12 o                         
   0  12  13         30.76         24.34        10.03 o                         
   1  12  13         86.18        119.12        21.24 o                         
   2  12  13         12.24         16.95        13.02 o                         
  -8   0  14        866.33       1083.20       109.79 o                         
  -6   0  14       1281.28       1393.67        75.47 o                         
  -4   0  14          1.69          0.38         4.55 o                         
  -2   0  14        572.71        622.70        43.23 o                         
   0   0  14        427.30        427.76        23.83 o                         
   2   0  14        536.25        585.73        32.98 o                         
   4   0  14        209.62        169.14        28.44 o                         
   6   0  14        105.97        164.59        29.96 o                         
  -8   1  14         14.76         16.21         7.23 o                         
  -7   1  14          2.91          0.46         3.66 o                         
  -6   1  14        190.55        145.43         9.74 o                         
  -5   1  14        243.19        252.22        13.98 o                         
  -4   1  14        294.69        373.93        19.64 o                         
  -3   1  14          1.23         -1.66         3.46 o                         
  -2   1  14         70.44         77.63         8.47 o                         
  -1   1  14         17.00         11.12         6.37 o                         
   0   1  14        845.26        948.21        56.87 o                         
   1   1  14        124.15        132.07         8.92 o                         
   2   1  14        179.02        177.62        11.77 o                         
   3   1  14        151.09        174.82        21.81 o                         
   4   1  14        229.95        163.77        18.73 o                         
   5   1  14          4.43         -3.36         8.53 o                         
   6   1  14          2.22          1.99        11.91 o                         
   7   1  14         21.56         11.49        14.84 o                         
  -8   2  14         87.91         48.92        11.00 o                         
  -7   2  14          3.56          1.14         9.10 o                         
  -6   2  14         18.06         14.17         4.19 o                         
  -5   2  14       1778.87       2011.65        75.72 o                         
  -4   2  14         34.44         36.37         5.31 o                         
  -3   2  14         37.13         25.11         5.01 o                         
  -2   2  14        377.26        409.24        22.87 o                         
  -1   2  14       3370.88       3961.54       189.99 o                         
   0   2  14          2.15         -1.05         3.04 o                         
   1   2  14        357.97        386.67        16.74 o                         
   2   2  14         36.48         39.57         9.96 o                         
   3   2  14        710.39        874.06        33.36 o                         
   4   2  14          0.38         -1.78         6.43 o                         
   5   2  14         37.97         41.63        14.98 o                         
   6   2  14         27.15         12.19        11.99 o                         
   7   2  14        224.45        282.17        29.26 o                         
  -9   3  14        382.64        459.63        45.13 o                         
  -8   3  14          8.22          3.05         8.11 o                         
  -7   3  14         69.87         53.85        11.76 o                         
  -6   3  14         27.11         18.40         5.50 o                         
  -5   3  14        972.39       1135.83        46.51 o                         
  -4   3  14        633.43        585.02        28.22 o                         
  -3   3  14          6.57          4.29         3.85 o                         
  -2   3  14        104.35        101.67        11.56 o                         
  -1   3  14         59.25         55.86         7.01 o                         
   0   3  14          3.55          3.29         3.16 o                         
   1   3  14        155.68        159.45        10.46 o                         
   2   3  14        135.56        120.68        10.17 o                         
   3   3  14        717.78        868.42        33.78 o                         
   4   3  14         87.98         65.64        25.02 o                         
   5   3  14         37.90         32.72        10.53 o                         
   6   3  14         16.19         20.35        12.53 o                         
   7   3  14          4.85         -8.79        16.09 o                         
  -9   4  14         66.71         86.46        28.44 o                         
  -8   4  14         80.87         78.30        21.62 o                         
  -7   4  14         71.07         38.68        12.89 o                         
  -6   4  14       1070.75       1162.34        84.57 o                         
  -5   4  14         82.36         62.57         9.86 o                         
  -4   4  14         45.78         39.82         9.10 o                         
  -3   4  14         56.07         35.23         6.69 o                         
  -2   4  14        279.50        342.16        21.71 o                         
  -1   4  14        835.11        863.40        42.60 o                         
   0   4  14        267.21        321.10        12.66 o                         
   1   4  14        143.28        146.96         9.94 o                         
   2   4  14        882.68       1043.19        36.74 o                         
   3   4  14         56.21         37.73        17.35 o                         
   4   4  14        521.15        557.29        66.89 o                         
   5   4  14         15.07          7.38        10.57 o                         
   6   4  14          9.48         -0.36        12.84 o                         
   7   4  14         24.19         11.08        17.71 o                         
  -8   5  14        154.57         82.67        19.34 o                         
  -7   5  14         65.79         48.92        15.55 o                         
  -6   5  14        176.47        154.35        26.17 o                         
  -5   5  14         37.33         24.44         7.39 o                         
  -4   5  14       1390.15       1553.15        65.92 o                         
  -3   5  14         59.94         47.30        11.19 o                         
  -2   5  14        522.41        537.06        29.74 o                         
  -1   5  14          4.70          1.36         4.71 o                         
   0   5  14         92.29         82.71         6.66 o                         
   1   5  14          6.50          1.22         4.37 o                         
   2   5  14         45.74         27.45         8.87 o                         
   3   5  14         22.05          1.25         8.02 o                         
   4   5  14        565.55        687.18        70.52 o                         
   5   5  14          4.90          8.35        11.20 o                         
   6   5  14          3.43          2.80        13.85 o                         
  -8   6  14        158.47         78.12        23.13 o                         
  -7   6  14         27.71         10.62        18.58 o                         
  -6   6  14         87.79         70.16        17.07 o                         
  -5   6  14        918.11       1125.56        82.29 o                         
  -4   6  14          3.21          0.82         6.33 o                         
  -3   6  14        254.85        300.53        21.23 o                         
  -2   6  14        146.98        145.89        14.21 o                         
  -1   6  14         87.25         89.32        14.89 o                         
   0   6  14          8.76          4.59         3.67 o                         
   1   6  14        141.34        110.38         8.99 o                         
   2   6  14        176.74        175.38        24.09 o                         
   3   6  14         26.45         11.56         6.90 o                         
   4   6  14        103.81        141.08        17.57 o                         
   5   6  14        109.03        123.68        20.69 o                         
   6   6  14         10.89        -11.32        14.44 o                         
  -8   7  14         90.75         75.13        37.73 o                         
  -7   7  14        520.72        574.15        59.16 o                         
  -6   7  14          1.18         -2.28        18.96 o                         
  -5   7  14        747.20        754.67        63.33 o                         
  -4   7  14         13.57          9.60         9.17 o                         
  -3   7  14         37.82         10.97         7.64 o                         
  -2   7  14         53.78         30.21         8.07 o                         
  -1   7  14         99.93         87.79        18.90 o                         
   0   7  14         24.23         22.61         5.74 o                         
   1   7  14         16.42          5.72         5.00 o                         
   2   7  14         14.32          9.70         6.34 o                         
   3   7  14        228.73        281.34        23.51 o                         
   4   7  14         11.86         22.33        10.94 o                         
   5   7  14         35.07         30.98        13.10 o                         
   6   7  14         56.15         49.14        17.68 o                         
  -6   8  14        148.75         39.82        23.13 o                         
  -5   8  14        884.90       1076.64        87.98 o                         
  -4   8  14        313.33        359.51        45.89 o                         
  -3   8  14        285.34        282.77        23.98 o                         
  -2   8  14         75.41         36.03        12.51 o                         
  -1   8  14         60.11         39.72        10.79 o                         
   0   8  14        433.20        458.68        19.70 o                         
   1   8  14        126.14         69.81        18.06 o                         
   2   8  14         12.29          3.48         8.26 o                         
   3   8  14         13.08         11.05         9.75 o                         
   4   8  14        134.44        163.17        21.26 o                         
   5   8  14          5.29          8.99        14.29 o                         
  -4   9  14        493.09        417.15        51.58 o                         
  -3   9  14        236.69        156.24        38.68 o                         
  -2   9  14        809.87        772.80        43.77 o                         
  -1   9  14          5.87         -0.71         9.01 o                         
   0   9  14        404.01        439.50        26.72 o                         
   1   9  14         16.75         20.43         6.76 o                         
   2   9  14         36.62         24.00         8.71 o                         
   3   9  14          1.43          2.62        10.08 o                         
   4   9  14         77.25         94.22        25.22 o                         
  -1  10  14         47.29          9.86        18.20 o                         
   0  10  14        658.06        831.93        33.63 o                         
   1  10  14          0.11          6.64         8.29 o                         
   2  10  14         11.38         15.03         9.92 o                         
   3  10  14          1.75         12.71        11.53 o                         
   4  10  14         80.29         78.20        20.41 o                         
   0  11  14        166.94        222.18        19.30 o                         
   1  11  14         25.38         47.40        22.00 o                         
   2  11  14         61.73         57.40        26.74 o                         
   3  11  14        290.47        326.52        50.06 o                         
   0  12  14          2.79         -9.10        24.65 o                         
   1  12  14          7.65         23.83        13.02 o                         
  -7   0  15       1073.84       1164.24        64.47 o                         
  -5   0  15        614.99        706.89        44.37 o                         
  -3   0  15         18.01         10.24         5.69 o                         
  -1   0  15          0.38         -5.69         8.72 o                         
   1   0  15          3.57          2.55         7.21 o                         
   3   0  15       2633.87       3417.28       456.40 o                         
   5   0  15          0.24         -5.69        15.55 o                         
   7   0  15         57.51         50.06        23.89 o                         
  -8   1  15         52.63         31.10        10.62 o                         
  -7   1  15        119.24         84.44         8.15 o                         
  -6   1  15        703.30        769.84        32.33 o                         
  -5   1  15        125.60        134.86        13.46 o                         
  -4   1  15        105.96        102.62         9.64 o                         
  -3   1  15       1311.51       1378.29        57.36 o                         
  -2   1  15         64.50         50.84         8.69 o                         
  -1   1  15       1269.86       1510.25        69.21 o                         
   0   1  15        152.61        169.37         9.64 o                         
   1   1  15       2964.59       3943.45       242.90 o                         
   2   1  15        759.25        920.12        33.08 o                         
   3   1  15        282.78        318.91        18.95 o                         
   4   1  15          8.55          3.80         7.27 o                         
   5   1  15         34.15         34.22        11.25 o                         
   6   1  15         12.24          4.17        13.68 o                         
   7   1  15        331.85        520.23        40.75 o                         
  -8   2  15         11.56          7.58        12.51 o                         
  -7   2  15        126.34         86.09        18.96 o                         
  -6   2  15        105.68        110.60         8.97 o                         
  -5   2  15          7.30          2.14         3.66 o                         
  -4   2  15         92.74         82.54         9.10 o                         
  -3   2  15         22.97         15.68         4.35 o                         
  -2   2  15        146.09        154.35        17.44 o                         
  -1   2  15         20.17         14.49         6.37 o                         
   0   2  15        177.72        180.61        10.14 o                         
   1   2  15         65.36         59.67         6.54 o                         
   2   2  15         55.44         49.80         7.03 o                         
   3   2  15        135.51        113.66        18.01 o                         
   4   2  15         16.19          6.94         7.50 o                         
   5   2  15         23.74         18.44        11.07 o                         
   6   2  15        110.15        131.62        23.58 o                         
  -8   3  15         48.67         28.44        15.93 o                         
  -7   3  15         48.81         14.79        17.82 o                         
  -6   3  15       1119.72       1336.77        57.07 o                         
  -5   3  15         57.86         45.82         8.91 o                         
  -4   3  15          8.41          3.23         4.24 o                         
  -3   3  15        164.97        182.38        15.80 o                         
  -2   3  15         12.89          0.94         4.91 o                         
  -1   3  15         10.56          6.69         4.13 o                         
   0   3  15        112.45        119.02         8.40 o                         
   1   3  15          1.73          0.01         4.37 o                         
   2   3  15        349.68        381.93        18.54 o                         
   3   3  15         13.01          6.76         9.64 o                         
   4   3  15          5.93          1.11         9.65 o                         
   5   3  15          2.09          3.05        11.55 o                         
   6   3  15         82.50         94.35        45.32 o                         
  -8   4  15          0.08          0.76        25.41 o                         
  -7   4  15        784.01        732.67        56.51 o                         
  -6   4  15        104.69         94.12        10.27 o                         
  -5   4  15        538.67        610.03        30.33 o                         
  -4   4  15          0.50         -2.45         4.93 o                         
  -3   4  15        244.76        271.79        18.48 o                         
  -2   4  15          0.12         -2.21         5.54 o                         
  -1   4  15        201.77        216.99        13.74 o                         
   0   4  15         13.50          6.31         3.57 o                         
   1   4  15        193.53        216.11        12.47 o                         
   2   4  15          1.01         -5.26         5.72 o                         
   3   4  15       1052.49       1272.15        44.30 o                         
   4   4  15          0.77         -4.11         9.93 o                         
   5   4  15         14.17          8.94        12.20 o                         
   6   4  15        107.00        150.03        25.64 o                         
  -7   5  15         53.25         32.99        17.44 o                         
  -6   5  15        130.63         85.71        27.30 o                         
  -5   5  15          2.22          0.63         6.03 o                         
  -4   5  15         95.71         74.95        11.48 o                         
  -3   5  15        695.18        867.96        42.96 o                         
  -2   5  15         91.53        100.39        12.74 o                         
  -1   5  15        372.28        422.02        21.62 o                         
   0   5  15         17.06          9.76         3.71 o                         
   1   5  15        351.68        381.01        17.68 o                         
   2   5  15        225.48        252.33        29.89 o                         
   3   5  15         86.76         49.72        23.21 o                         
   4   5  15          8.45          5.52        10.66 o                         
   5   5  15          5.19         -5.15        12.47 o                         
   6   5  15         53.31         36.87        15.30 o                         
  -7   6  15        326.31        226.40        39.82 o                         
  -6   6  15          3.11         -0.38        18.20 o                         
  -5   6  15         48.85         38.47         7.69 o                         
  -4   6  15          0.79          1.33         7.17 o                         
  -3   6  15        325.25        351.47        27.14 o                         
  -2   6  15       1311.77       1585.77        71.00 o                         
  -1   6  15          3.07          0.75         6.16 o                         
   0   6  15          0.97         -3.61         4.10 o                         
   1   6  15        405.63        432.76        18.15 o                         
   2   6  15         25.89         14.25         6.47 o                         
   3   6  15       1082.92       1384.95        99.74 o                         
   4   6  15         24.65          4.42        12.14 o                         
   5   6  15          0.98         -5.44        13.46 o                         
  -7   7  15          1.20         -1.90        25.03 o                         
  -6   7  15        627.02        620.04        61.81 o                         
  -5   7  15         99.52         91.02        20.48 o                         
  -4   7  15         14.31          3.08         8.83 o                         
  -3   7  15         39.92         12.21         8.55 o                         
  -2   7  15        367.69        398.44        28.24 o                         
  -1   7  15         10.42          7.67         7.18 o                         
   0   7  15        105.60         93.49        10.18 o                         
   1   7  15          2.42         -2.82         5.57 o                         
   2   7  15        681.40        769.84        35.72 o                         
   3   7  15         13.10         10.23        10.31 o                         
   4   7  15         22.38         19.75        11.86 o                         
   5   7  15         34.47         27.53        15.28 o                         
  -6   8  15          1.90          0.38        32.99 o                         
  -5   8  15          2.34          4.93        23.13 o                         
  -4   8  15        106.33        108.46        22.75 o                         
  -3   8  15        206.04        176.40        21.32 o                         
  -2   8  15        543.28        580.06        37.04 o                         
  -1   8  15         93.00         26.12        11.00 o                         
   0   8  15         21.88         22.07         6.76 o                         
   1   8  15         75.21         57.48        13.98 o                         
   2   8  15          3.66         -1.44        10.38 o                         
   3   8  15         87.15         80.81        17.15 o                         
   4   8  15          1.02          1.04        13.61 o                         
  -2   9  15         27.89          5.31        15.93 o                         
  -1   9  15        923.01       1084.60        79.26 o                         
   0   9  15         45.88         38.60        11.22 o                         
   1   9  15         78.66         76.22        14.03 o                         
   2   9  15         14.75          9.08         9.49 o                         
   3   9  15          0.11         -0.01        11.48 o                         
   4   9  15        122.80        138.40        32.04 o                         
   0  10  15         24.72         26.11         8.67 o                         
   1  10  15         17.66          8.13        10.34 o                         
   2  10  15        122.41        129.08        30.91 o                         
   3  10  15        160.66        228.83        26.00 o                         
   0  11  15         50.31         56.13        22.75 o                         
   1  11  15         24.09         35.27        23.13 o                         
  -6   0  16        615.17        753.53        46.27 o                         
  -4   0  16       1977.68       2400.53       129.70 o                         
   0   0  16        347.92        393.72        22.89 o                         
   2   0  16         43.22         36.95        29.39 o                         
   4   0  16        642.46        826.34        66.37 o                         
   6   0  16        127.46        177.10        39.44 o                         
  -7   1  16        116.46        110.33         9.68 o                         
  -6   1  16        153.96        180.01        15.17 o                         
  -5   1  16         19.87         12.27         4.46 o                         
  -4   1  16         84.62         54.58         8.91 o                         
  -3   1  16        368.79        445.52        24.79 o                         
  -2   1  16        371.95        426.63        36.41 o                         
  -1   1  16          7.49          9.30         7.82 o                         
   0   1  16        168.74        185.38        10.25 o                         
   1   1  16        174.69        191.45        11.58 o                         
   2   1  16        631.29        750.18        28.90 o                         
   3   1  16         10.50          6.06         6.98 o                         
   4   1  16         83.34        119.86        18.45 o                         
   5   1  16        293.37        365.24        30.03 o                         
   6   1  16         58.07         68.39        16.14 o                         
  -7   2  16        207.76        149.80        21.62 o                         
  -6   2  16         74.22         54.54         7.07 o                         
  -5   2  16         19.08          9.21         4.48 o                         
  -4   2  16         90.58         75.87         9.65 o                         
  -3   2  16        677.35        792.63        39.19 o                         
  -2   2  16         39.27         41.34         9.48 o                         
  -1   2  16         22.81          7.93         6.15 o                         
   0   2  16          0.09         -0.46         3.89 o                         
   1   2  16       1268.98       1630.20        83.47 o                         
   2   2  16          1.19         -1.31         5.90 o                         
   3   2  16         28.72          8.50         8.27 o                         
   4   2  16          2.06          7.38        10.91 o                         
   5   2  16         63.35         73.73        16.34 o                         
   6   2  16         14.14         12.39        16.25 o                         
  -7   3  16        132.13        114.15        25.03 o                         
  -6   3  16         12.83          7.21         5.10 o                         
  -5   3  16        508.13        570.54        45.70 o                         
  -4   3  16         11.46         11.10         5.11 o                         
  -3   3  16       1378.23       1745.46        72.10 o                         
  -2   3  16        510.36        542.42        33.40 o                         
  -1   3  16         42.48         41.33         8.85 o                         
   0   3  16        203.62        235.98        12.17 o                         
   1   3  16         14.17          7.98         5.09 o                         
   2   3  16         10.68          5.32         6.18 o                         
   3   3  16          2.14         -1.52         7.30 o                         
   4   3  16        133.00        179.21        20.39 o                         
   5   3  16        532.68        722.93        42.96 o                         
   6   3  16          6.62          4.89        16.73 o                         
  -7   4  16        119.29         74.33        17.82 o                         
  -6   4  16         22.82         23.69         6.26 o                         
  -5   4  16         62.22         47.96         8.71 o                         
  -4   4  16       1656.53       2079.34        83.99 o                         
  -3   4  16          1.52          5.29         6.56 o                         
  -2   4  16        348.72        343.04        22.83 o                         
  -1   4  16         18.81         14.88         5.36 o                         
   0   4  16          5.81          4.02         3.83 o                         
   1   4  16        338.59        369.98        17.54 o                         
   2   4  16         57.89         43.39        15.98 o                         
   3   4  16         26.78         30.38         9.28 o                         
   4   4  16        191.97        216.33        22.22 o                         
   5   4  16          3.15          6.39        14.19 o                         
   6   4  16        223.91        308.87        54.61 o                         
  -7   5  16          5.12          7.96        19.72 o                         
  -6   5  16          6.73         -1.14        16.31 o                         
  -5   5  16         43.73         41.32        10.18 o                         
  -4   5  16         54.46         37.30        16.31 o                         
  -3   5  16        278.97        321.37        29.96 o                         
  -2   5  16       1029.30       1233.71        58.19 o                         
  -1   5  16          0.04          1.34         6.04 o                         
   0   5  16        622.66        753.08        23.26 o                         
   1   5  16         67.53         39.23        14.97 o                         
   2   5  16        178.95        213.18        27.88 o                         
   3   5  16          2.13         -1.64         9.84 o                         
   4   5  16         56.45         48.84        11.92 o                         
   5   5  16         19.43         15.10        14.17 o                         
  -7   6  16         18.52          3.41        23.51 o                         
  -6   6  16        475.79        520.30        53.09 o                         
  -5   6  16         79.79         58.80        12.34 o                         
  -4   6  16         95.94         76.98        17.82 o                         
  -3   6  16        576.01        720.66        39.45 o                         
  -2   6  16         55.06         19.74         8.91 o                         
  -1   6  16        144.16        126.83        17.57 o                         
   0   6  16          1.06          0.66         4.22 o                         
   1   6  16         86.33         53.31        17.84 o                         
   2   6  16          6.27          0.37         8.16 o                         
   3   6  16          7.00          5.64        10.17 o                         
   4   6  16         55.55         29.15        12.47 o                         
   5   6  16         39.70         24.82        15.28 o                         
  -7   7  16        379.82        321.97        78.50 o                         
  -6   7  16         24.22          6.83        24.65 o                         
  -5   7  16        482.54        531.68        52.71 o                         
  -4   7  16          0.76         -4.12        10.16 o                         
  -3   7  16       1037.67       1297.06        61.77 o                         
  -2   7  16          1.01          2.11        10.17 o                         
  -1   7  16         32.54         18.05         8.10 o                         
   0   7  16          0.03          1.45         5.07 o                         
   1   7  16         20.00         11.93         6.53 o                         
   2   7  16         12.78          7.67         9.90 o                         
   3   7  16        232.54        221.56        22.83 o                         
   4   7  16          8.14          0.30        19.53 o                         
  -4   8  16        179.95        116.56        18.23 o                         
  -3   8  16        385.17        342.98        29.16 o                         
  -2   8  16        138.61        105.82        20.63 o                         
  -1   8  16          7.95          2.91        10.74 o                         
   0   8  16        297.84        334.12        33.01 o                         
   1   8  16         67.63         79.15        18.30 o                         
   2   8  16         11.62          7.96         9.63 o                         
   3   8  16          3.41          5.99        11.33 o                         
   4   8  16         12.57          7.02        14.80 o                         
  -3   9  16         75.01         29.96        17.82 o                         
  -2   9  16         35.72         -6.83        19.34 o                         
  -1   9  16        168.32        102.77        34.89 o                         
   0   9  16        520.57        628.93        32.41 o                         
   1   9  16          5.83         10.95         9.99 o                         
   2   9  16        504.80        664.03        62.19 o                         
   3   9  16         13.35          6.28        14.10 o                         
   0  10  16          0.41         -2.65        21.24 o                         
   1  10  16         49.10         49.77        13.94 o                         
   2  10  16        124.16        167.32        24.06 o                         
  -5   0  17        850.47       1111.52        66.37 o                         
  -1   0  17        311.63        343.96        33.37 o                         
   1   0  17          6.24          1.51         7.51 o                         
   3   0  17       1106.32       1440.70        94.05 o                         
   5   0  17        247.03        283.66        39.82 o                         
  -6   1  17        144.49        153.56        12.76 o                         
  -5   1  17        303.61        297.52        18.36 o                         
  -4   1  17        772.30       1014.56        46.51 o                         
  -3   1  17         21.98         19.38         7.08 o                         
  -2   1  17         87.62         75.70        11.91 o                         
  -1   1  17        937.97       1133.33        53.60 o                         
   0   1  17          2.31          0.06         4.43 o                         
   1   1  17        490.71        573.57        23.24 o                         
   2   1  17          0.40         -0.84         7.27 o                         
   3   1  17        935.15       1256.35        59.65 o                         
   4   1  17        101.66         98.95        20.06 o                         
   5   1  17        629.55        890.33        50.81 o                         
  -7   2  17        171.14        139.18        35.27 o                         
  -6   2  17          2.56         -4.83         5.27 o                         
  -5   2  17         29.64         28.06         7.21 o                         
  -4   2  17         16.57          0.86         5.74 o                         
  -3   2  17         14.81          9.97         6.83 o                         
  -2   2  17          5.09          1.39         6.64 o                         
  -1   2  17         75.72         58.03         9.83 o                         
   0   2  17        466.36        563.42        21.57 o                         
   1   2  17         93.08        104.39        10.62 o                         
   2   2  17          8.84         -4.64         7.87 o                         
   3   2  17        206.28        211.85        20.33 o                         
   4   2  17        195.97        270.34        24.00 o                         
   5   2  17         26.91         34.42        15.44 o                         
  -6   3  17         66.67         68.13        14.98 o                         
  -5   3  17         97.13        108.93        11.99 o                         
  -4   3  17        830.04       1051.45        47.43 o                         
  -3   3  17          0.38         -1.52        11.00 o                         
  -2   3  17        131.54        133.81        14.36 o                         
  -1   3  17        165.00        174.00        16.25 o                         
   0   3  17         55.67         43.24        10.73 o                         
   1   3  17         42.18         31.24        15.05 o                         
   2   3  17         68.36         30.99        15.27 o                         
   3   3  17         60.86         80.01        17.17 o                         
   4   3  17        180.30        226.58        23.41 o                         
   5   3  17          3.09         10.73        15.67 o                         
  -6   4  17          0.46          0.23         7.05 o                         
  -5   4  17        262.16        206.48        16.84 o                         
  -4   4  17         45.84         36.16         9.65 o                         
  -3   4  17         11.40         -0.36         7.16 o                         
  -2   4  17         10.47          0.74         7.47 o                         
  -1   4  17        912.28       1182.11        44.01 o                         
   0   4  17         50.45         43.75        10.17 o                         
   1   4  17         43.97         42.06        13.51 o                         
   2   4  17         10.55          1.05         7.81 o                         
   3   4  17         18.31          7.79        10.57 o                         
   4   4  17          8.70          5.17        12.66 o                         
   5   4  17        205.88        279.36        29.95 o                         
  -6   5  17         10.60         -4.17        18.20 o                         
  -5   5  17        180.03        200.73        17.95 o                         
  -4   5  17         15.63          6.07        14.79 o                         
  -3   5  17         36.57         23.08        10.62 o                         
  -2   5  17        283.85        286.79        22.73 o                         
  -1   5  17        438.34        539.41        25.90 o                         
   0   5  17        313.24        343.56        13.08 o                         
   1   5  17        449.13        496.33        22.17 o                         
   2   5  17         10.10          7.64         9.20 o                         
   3   5  17        326.91        423.42        28.70 o                         
   4   5  17         42.70         27.94        13.48 o                         
  -6   6  17        230.95        137.66        39.06 o                         
  -5   6  17        274.28        143.73        36.03 o                         
  -4   6  17         41.00         21.54        14.22 o                         
  -3   6  17          1.57          0.82         9.81 o                         
  -2   6  17          6.51          0.52        10.29 o                         
  -1   6  17        390.71        388.07        27.52 o                         
   0   6  17        662.50        724.55        26.17 o                         
   1   6  17          5.91         -2.94         6.69 o                         
   2   6  17         10.10         13.72        10.11 o                         
   3   6  17          4.97          8.34        11.83 o                         
   4   6  17        126.55        174.20        25.59 o                         
  -5   7  17          3.46         -6.07        24.65 o                         
  -4   7  17        514.40        546.51        34.16 o                         
  -3   7  17        101.44         69.79        18.20 o                         
  -2   7  17         98.22         53.51        17.82 o                         
  -1   7  17          0.15          2.65        16.31 o                         
   0   7  17        323.72        334.18        30.72 o                         
   1   7  17         33.67         22.00         7.93 o                         
   2   7  17          1.25          4.73        13.61 o                         
   3   7  17          2.77          6.55        12.90 o                         
  -4   8  17          3.00          2.28        17.07 o                         
  -3   8  17         27.19          1.14        17.82 o                         
  -2   8  17         38.24          7.21        18.58 o                         
  -1   8  17        256.00        208.20        36.03 o                         
   0   8  17        304.23        427.01        42.47 o                         
   1   8  17         38.21         49.19        22.18 o                         
   2   8  17         14.68         11.01        11.83 o                         
   3   8  17          1.27          5.78        13.82 o                         
  -3   9  17        184.13        141.83        37.54 o                         
  -2   9  17        166.58         60.30        22.37 o                         
   0   9  17          2.35         14.41        19.34 o                         
   2   9  17         86.59         92.10        18.77 o                         
   0  10  17        136.37        136.90        39.44 o                         
  -6   0  18          4.26          3.41         9.10 o                         
  -4   0  18          3.92         10.24        10.62 o                         
  -2   0  18       1845.75       2610.24       147.52 o                         
   0   0  18         39.67         32.05        25.41 o                         
   2   0  18          3.93         -3.79        14.79 o                         
   4   0  18        121.12        147.14        32.61 o                         
  -6   1  18        122.18         83.50        12.47 o                         
  -5   1  18          0.09         -4.55         8.72 o                         
  -4   1  18        581.33        753.91        52.71 o                         
  -3   1  18         97.56         84.24        13.17 o                         
  -2   1  18          0.88         -7.23         7.61 o                         
  -1   1  18        361.64        438.11        28.02 o                         
   0   1  18         86.33        105.63        12.47 o                         
   1   1  18          0.83         -4.30         6.17 o                         
   2   1  18         23.88         19.97        10.97 o                         
   3   1  18         21.92         23.44        11.22 o                         
   4   1  18        133.05        169.44        23.58 o                         
   5   1  18          2.84          9.40        17.14 o                         
  -6   2  18         70.02         62.33         9.93 o                         
  -5   2  18        302.93        329.17        21.31 o                         
  -4   2  18         25.31         11.86         7.28 o                         
  -3   2  18        135.70        130.15        15.11 o                         
  -2   2  18         24.44          6.02         8.10 o                         
  -1   2  18         52.71         26.18         8.69 o                         
   0   2  18          0.37          2.15         5.00 o                         
   1   2  18        245.87        237.23        23.37 o                         
   2   2  18         31.87         27.19         9.49 o                         
   3   2  18        414.07        558.13        34.28 o                         
   4   2  18         42.29         36.98        17.25 o                         
   5   2  18         35.17         22.74        27.68 o                         
  -6   3  18        345.91        376.20        37.54 o                         
  -5   3  18         61.17         52.63        10.26 o                         
  -4   3  18         11.67          0.00        12.89 o                         
  -3   3  18        284.06        310.23        21.64 o                         
  -2   3  18          1.78         -3.87         8.20 o                         
  -1   3  18        367.24        408.77        28.00 o                         
   0   3  18        123.45         98.02        11.52 o                         
   1   3  18         32.29         20.23        10.89 o                         
   2   3  18         81.22        108.46        16.41 o                         
   3   3  18         29.49         37.34        11.99 o                         
   4   3  18          8.92          4.71        14.47 o                         
  -6   4  18        260.96        236.64        35.27 o                         
  -5   4  18        153.47        130.90        16.06 o                         
  -4   4  18         29.31         20.33         8.55 o                         
  -3   4  18          7.79          3.25         8.74 o                         
  -2   4  18        773.66        974.68        48.99 o                         
  -1   4  18         10.57          0.55        10.10 o                         
   0   4  18        210.07        146.55        20.36 o                         
   1   4  18         92.82        131.43        14.94 o                         
   2   4  18        174.66        228.33        20.83 o                         
   3   4  18         77.93        102.24        20.59 o                         
   4   4  18          0.61         -1.32        14.39 o                         
  -6   5  18       1268.25       1495.31       103.53 o                         
  -5   5  18         27.77         10.39        11.92 o                         
  -4   5  18        111.95        117.31        18.16 o                         
  -3   5  18          0.56         -3.35        10.09 o                         
  -2   5  18          0.68         -1.77        10.39 o                         
  -1   5  18        271.69        267.38        43.04 o                         
   0   5  18        164.28        186.45        41.34 o                         
   1   5  18          4.40          4.78         7.70 o                         
   2   5  18        321.58        425.06        29.37 o                         
   3   5  18         47.99         38.49        12.85 o                         
   4   5  18         55.54         58.92        15.94 o                         
  -6   6  18        216.49        165.72        32.61 o                         
  -5   6  18        185.80        127.80        24.27 o                         
  -4   6  18        178.84        178.97        22.37 o                         
  -3   6  18         73.40         46.52        21.43 o                         
  -2   6  18        125.01         72.98        12.66 o                         
  -1   6  18         65.52         20.48        16.31 o                         
   0   6  18        197.42        274.94        31.86 o                         
   1   6  18          4.37          8.88         9.18 o                         
   2   6  18          7.28         -6.83        18.58 o                         
   3   6  18        152.51        189.62        23.96 o                         
  -4   7  18         68.00         43.99        18.20 o                         
  -3   7  18        366.12        343.96        38.68 o                         
  -2   7  18          0.10          5.69        18.20 o                         
  -1   7  18        854.97       1058.81        76.60 o                         
   0   7  18          0.09          7.21        16.31 o                         
   1   7  18         37.10         42.09        10.73 o                         
   2   7  18          2.38         13.65        20.86 o                         
   3   7  18         33.43         27.12        14.72 o                         
  -3   8  18          3.30          7.21        21.24 o                         
  -2   8  18        158.79         41.72        21.62 o                         
   0   8  18         35.28         97.84        31.86 o                         
   1   8  18         43.88         33.37        20.86 o                         
   2   8  18        126.48        168.38        42.09 o                         
   0   9  18         33.54         47.40        22.37 o                         
  -5   0  19        142.59        162.69        22.75 o                         
  -3   0  19        237.07        326.14        33.37 o                         
  -1   0  19        154.45        130.08        26.55 o                         
   1   0  19        446.83        517.27        40.58 o                         
   3   0  19         36.94         51.95        18.96 o                         
  -5   1  19        683.60        965.52        64.09 o                         
  -4   1  19         14.57          1.77         8.26 o                         
  -3   1  19        448.62        563.19        32.31 o                         
  -2   1  19        277.44        288.45        22.36 o                         
  -1   1  19          5.13         -7.96        10.32 o                         
   0   1  19        149.20        187.27        25.67 o                         
   1   1  19        204.02        216.77        21.84 o                         
   2   1  19         21.70         25.79        15.55 o                         
   3   1  19         32.15         27.63        12.99 o                         
   4   1  19          5.78         13.59        15.69 o                         
  -5   2  19         12.15         10.33         8.38 o                         
  -4   2  19        129.92        142.16        16.68 o                         
  -3   2  19         35.02         33.02         9.01 o                         
  -2   2  19        401.90        488.67        55.18 o                         
  -1   2  19          0.06         -8.02        10.57 o                         
   0   2  19          8.14          3.39         8.00 o                         
   1   2  19         45.04         35.49         8.80 o                         
   2   2  19        317.13        393.87        29.37 o                         
   3   2  19         46.91         57.26        24.27 o                         
   4   2  19          0.48         10.26        15.76 o                         
  -5   3  19        211.03        235.12        34.13 o                         
  -4   3  19         33.88         26.33        10.81 o                         
  -3   3  19        112.57         79.12        18.39 o                         
  -2   3  19        542.30        687.90        38.96 o                         
  -1   3  19          0.29         -6.51        11.28 o                         
   0   3  19        185.92        117.35        21.64 o                         
   1   3  19         39.50         43.74         8.93 o                         
   2   3  19        109.09        161.98        21.59 o                         
   3   3  19         78.23         95.29        38.68 o                         
  -5   4  19          2.61         -5.31        18.20 o                         
  -4   4  19         46.18         23.67        18.20 o                         
  -3   4  19         53.07         12.93        10.57 o                         
  -2   4  19         28.86          0.00        10.93 o                         
  -1   4  19         16.68         -0.60        12.21 o                         
   0   4  19          5.51          0.09        10.80 o                         
   1   4  19        752.52        935.56        58.78 o                         
   2   4  19         49.44         44.40        13.44 o                         
   3   4  19          1.61         -2.11        13.94 o                         
  -5   5  19        193.30        120.60        38.30 o                         
  -4   5  19        128.11        122.80        21.25 o                         
  -3   5  19        352.47        342.29        27.31 o                         
  -2   5  19        106.48         55.70        12.76 o                         
  -1   5  19         21.46         12.89        17.82 o                         
   0   5  19        188.98        262.05        30.34 o                         
   1   5  19         52.13         76.06        13.71 o                         
   2   5  19        141.13        174.95        26.02 o                         
   3   5  19        158.14        193.02        33.18 o                         
  -3   6  19         61.12         13.27        17.44 o                         
  -2   6  19         92.06         42.85        18.58 o                         
  -1   6  19         56.98          0.00        19.72 o                         
   0   6  19          0.00          7.21        24.27 o                         
   2   6  19        170.14        186.20        38.68 o                         
  -3   7  19          0.61          4.93        20.86 o                         
  -2   7  19        180.55        124.77        36.79 o                         
   0   7  19        129.69        221.09        34.13 o                         
   1   7  19          0.47          0.00        21.24 o                         
   0   8  19          8.18         21.62        22.37 o                         
  -4   0  20         29.81          4.93        14.03 o                         
  -2   0  20        227.12        273.05        34.51 o                         
   2   0  20         21.06         23.51        17.07 o                         
  -4   1  20        188.67        108.75        18.30 o                         
  -3   1  20         18.56         -1.39        10.30 o                         
  -2   1  20        278.14        214.57        22.51 o                         
  -1   1  20         43.78         14.15        12.59 o                         
   0   1  20         94.34        123.63        17.82 o                         
   1   1  20        183.71        239.00        19.30 o                         
   2   1  20          0.31         -0.41        14.38 o                         
   3   1  20          7.99         12.12        14.34 o                         
  -4   2  20         99.68         87.50        11.95 o                         
  -3   2  20        253.83        253.12        22.89 o                         
  -2   2  20         11.55          2.59        11.64 o                         
  -1   2  20        285.22        288.57        51.95 o                         
   0   2  20          5.45         13.27        11.76 o                         
   1   2  20          2.35          5.07         9.72 o                         
   2   2  20          5.06          4.55        17.82 o                         
   3   2  20        179.29        220.04        26.33 o                         
  -4   3  20        125.25         74.79        15.96 o                         
  -3   3  20         14.88          1.24        11.65 o                         
  -2   3  20         20.38         -0.51        12.63 o                         
  -1   3  20         36.47         -1.52        17.44 o                         
   0   3  20         20.67         36.79        13.65 o                         
   1   3  20         43.98         36.79        18.58 o                         
   2   3  20          2.89         -6.83        18.96 o                         
  -4   4  20        443.68        670.10        58.78 o                         
  -3   4  20        122.42         62.46        26.93 o                         
  -2   4  20         21.86         -3.03        18.20 o                         
  -1   4  20          3.30        -12.14        20.10 o                         
   0   4  20        179.30        257.88        29.20 o                         
   1   4  20          0.31          6.45        20.48 o                         
   2   4  20         30.58         26.93        20.48 o                         
  -3   5  20         16.53          2.65        18.58 o                         
  -2   5  20        146.60         76.23        20.10 o                         
   0   5  20         53.09        101.63        27.68 o                         
   1   5  20         98.70        113.39        32.61 o                         
  -2   6  20          2.29         -3.41        23.13 o                         
  -3   0  21        157.40        114.53        32.61 o                         
  -3   1  21        695.25        961.02        50.01 o                         
  -2   1  21         57.72         13.88        14.08 o                         
  -4   2  21        366.92        396.30        68.64 o                         
  -3   2  21         40.85          7.16        13.61 o                         
  -2   2  21        253.12        234.74        37.16 o                         
  -3   3  21         71.47         36.86        18.65 o                         
  -2   3  21          0.01         -6.45        20.48 o                         
  -2   4  21        159.78         74.71        22.37 o                         
                                                                                
